# Supplementary material for: Computer-assisted quantification of tumor-associated collagen signatures to improve the prognosis prediction of breast cancer
Source: BMC Med. 2021 Nov 18;19:273. doi: 10.1186/s12916-021-02146-7 (PMC8600902; doi:10.1186/s12916-021-02146-7)
Supplement: Supplementary file 2 — Additional file 2. TCMF1-142, TCMF-score. [file 12916_2021_2146_MOESM2_ESM.xlsx]

## Sheet: Training cohort
ID	F1	F2	F3	F4	F5	F6	F7	F8	F9	F10	F11	F12	F13	F14	F15	F16	F17	F18	F19	F20	F21	F22	F23	F24	F25	F26	F27	F28	F29	F30	F31	F32	F33	F34	F35	F36	F37	F38	F39	F40	F41	F42	F43	F44	F45	F46	F47	F48	F49
1	1.01248	1.98446	-0.09328	-0.38809	-2.61737	2.07863	-1.05697	-0.09876	-1.14803	-2.71477	1.0023	1.41293	-0.92992	0.15747	-0.48626	-3.04447	-1.20949	-1.62226	-0.81633	-3.46986	-1.14144	-1.51289	-0.60015	-2.9953	-1.19209	-1.54235	-0.90012	-3.18145	-1.12732	-1.41549	-1.22291	-3.61542	-1.05797	-1.26051	-1.68691	-3.63446	-0.9668	-0.92675	-1.48604	-3.44393	-1.02329	-1.05826	-1.76589	-3.23389	-0.94618	-0.78819	-1.68439	-3.45175	-0.95036
2	0.7222	0.44334	0.75676	0.5093	2.07384	-0.26565	0.80465	-0.71679	-0.19682	0.70164	0.08733	-0.3647	0.05692	-0.28198	-0.05884	0.39789	0.21724	0.44491	-0.12498	0.49765	0.23764	0.59933	0.13915	0.14592	0.16583	0.29481	0.26382	0.17061	0.1638	0.33454	-0.04262	0.71845	0.23968	0.63928	-0.27686	1.0714	0.26371	0.75194	0.21543	0.32805	0.16694	0.41552	0.49442	0.21044	0.12198	0.26756	0.03936	0.87512	0.22144
3	-0.05888	1.03861	-0.85136	-0.96033	-2.56719	2.59858	-0.75909	1.91628	-1.95442	-3.15196	2.26267	3.79048	1.5776	-2.24155	-1.24086	-2.39921	1.78943	0.8636	-1.66712	-2.87585	1.87413	1.22208	-1.32469	-2.45766	1.80123	0.95699	-1.66053	-2.70334	1.87749	1.26079	-2.0889	-3.15277	1.9364	1.4747	-2.55444	-3.39326	2.03575	1.73839	-2.29007	-3.21677	1.97361	1.62177	-2.5411	-2.86865	2.05682	1.82557	-2.51863	-3.20316	2.0446
4	-0.22202	0.31813	-1.10307	-0.56315	-0.14829	1.24206	-1.17373	0.90568	-1.38976	-1.86453	1.59356	1.90263	0.37379	-0.68426	-0.75101	-0.55437	1.02859	0.49218	-0.89235	-0.86516	1.03417	0.62669	-0.74087	-0.68935	1.01717	0.47854	-0.9737	-0.68864	1.06662	0.69607	-1.2049	-0.7835	1.08517	0.83447	-1.28431	-1.34205	1.039	0.82112	-1.19227	-1.15041	1.05998	0.7922	-1.42242	-0.92865	1.10331	0.95572	-1.39848	-0.93615	1.0926
5	-0.75936	-0.66644	-0.67721	-0.83921	-1.8608	1.57883	-1.17373	-0.37699	-1.66771	-2.07926	2.14496	3.07727	2.21857	-2.05222	-0.10163	-2.3509	1.99809	0.42835	-0.37415	-2.61412	2.09816	0.7859	-0.23524	-2.30239	2.01712	0.56508	-0.56146	-2.22096	2.13413	0.91682	-0.75627	-2.54603	2.22708	1.12465	-1.0702	-2.83181	2.28897	1.33383	-1.04118	-2.47752	2.23842	1.31321	-1.37304	-2.00561	2.37378	1.58117	-1.15192	-2.449	2.35351
6	1.67595	1.36423	1.57166	0.91736	-0.80964	-0.122	0.77241	-0.2563	0.63564	0.85568	-0.63086	-0.71729	-0.20338	0.19853	1.78524	-1.2288	-0.92552	-1.45474	1.67675	-1.09951	-0.86624	-1.3138	1.67856	-1.14962	-0.92182	-1.40358	1.84221	-1.25486	-0.91599	-1.43121	1.85077	-1.21516	-0.85984	-1.32255	1.49735	-0.88287	-0.79555	-1.07652	1.68146	-1.09889	-0.86196	-1.21861	1.81284	-1.30341	-0.88243	-1.29524	1.7802	-1.16937	-0.84139
7	0.47211	1.13387	-0.06258	-0.12697	-1.38879	0.74144	-0.75284	0.42619	-1.572	-2.53952	2.0167	3.25889	1.00075	-1.22013	-0.75643	-1.67466	1.11839	0.13868	-1.13109	-1.82309	1.2077	0.47043	-0.81076	-1.74956	1.13117	0.19458	-1.05481	-1.97096	1.19706	0.39795	-1.48016	-1.92867	1.28427	0.69824	-1.96794	-1.68679	1.38099	1.03031	-1.62976	-2.05297	1.3025	0.793	-1.80175	-2.09774	1.36525	0.93343	-1.88099	-1.78749	1.38356
8	1.10178	1.22407	0.69026	0.5265	-1.22899	0.36036	0.34681	1.00706	-0.2598	-0.35599	0.15059	-0.24828	-0.98274	1.09138	-1.17725	1.34818	-0.21567	0.6517	-0.99656	1.1354	-0.3362	0.15822	-1.31516	1.49087	-0.18997	0.80979	-1.30082	1.62881	-0.24386	0.57534	-0.70564	0.92891	-0.40972	-0.21695	-0.37648	0.3199	-0.48218	-0.47662	-1.00958	1.31102	-0.37497	0.02656	-1.02633	1.6909	-0.34441	0.06812	-0.36278	0.46647	-0.46393
9	1.9699	1.91805	1.1789	1.5019	-0.3913	0.91841	0.63912	-0.16025	0.97696	1.19942	-0.97014	-1.01655	-1.10081	1.21067	-1.08967	1.60094	-0.6706	0.90929	-0.77181	1.62568	-0.79023	0.38519	-0.9898	1.56001	-0.70711	0.71004	-0.72989	1.60172	-0.80006	0.36537	-0.3981	1.67243	-0.87284	0.08534	0.30218	1.27898	-0.97262	-0.42674	-0.06438	1.45435	-0.92416	-0.17597	0.39189	1.19558	-1.00195	-0.49077	0.20427	1.42301	-0.9662
10	2.03718	1.00869	3.68995	4.96776	-2.79919	-1.69127	3.78248	0.78434	1.59153	-0.09938	-1.65806	0.02174	-0.26589	0.4919	-1.1466	1.17698	-0.0671	0.65862	-1.0866	1.10759	-0.14262	0.34302	-1.25262	1.31512	-0.03974	0.74899	-1.13368	1.19243	-0.11895	0.43764	-0.79164	0.73044	-0.235	-0.04329	-0.88887	1.09217	-0.2008	0.01191	-0.94792	0.99729	-0.207	0.05288	-0.92944	1.14977	-0.1863	0.08678	-0.7446	0.83602	-0.23065
11	0.09837	0.97909	-0.77019	-0.44415	-2.0149	2.72427	-1.35914	1.22504	-0.87871	-0.46409	0.76423	0.46291	0.94634	-0.85339	1.27655	-2.23605	0.20882	-0.79191	1.20761	-2.39808	0.25294	-0.62618	1.27681	-2.23569	0.2104	-0.77607	1.09835	-2.24823	0.27598	-0.57685	0.90969	-2.40619	0.32213	-0.36809	0.75402	-2.5274	0.33808	-0.22474	0.94635	-2.4968	0.32345	-0.36001	0.58605	-2.25223	0.38675	-0.14315	0.58922	-2.34475	0.36695
12	0.4094	0.37932	0.62898	0.54916	-0.90993	0.78492	-0.10147	1.20788	-0.77113	-1.44709	0.9105	1.42786	1.03313	-0.90733	-1.42439	1.18184	1.78553	1.70103	-1.47833	0.9967	1.72161	1.57909	-1.47029	1.21055	1.80833	1.73515	-1.48962	1.00103	1.72108	1.60778	-1.37544	0.45676	1.6052	1.33716	-1.35601	0.07896	1.58405	1.25443	-1.43192	0.452	1.64222	1.36529	-1.39237	0.08161	1.58027	1.29593	-1.25676	-0.21271	1.52423
13	-0.35866	-0.55875	-0.21954	0.23652	1.30603	-0.31179	0.18753	0.58785	-1.46441	-1.60072	1.50548	1.37772	1.08398	-1.08292	-1.20125	0.63736	1.9755	1.60951	-1.52422	0.86115	2.02784	1.92525	-1.19505	0.61942	1.99802	1.60349	-1.33619	0.6396	2.0122	1.76116	-1.74403	1.00978	2.03454	2.05797	-2.06217	1.45986	2.06981	2.16538	-1.77409	1.11221	2.08433	2.02532	-1.72743	0.99741	2.05166	1.95987	-1.94689	1.26121	2.04101
14	1.37024	1.02784	1.04063	1.35426	-0.86106	-0.94826	1.08721	0.2877	-0.25386	-0.00088	0.25967	-0.1974	-0.75961	0.58571	-0.48079	0.62911	-0.22601	0.14483	-0.5018	0.68553	-0.2254	0.18149	-0.35929	0.44787	-0.26575	0.0295	-0.35176	0.50589	-0.2374	0.0668	-0.58364	0.99468	-0.17244	0.25678	-0.53895	0.98538	-0.21417	0.18954	-0.37584	0.60327	-0.24729	0.08024	-0.30012	0.63843	-0.22431	0.0256	-0.56627	1.19797	-0.1572
15	1.29982	1.83728	0.53643	0.23847	-0.8952	1.02119	0.16549	-1.77989	-0.11015	-0.02246	0.14598	-0.00525	-0.42233	0.41596	0.94762	-1.14245	-0.72799	-1.31304	1.27481	-1.59354	-0.72757	-1.44317	1.31877	-1.56218	-0.78057	-1.53225	1.11119	-1.43027	-0.6959	-1.37024	0.64907	-0.95426	-0.58966	-0.99953	1.21868	-1.89859	-0.66004	-1.26753	1.5016	-2.15336	-0.71161	-1.47987	0.94174	-1.5749	-0.59778	-1.13998	0.35295	-0.59637	-0.51409
16	1.07762	1.18219	0.8932	0.29468	-0.69488	1.08516	-0.02488	-0.82494	-1.00588	-1.57104	0.80344	0.5373	-0.37909	0.35989	-1.53316	1.4137	0.48789	1.42392	-1.5324	1.14118	0.31707	0.91442	-1.38677	1.12465	0.35582	1.0242	-1.44885	1.04769	0.31376	0.77867	-1.67608	1.20571	0.34298	0.79719	-1.37194	0.23163	0.14339	0.35396	-1.17635	0.06597	0.1199	0.24403	-1.19299	-0.11416	0.13805	0.17592	-1.62366	0.87958	0.29973
17	1.41603	1.17321	1.07297	1.11518	-0.88838	1.27847	0.3276	1.27284	0.51376	0.39001	-0.51585	-0.505	-0.30942	0.42321	-0.90342	1.23793	0.09484	0.68373	-0.77674	1.25942	0.00592	0.50983	-1.10511	1.46246	0.14917	0.90528	-0.75086	1.28813	-0.00315	0.49947	-0.06399	0.67854	-0.18902	-0.05372	-0.12369	0.8729	-0.17023	0.02506	-0.5126	1.3002	-0.10518	0.2499	-0.06282	0.94316	-0.19424	-0.01898	0.3493	0.27323	-0.27164
18	1.30332	0.63657	1.87412	1.24093	-1.02073	-0.50372	1.29367	1.20968	0.51275	-0.52514	-0.21246	-0.11424	-0.21266	0.33051	0.381	-0.70887	-0.34774	-0.92807	0.5427	-1.00638	-0.34843	-1.0535	0.40348	-0.74336	-0.3521	-0.96061	0.29884	-0.76222	-0.32597	-0.8779	0.35811	-1.00903	-0.31928	-0.89836	0.5353	-1.45497	-0.32121	-0.99254	0.36381	-1.03989	-0.30842	-0.89627	0.08416	-0.85666	-0.28634	-0.70445	0.24572	-1.09566	-0.30107
19	0.50899	0.55042	0.18232	0.21173	-0.72701	1.08965	-0.06547	0.58077	-1.05465	-1.18523	0.95388	1.06032	0.40843	-0.45563	-1.53035	1.39348	1.52596	1.91119	-1.40961	1.15463	1.38701	1.46804	-1.43841	1.2441	1.4399	1.6461	-1.63949	1.25906	1.42011	1.74673	-1.62363	1.12411	1.38441	1.54777	-1.08986	0.2804	1.21583	0.9855	-1.29602	0.5176	1.23525	1.15856	-1.54864	0.55465	1.2493	1.33555	-1.49861	0.66898	1.30775
20	1.40574	1.21808	0.93956	0.98605	-0.69895	-0.30431	0.27784	0.61121	2.22961	-0.55378	-1.79513	-0.2927	0.13937	0.16794	-1.1804	1.26352	0.53565	0.91804	-1.20796	1.32753	0.48588	0.77129	-1.29861	1.40127	0.56599	1.04383	-1.07418	1.13005	0.42838	0.64474	-0.74488	0.70205	0.31107	0.2755	-0.8778	0.96963	0.34249	0.34266	-1.0012	1.07126	0.35748	0.45123	-0.62447	0.45188	0.2361	0.16312	-0.47806	0.23875	0.2268
21	1.07657	0.82523	0.73154	0.74409	-0.18124	-0.39365	0.71615	-0.66452	0.06749	0.62895	-0.03583	-0.33004	0.38737	-0.29046	0.29583	0.12855	0.1127	-0.11771	0.35759	0.19826	0.14975	-0.01218	0.63064	-0.16975	0.05601	-0.32109	0.72583	-0.19791	0.08043	-0.26698	0.18911	0.53241	0.19853	0.16713	0.36003	0.48138	0.20449	0.1142	0.96407	-0.34041	0.08655	-0.28727	1.03762	-0.49426	0.08707	-0.32542	0.15052	0.76887	0.22616
22	-0.00377	-0.15672	0.26205	0.13948	-0.80906	-0.67681	0.82743	0.98111	-0.6114	-0.69308	0.56433	0.34543	-0.17488	0.16138	-1.29422	1.32712	0.76922	1.24046	-1.23606	1.28037	0.67626	0.98714	-1.33124	1.37174	0.77888	1.25494	-1.29761	1.26771	0.66492	1.04444	-1.07535	0.96904	0.54598	0.69888	-0.95447	0.94082	0.54674	0.61882	-1.07799	0.97699	0.55012	0.69352	-1.06611	0.83881	0.50671	0.67728	-0.93775	0.71555	0.49439
23	2.07538	1.09571	2.97488	2.9995	-1.80295	-1.48422	2.01856	-1.07142	1.8564	0.49019	-1.72403	0.1679	2.31022	-1.843	1.89542	-1.86733	0.79233	-0.43043	1.72907	-1.74424	0.84918	-0.14629	1.89163	-1.85501	0.77461	-0.40237	1.81956	-1.8385	0.83335	-0.23603	1.49278	-1.56837	0.94203	0.08817	1.35817	-1.55613	0.93778	0.21217	1.71646	-1.89147	0.86973	-0.00807	1.52587	-1.80914	0.91871	0.07095	1.12378	-1.1983	1.0209
24	1.89566	1.86677	0.95658	0.82407	0.68298	1.26301	0.11073	-0.91209	0.07658	0.24108	-0.10286	-0.47656	-1.27183	1.18113	-0.11561	0.25384	-1.12526	-0.69682	0.32072	-0.07946	-1.16121	-1.03406	0.35963	-0.17911	-1.19686	-1.05772	0.2993	-0.1213	-1.16127	-1.01409	-0.05821	0.38829	-1.0828	-0.74989	0.78347	-0.56121	-1.16758	-1.2757	0.97314	-0.79956	-1.21637	-1.43062	0.61356	-0.51884	-1.15237	-1.17702	0.02816	0.40959	-1.07221
25	0.82106	0.64824	0.97002	0.76767	-0.32577	0.07654	1.18996	-0.45002	-0.83525	-0.76866	0.83339	0.81752	-0.28321	0.1628	-0.53732	-0.0484	0.17356	0.19117	-0.46437	-0.21785	0.19503	0.1499	-0.33997	-0.32528	0.14836	0.03067	-0.49619	-0.3087	0.18883	0.17391	-0.83613	0.13128	0.25957	0.42807	-0.58707	-0.29925	0.25412	0.24779	-0.37319	-0.71949	0.19595	0.08635	-0.62555	-0.56503	0.23031	0.2743	-0.97131	0.27421	0.29812
26	1.62198	1.7296	0.85098	1.33017	-0.28152	-0.98505	0.69807	-0.42785	-0.08457	-0.25614	0.64391	1.65471	-0.10537	0.25905	-0.40633	0.09202	0.09201	-0.06243	-0.26011	-0.22665	0.10162	-0.18568	-0.2972	-0.00206	0.08666	-0.15683	-0.41139	0.12273	0.1473	-0.04365	-0.57214	0.10656	0.18758	0.09326	-0.1061	-0.67085	0.16524	-0.27444	-0.31193	-0.13395	0.17341	-0.12143	-0.46351	0.20465	0.24402	-0.00384	-0.62151	0.13961	0.24624
27	1.44086	1.12834	1.34676	1.11765	-0.55509	0.11063	0.59553	-1.41955	0.00548	0.35566	-0.03611	-0.37254	-0.48782	0.2817	0.12157	-0.07108	-0.41216	-0.26446	0.23419	-0.12245	-0.39924	-0.24994	0.16158	-0.02906	-0.40047	-0.2598	0.25085	-0.10552	-0.4229	-0.25932	0.25928	-0.18893	-0.42207	-0.21366	0.39726	-0.27076	-0.43149	-0.28524	0.25545	0.04996	-0.38395	-0.16879	0.3735	-0.1656	-0.45385	-0.2668	0.30707	-0.23987	-0.44336
28	1.97159	0.83819	3.25613	3.39271	-2.13631	-0.80377	2.29578	0.3491	2.46647	-0.52498	-2.62579	0.87802	0.86515	-0.38062	-1.19871	1.13659	1.00972	1.09471	-1.15055	0.9391	0.93425	0.90596	-1.19647	1.10433	1.00472	1.05363	-1.02397	0.83125	0.90392	0.80067	-0.89867	0.52098	0.8265	0.61457	-0.96185	0.53488	0.84548	0.63598	-0.74926	0.20825	0.79219	0.48227	-0.59057	-0.07493	0.75038	0.3809	-0.84553	0.38973	0.80859
29	-0.18982	0.1113	-0.33217	-0.43064	0.63545	0.45952	-0.10225	-1.65442	-0.22175	0.94038	-0.00187	-0.65398	-0.0407	-0.09564	1.21892	-0.6828	-0.6068	-0.85315	1.03597	-0.33232	-0.51951	-0.59868	0.8548	-0.28991	-0.53785	-0.60542	0.91074	-0.32368	-0.52523	-0.54605	1.3634	-0.7012	-0.55729	-0.71476	1.03991	-0.06786	-0.45447	-0.4327	0.56433	0.3497	-0.42351	-0.20748	0.7622	0.0127	-0.48012	-0.32195	1.45327	-0.83294	-0.55985
30	2.21517	0.72631	3.85923	3.69255	-1.30907	-2.67365	3.50227	-0.58355	-0.17704	-1.33355	0.31644	0.21774	-1.15592	1.21008	-0.48629	-0.06498	-0.75795	-0.86481	-0.44841	-0.38326	-0.74469	-1.07841	-0.34399	-0.33807	-0.78144	-1.05857	-0.61628	-0.08882	-0.70506	-0.90679	-0.93338	0.24379	-0.63531	-0.72876	-0.85267	-0.24181	-0.65719	-0.90689	-0.74597	-0.25807	-0.67957	-0.96274	-1.15327	0.50084	-0.57939	-0.60661	-1.23873	0.69289	-0.55891
31	2.62893	1.59698	2.62833	2.55651	-1.6064	-1.62781	1.94844	1.02679	1.03452	0.68788	-0.82611	-0.75462	-0.62039	0.76516	0.92753	-0.49947	-1.07833	-1.41218	0.87512	-0.32045	-1.02784	-1.32702	0.8087	-0.35891	-1.05962	-1.32702	0.91032	-0.38362	-1.03801	-1.36495	1.03229	-0.40122	-1.01548	-1.37977	0.86945	-0.07209	-0.95483	-1.19196	0.80887	-0.08385	-0.98009	-1.20511	0.93651	-0.22395	-0.97233	-1.25248	1.04415	-0.33424	-0.98515
32	1.20383	1.2309	0.78445	0.49021	-0.11095	0.30413	0.51904	-0.73041	1.44232	1.09639	-1.27387	-0.96203	-0.4029	0.56412	1.34873	-0.60818	-1.07147	-1.40965	1.36682	-0.46678	-1.04104	-1.34777	1.05775	-0.31692	-1.04496	-1.21319	1.34637	-0.48323	-1.06196	-1.3524	1.82609	-0.85676	-1.05947	-1.56291	1.64472	-0.52866	-1.01557	-1.37452	1.19414	-0.08774	-1.00731	-1.13715	1.57864	-0.54896	-1.05125	-1.37611	1.98374	-1.043	-1.05385
33	2.06625	1.40246	2.01785	2.05357	-0.50719	-1.10827	1.55743	-0.34262	0.60231	0.73763	-0.53503	-0.62856	-0.58424	0.546	0.47587	-0.10069	-0.81857	-0.72878	0.43307	0.04814	-0.77952	-0.61304	0.58929	-0.20419	-0.84077	-0.80222	0.7979	-0.32869	-0.84877	-0.88373	0.56796	0.06723	-0.77899	-0.65025	0.36858	0.41897	-0.73084	-0.47734	0.81133	-0.23552	-0.81904	-0.79877	1.02995	-0.49767	-0.84704	-0.93376	0.58805	0.19426	-0.77001
34	2.42039	2.20521	2.29317	1.7375	-1.13667	-1.29144	1.57973	1.41509	1.18387	-0.23405	-0.92528	-0.81999	-1.53205	1.97931	0.23431	-0.26964	-1.95668	-2.04937	0.26455	-0.31913	-1.91251	-2.21667	0.14502	-0.17672	-1.93572	-2.0023	0.1339	-0.1749	-1.89388	-2.10596	0.2831	-0.37565	-1.87189	-2.28542	0.11526	-0.14859	-1.80042	-2.12754	-0.11577	0.1781	-1.81244	-1.96536	-0.11426	0.20872	-1.77238	-1.94499	0.22776	-0.33322	-1.81232
35	-1.74643	-2.10739	-1.09092	-1.26395	0.10056	-1.09041	-0.97625	-0.04514	-1.98645	-2.48151	2.47373	3.57423	1.98795	-2.35261	-1.04646	-1.17572	2.63808	1.5453	-1.44641	-1.33973	2.69982	1.97958	-1.11606	-1.34797	2.62672	1.60202	-1.37798	-1.49415	2.69122	1.9397	-1.75927	-1.4246	2.76144	2.25727	-2.19207	-1.49859	2.78765	2.46215	-1.94754	-1.75992	2.74149	2.30042	-2.05645	-1.85946	2.77838	2.41399	-2.06727	-1.55015	2.80174
36	1.90608	2.08676	1.03487	1.03496	-0.99145	0.52327	0.33349	0.91201	-0.13334	-0.25166	0.03506	-0.37071	-1.23955	1.26077	0.26797	-0.46806	-1.21204	-1.25586	0.29569	-0.55553	-1.17626	-1.29578	-0.30835	0.23427	-0.9994	-0.40857	0.03316	-0.19317	-1.13317	-1.08888	0.33753	-0.74883	-1.15692	-1.33403	0.4187	-0.99526	-1.15172	-1.36116	-0.13396	0.00741	-1.05274	-0.93805	-0.0537	-0.14786	-1.06986	-1.02843	0.28222	-0.84038	-1.1296
37	2.82902	1.84985	3.08415	2.63673	-1.65975	-1.78704	1.75142	1.45843	2.14206	0.79288	-1.72207	-0.99634	-0.30678	0.59364	1.37444	-0.84507	-1.14887	-1.66234	1.65866	-1.02834	-1.17624	-1.81813	1.37205	-0.82969	-1.16802	-1.66379	1.2717	-0.69735	-1.1242	-1.58818	1.50794	-0.86245	-1.12124	-1.66645	1.79404	-1.18061	-1.16236	-1.79648	1.47044	-0.81285	-1.14137	-1.63561	1.13958	-0.45713	-1.08	-1.41786	1.48528	-0.84649	-1.11266
38	1.44607	2.05837	0.72248	0.73067	-2.03751	1.00321	0.20469	0.47891	0.57442	-0.55866	-0.59368	-0.49276	-1.54478	1.76832	-1.11166	1.18328	-1.21168	0.01306	-0.72928	0.72284	-1.35755	-0.86278	-0.93143	0.96837	-1.28087	-0.39966	-0.79894	0.80088	-1.33676	-0.80109	-0.57006	0.47883	-1.39448	-1.18726	0.10573	-0.59746	-1.47161	-1.69422	0.00752	-0.3862	-1.47703	-1.66248	-0.03733	-0.43139	-1.44043	-1.61944	-0.22165	-0.11284	-1.42573
39	0.31716	1.11937	-0.30005	-0.17174	-1.24779	2.28309	-0.61854	1.72105	-1.05086	-0.60275	0.81574	0.18796	0.2836	-0.25976	-1.28416	1.36712	1.17439	1.4988	-1.25373	1.31664	1.04888	1.34593	-1.28375	1.33311	1.1652	1.47322	-1.16459	1.18958	1.04512	1.30036	-1.00687	1.02386	0.90834	1.06671	-0.9294	0.88867	0.84189	0.98571	-0.9466	0.83264	0.8908	1.0218	-0.77409	0.57489	0.82933	0.93503	-0.77609	0.66746	0.80825
40	1.49604	1.05207	2.35132	2.11078	-1.89272	0.17666	1.61692	0.51496	-0.43426	-1.27848	0.39048	0.47399	-0.45848	0.57429	-1.27189	1.08475	0.13094	0.7468	-1.17271	0.62127	0.02502	0.24651	-1.2991	1.08303	0.13996	0.69363	-1.28643	1.01176	0.07957	0.47763	-1.00565	0.17186	-0.0594	-0.07404	-0.8734	-0.61621	-0.09732	-0.26654	-1.01272	0.06015	-0.03335	-0.09222	-1.09988	0.31193	-0.0157	0.0137	-0.82919	-0.54563	-0.11151
41	0.65573	0.38351	0.43923	0.44507	1.27582	-0.54175	0.85014	-1.68709	-1.12253	-1.33877	0.85919	0.55213	-0.54743	0.21853	-0.91189	0.1318	0.21422	0.46127	-1.15694	0.28798	0.26473	0.63986	-0.79148	0.06323	0.1969	0.34285	-0.89779	-0.0004	0.17945	0.40016	-1.44525	0.41017	0.25529	0.76429	-1.62677	0.69847	0.2813	0.8137	-1.16153	0.22069	0.21868	0.55377	-1.12007	-0.04153	0.13749	0.45873	-1.6452	0.58603	0.24536
42	1.12497	1.74306	0.42186	0.09076	-1.11185	1.16648	-0.15881	0.55828	-0.43281	-0.69209	0.20852	-0.14778	-0.94253	1.01838	-1.06478	1.09903	-0.37526	0.47025	-0.83153	0.77765	-0.49249	-0.03035	-1.09934	1.15068	-0.35919	0.51471	-1.0694	1.08302	-0.41457	0.23547	-0.59786	0.33659	-0.56189	-0.42622	-0.26951	-0.29404	-0.63822	-0.67066	-0.67547	0.47212	-0.53213	-0.3111	-0.67087	0.37156	-0.52469	-0.35175	-0.27046	-0.39102	-0.62705
43	2.29358	1.94048	1.94027	1.8575	-0.29754	-1.06473	1.14823	0.64568	0.34955	-0.847	-0.31431	-0.33955	-1.46559	1.54901	0.04851	-0.65256	-1.61095	-1.62107	0.17007	-1.04848	-1.60699	-1.8705	-0.06163	-0.43444	-1.55035	-1.48111	-0.21948	-0.38974	-1.52258	-1.48893	0.00339	-1.16492	-1.58666	-1.85665	0.03486	-1.52857	-1.55916	-1.87285	-0.38353	-0.34838	-1.46151	-1.42368	-0.56637	-0.19943	-1.43981	-1.33887	-0.11425	-1.32712	-1.55194
44	1.56093	1.75815	1.10589	0.67733	-2.30604	1.35162	0.14085	0.26422	0.19852	0.43106	-0.19642	-0.46049	-0.92627	0.92967	0.3871	-0.12097	-0.84552	-0.7625	1.08792	-0.68687	-0.90963	-1.17874	0.76931	-0.4356	-0.91104	-0.99752	0.64657	-0.32108	-0.86538	-0.89692	0.89576	-0.56439	-0.85228	-1.02553	1.56977	-1.26963	-0.90984	-1.39256	1.35632	-1.00177	-0.92232	-1.27183	0.93347	-0.63609	-0.86208	-1.02363	0.95643	-0.65293	-0.83785
45	1.08242	0.81725	1.09461	0.61684	-0.20488	0.27535	0.31328	-0.0274	0.18915	-0.12176	-0.28913	-0.49834	-0.89713	1.21332	-1.05254	1.27993	-0.48241	0.367	-0.94863	1.2455	-0.54181	-0.02326	-1.24357	1.47733	-0.44017	0.56831	-1.0112	1.35071	-0.5138	0.10339	-0.3846	0.72928	-0.62206	-0.56301	-0.30916	0.62131	-0.62618	-0.63959	-0.82978	1.27831	-0.56158	-0.25602	-0.43246	0.87659	-0.59223	-0.50628	0.02033	0.23053	-0.64674
46	1.56981	1.81485	0.82731	0.70789	-1.34076	0.34818	0.19001	1.15309	0.95423	1.13678	-0.88207	-0.93867	-0.39005	0.42784	1.50731	-0.71503	-1.0109	-1.38131	1.61495	-0.66825	-0.99277	-1.35949	1.52463	-0.70698	-1.02248	-1.38617	1.55965	-0.66269	-0.99313	-1.36206	1.67572	-0.64598	-0.96992	-1.3253	1.72343	-0.5795	-0.96417	-1.26399	1.7684	-0.70091	-0.98985	-1.33447	1.58642	-0.53819	-0.94696	-1.24279	1.70749	-0.62081	-0.96163
47	0.86526	1.30782	0.16843	0.34531	0.05027	0.39434	-0.45252	-0.65613	-0.5233	-0.54343	0.46294	0.05402	-0.93894	0.8682	-0.26214	0.07577	-0.47725	-0.41756	-0.19922	0.00478	-0.45581	-0.47698	-0.17908	-0.00195	-0.48421	-0.47171	-0.15745	-0.14963	-0.48755	-0.5097	-0.30429	-0.02835	-0.44256	-0.41365	-0.23859	-0.03613	-0.43637	-0.4696	-0.23739	-0.04791	-0.44835	-0.4422	-0.1883	-0.35145	-0.48568	-0.50689	-0.34189	-0.08009	-0.43473
48	1.52006	0.85913	3.09441	3.73877	-1.567	-0.26061	2.55012	1.66185	1.15267	0.23689	-1.26393	0.01521	0.59631	-0.37625	0.78444	-0.81179	-0.12852	-0.78781	0.72178	-0.78562	-0.09062	-0.62655	0.73543	-0.80683	-0.12676	-0.73169	0.68225	-0.7375	-0.07218	-0.61275	0.62438	-0.61214	-0.02666	-0.48831	0.59785	-0.70896	-0.02791	-0.41346	0.63431	-0.76761	-0.04221	-0.46986	0.5385	-0.61675	0.0126	-0.37244	0.51422	-0.44897	0.01813
49	1.46872	1.91007	0.62704	0.54453	-0.48714	1.31556	0.08804	0.95732	0.06485	0.30811	-0.26747	-0.72213	-1.42605	1.53467	-1.07865	1.35844	-0.91152	0.36663	-0.9377	1.31383	-0.97625	-0.04996	-1.0348	1.31798	-0.93162	0.2252	-0.72535	1.15126	-1.03529	-0.21481	-0.42369	0.95691	-1.09785	-0.63003	-0.28926	0.84964	-1.06707	-0.69753	-0.21106	0.69321	-1.12903	-0.79885	0.19194	0.32752	-1.18273	-0.9972	0.06128	0.48231	-1.15206
50	1.1922	1.37961	0.54738	0.51517	-1.10736	0.76934	-0.14672	0.35663	0.09561	0.44436	-0.12897	-0.44927	0.21228	-0.09004	0.96713	-0.76052	-0.43893	-0.8907	1.06644	-0.8093	-0.41205	-0.84156	1.05295	-0.79423	-0.44704	-0.90839	0.95973	-0.7012	-0.40065	-0.79816	0.82648	-0.59368	-0.34986	-0.63753	1.04615	-0.82652	-0.37243	-0.69531	1.08096	-0.7864	-0.37759	-0.73702	0.86138	-0.58391	-0.34178	-0.6086	0.70943	-0.45899	-0.316
51	1.26791	1.83429	0.4277	0.53656	-2.27149	0.13714	-0.7132	0.60216	0.43577	-0.12784	-0.41367	-0.46129	-1.15327	1.2154	1.32752	-1.87545	-1.59405	-2.31134	1.16061	-1.70718	-1.51579	-2.19721	1.23985	-1.73008	-1.57237	-2.23947	1.15067	-1.79038	-1.53078	-2.22094	0.99755	-1.78717	-1.4783	-2.09649	0.69319	-1.32421	-1.38562	-1.80069	0.90049	-1.57642	-1.43711	-1.96237	0.75481	-1.70133	-1.42599	-1.90327	0.70564	-1.58588	-1.41916
52	1.14243	1.67703	0.41121	0.2446	-0.61021	0.90795	0.16817	-0.65569	0.27839	1.63979	-0.4877	-0.98467	-0.07347	-0.08041	2.68789	-1.45529	-0.99853	-1.51729	2.54623	-1.17924	-0.92835	-1.32724	2.64112	-1.36927	-0.99881	-1.49632	2.74166	-1.42737	-0.98569	-1.5068	2.61203	-1.24735	-0.91777	-1.30092	2.32127	-0.78711	-0.86144	-1.0671	2.66863	-1.19638	-0.92264	-1.29287	2.61201	-1.31245	-0.93703	-1.3179	2.39699	-1.03496	-0.88619
53	2.45192	2.83518	1.63575	1.21872	-2.05163	0.12894	0.54067	0.1039	1.98092	0.93127	-1.67929	-1.01253	-0.52974	0.86965	2.96905	-2.19653	-1.49542	-2.7176	3.08868	-2.27298	-1.47416	-2.78212	2.93914	-2.13239	-1.50233	-2.72055	2.75874	-2.02282	-1.42723	-2.62773	2.81659	-2.177	-1.39296	-2.578	2.81998	-2.24049	-1.38262	-2.48333	2.90303	-2.20857	-1.40929	-2.57317	2.24996	-1.70226	-1.29861	-2.21836	2.43875	-1.93235	-1.33001
54	0.65907	1.34096	-0.37208	-0.27057	-0.74941	1.81767	-0.7658	-0.55769	-0.31532	-0.81856	0.21507	-0.18319	-1.55836	1.60532	-0.13193	-0.28385	-1.41742	-1.31957	-0.12774	-0.45507	-1.38811	-1.43932	-0.11751	-0.34766	-1.41294	-1.34126	-0.05415	-0.56433	-1.40469	-1.49428	-0.13094	-0.62611	-1.36721	-1.50487	-0.21232	-0.76798	-1.33137	-1.44076	-0.24001	-0.58215	-1.34686	-1.37786	-0.11615	-0.96663	-1.35247	-1.49637	-0.16448	-0.82294	-1.33311
55	-0.76036	-0.62157	-0.55094	-0.62109	0.6137	1.77397	-0.94934	1.75641	-1.59049	-1.52852	1.65956	1.30269	0.81736	-1.20321	-1.52021	1.36973	2.53886	2.28107	-1.77298	1.52244	2.48348	2.4548	-1.61693	1.46736	2.59094	2.42565	-1.59685	1.24095	2.41667	2.2641	-1.62833	1.02484	2.25904	2.1432	-1.88916	1.28736	2.29309	2.28401	-1.82303	1.26506	2.34368	2.30849	-1.54855	0.57667	2.17447	2.04076	-1.55175	0.57116	2.14051
56	1.5472	1.28808	1.25559	0.96701	-1.28049	-0.13528	0.52349	0.63644	1.18251	0.44698	-0.97014	-0.78311	-0.54814	0.75354	1.25728	-1.0525	-1.11448	-1.72955	1.12751	-0.85117	-1.06339	-1.60924	1.29221	-1.04386	-1.13065	-1.7504	1.36276	-1.14059	-1.10277	-1.80229	1.06665	-0.83006	-1.01538	-1.5304	0.78828	-0.36836	-0.96811	-1.28723	1.2341	-0.93773	-1.05063	-1.61851	1.22863	-1.08284	-1.03315	-1.62093	0.83535	-0.52977	-0.96322
57	0.783	0.9728	0.64491	-0.01196	-0.13504	0.21903	0.68828	-0.63322	-0.0687	0.03412	-0.0534	-0.55081	-1.16441	1.24786	0.45162	-0.44212	-1.19285	-1.43396	0.39378	-0.37919	-1.14801	-1.39227	0.52359	-0.51176	-1.21191	-1.48289	0.5768	-0.57874	-1.18205	-1.52779	0.38848	-0.35836	-1.10579	-1.37923	0.20196	-0.13937	-1.0686	-1.18994	0.49282	-0.49878	-1.1473	-1.40162	0.50131	-0.56623	-1.12337	-1.39586	0.28965	-0.2181	-1.06289
58	1.4273	0.9704	1.10149	1.58783	0.84652	-0.7224	1.57534	0.44257	0.2977	0.37468	-0.17607	-0.34676	-0.80183	0.6216	-0.5667	0.90343	-0.41256	0.38035	-0.60205	1.09767	-0.41007	0.41555	-1.20501	1.59415	-0.12184	1.40446	-1.00744	1.54909	-0.30638	0.78336	-0.5111	1.23376	-0.44327	0.31842	-0.25778	1.06339	-0.50679	0.06991	-1.263	2.24248	-0.2531	0.9212	-1.09795	2.37428	-0.31322	0.72833	-0.28463	1.17302	-0.50384
59	1.67636	1.71524	1.31847	0.80973	-1.6192	0.20405	0.38779	-1.21529	0.45339	-0.91574	-0.41812	-0.37954	-1.74273	2.02505	-1.24789	1.22735	-1.53656	0.01111	-0.96477	0.79178	-1.63901	-1.02545	-1.1199	1.03929	-1.58132	-0.39157	-1.11251	0.97961	-1.61533	-0.78438	-0.96179	0.70884	-1.63864	-1.25604	-0.39951	-0.29959	-1.65131	-1.82968	-0.52891	-0.05616	-1.67849	-1.68588	-0.62265	0.00058	-1.64139	-1.63002	-0.76413	0.29851	-1.61881
60	-0.13652	-0.25364	0.21823	0.3601	1.43073	-0.77201	0.65981	0.14109	-1.03677	-0.34444	0.91197	0.32786	1.04205	-1.01932	-0.38998	0.31601	1.25026	0.89231	-0.49118	0.4044	1.27743	1.10492	-0.52938	0.4266	1.26806	1.01285	-0.72254	0.67641	1.3355	1.28695	-0.6379	0.67937	1.33367	1.28088	-0.71908	0.78483	1.30915	1.30147	-0.98283	1.05969	1.36629	1.47412	-1.11347	1.43733	1.41403	1.59866	-0.73085	0.92276	1.35748
61	-0.04992	-0.00493	0.08802	-0.05711	0.74887	0.47447	0.18541	-0.44069	0.57044	1.90491	-0.61183	-0.95942	0.50672	-0.7799	-0.12888	0.92558	0.33727	0.97572	-0.19454	1.25539	0.37851	1.21292	0.00128	0.84084	0.32013	0.9133	0.32643	0.85125	0.26749	0.86616	0.09887	1.47159	0.32212	1.15137	0.12201	1.79219	0.3295	1.11362	0.36347	1.26675	0.29066	0.96302	0.94612	0.98612	0.1686	0.60514	0.35921	1.70116	0.26666
62	-1.47258	-1.6087	-1.41155	-1.30515	0.58367	-0.7956	-2.83456	0.07259	-1.36651	-1.48744	1.32295	1.25736	0.67451	-0.90327	0.2534	-2.04359	0.46277	-0.27465	-0.1029	-2.04578	0.53986	0.04377	-0.00452	-1.66855	0.54329	-0.03468	-0.08479	-1.9096	0.56089	0.10436	-0.08349	-2.70845	0.5013	0.04661	-0.67161	-2.31804	0.59519	0.42738	-0.64437	-1.72992	0.66569	0.49565	-0.60502	-2.08829	0.63447	0.50835	-0.32152	-3.03664	0.50431
63	-0.53471	-0.51307	-0.60278	-0.88956	-0.57876	0.28509	-0.86513	-0.92389	-0.56097	-0.04527	0.48343	0.12041	0.18372	-0.29852	0.60659	-0.81782	-0.08808	-0.48731	1.03882	-1.30858	-0.11587	-0.62128	0.90682	-1.10317	-0.12966	-0.64273	0.51262	-0.79514	-0.041	-0.31831	0.35286	-0.67864	0.00605	-0.13516	1.16695	-1.83686	-0.09465	-0.55373	1.06207	-1.54661	-0.08717	-0.51911	0.25392	-0.67159	0.03038	-0.03329	0.17545	-0.51412	0.04448
64	-0.38436	-0.04724	-0.73145	-0.43944	0.21215	0.31821	-0.94638	0.09088	-0.48258	0.06562	0.3704	-0.0481	-0.11277	0.01172	-0.08646	0.02347	0.00768	0.0942	0.04782	-0.15545	-0.011	0.07251	0.00106	-0.01912	-0.00375	0.04791	-0.09238	0.14058	0.0407	0.20316	-0.08939	0.03112	0.02625	0.22659	0.16994	-0.37867	-0.047	0.02731	0.04991	-0.01124	0.01009	0.13197	-0.16118	0.42283	0.06737	0.29336	-0.08075	0.0374	0.0159
65	-0.40864	0.11928	-0.94105	-0.7833	-0.92006	0.37538	-1.06651	0.21562	-0.66867	-0.62959	0.53144	0.17419	-0.26287	0.31031	0.53413	-1.24243	-0.47973	-1.03459	0.33286	-1.12648	-0.40899	-0.83923	0.40788	-1.07586	-0.44493	-0.91596	0.43752	-1.30708	-0.431	-0.9248	0.34749	-1.46526	-0.40303	-0.83856	-0.0158	-1.04613	-0.32302	-0.53815	0.10462	-1.10647	-0.33976	-0.61963	0.21268	-1.56913	-0.36414	-0.70432	0.19308	-1.55257	-0.37539
66	-0.43447	0.20702	-0.92564	-0.91979	-0.39756	-0.14131	-0.89234	-0.09197	-0.12538	-0.74705	0.13365	-0.21553	-1.37192	1.47312	0.20975	-0.66417	-1.46002	-1.72176	0.35657	-1.01995	-1.42953	-1.88874	0.25869	-0.75489	-1.45113	-1.74767	0.13902	-0.72752	-1.39147	-1.72011	0.1306	-0.90665	-1.35867	-1.74111	0.28042	-1.44607	-1.34277	-1.78064	0.1874	-1.10068	-1.34894	-1.73804	-0.1065	-0.77311	-1.27336	-1.49875	-0.0035	-0.938	-1.29601
67	2.02709	1.90779	1.38521	1.14132	-0.33783	-0.08447	0.49421	0.42843	0.70167	-0.27204	-0.64097	-0.77332	-1.84109	2.1829	0.53203	-0.63147	-2.07028	-2.33238	0.51585	-0.63666	-2.00687	-2.46196	0.66245	-0.7829	-2.08277	-2.46997	0.67047	-0.86737	-2.04104	-2.58633	0.39515	-0.57412	-1.95029	-2.42441	0.21144	-0.3068	-1.86069	-2.22578	0.53533	-0.75738	-1.95991	-2.48633	0.44372	-0.75444	-1.91169	-2.39398	0.20055	-0.34749	-1.86613
68	0.96426	1.32128	0.30502	0.03012	-0.76388	0.96982	-0.19308	-1.02055	-0.2853	0.02268	0.18376	-0.18256	-0.33722	0.29533	0.69757	-0.76602	-0.56733	-0.93919	1.04005	-1.13268	-0.58684	-1.07796	1.06009	-1.13473	-0.62197	-1.15521	0.79065	-0.97332	-0.54697	-0.93551	0.47722	-0.65761	-0.478	-0.66913	1.12537	-1.5137	-0.56614	-1.01044	1.25988	-1.63575	-0.59106	-1.1256	0.59712	-1.02316	-0.49363	-0.72362	0.31997	-0.53532	-0.44764
69	-0.32337	-0.64033	0.156	-0.26408	0.88848	-1.61619	1.47326	-0.40027	-0.95019	-0.93887	1.01053	1.08648	0.00629	-0.08753	-0.80007	0.26229	0.69889	0.66792	-0.83672	0.05355	0.69948	0.69996	-0.67711	0.08634	0.66773	0.54594	-0.81271	0.21795	0.70811	0.68575	-1.07794	0.34619	0.74717	0.86772	-1.07072	-0.01877	0.71033	0.78672	-0.87568	-0.00508	0.69092	0.67049	-0.9915	0.29868	0.72527	0.781	-1.17	0.39476	0.75092
70	1.91603	1.31761	1.6639	2.34845	0.042	-0.74941	1.45724	-0.83974	1.22293	0.76414	-1.18342	-0.82378	-0.80319	1.08016	0.1433	0.28381	-1.09833	-0.72155	0.13915	0.45363	-1.06768	-0.76403	0.05524	0.37296	-1.07964	-0.69531	0.1484	0.41549	-1.07039	-0.75516	0.26723	0.53483	-1.06129	-0.82831	0.25849	0.77264	-1.02147	-0.83803	0.01365	0.85017	-1.01076	-0.68076	0.25829	0.72005	-1.02395	-0.82618	0.36931	0.65363	-1.04095
71	-0.77699	-0.70233	-0.80789	-0.51032	0.97752	-0.10084	-0.34069	-1.57004	-0.83645	-0.53474	0.76528	0.27614	-0.13406	-0.0476	-0.37445	0.10771	0.23604	0.17108	-0.32375	-0.09888	0.22053	0.18691	-0.1997	-0.11552	0.19201	0.04688	-0.44385	0.17441	0.27166	0.30214	-0.79035	0.54075	0.33964	0.57004	-0.56466	-0.02316	0.23884	0.37203	-0.43645	-0.02026	0.2431	0.29786	-0.79022	0.6735	0.34128	0.58045	-1.02326	0.92751	0.38422
72	-1.40649	-1.33051	-1.67898	-1.25967	-0.79593	-1.87503	-2.78995	0.87286	-1.32379	-1.60364	1.26669	0.94207	-0.44887	-0.00831	-0.53065	-0.547	0.10595	-0.01351	-0.4359	-1.22923	0.06817	-0.05933	-0.42752	-0.83357	0.07781	-0.07735	-0.66618	-0.7622	0.1328	0.1469	-0.77941	-1.06982	0.13718	0.20124	-0.63344	-2.12776	0.03423	0.04282	-0.60734	-1.7372	0.06473	0.05282	-1.01444	-1.12835	0.15137	0.36996	-0.92722	-1.34045	0.12366
73	-0.79331	-0.91258	-0.04425	-0.56371	2.06171	-0.74002	3.00568	0.56785	-0.98684	-1.22037	0.93155	0.72689	-0.36606	0.24271	-1.5253	1.43766	0.75101	1.69175	-1.69907	1.52207	0.71049	1.63551	-1.53731	1.49112	0.77794	1.67179	-1.5669	1.46402	0.68711	1.42643	-1.64419	1.23318	0.56243	1.18517	-1.77322	1.3736	0.5847	1.24464	-1.58035	1.29687	0.60588	1.1397	-1.46245	1.1539	0.56675	0.98376	-1.54699	0.80204	0.47449
74	-0.75061	-0.48696	-0.90407	-0.82777	0.92151	0.97723	-0.49821	-0.07006	-0.84934	-0.08929	0.62665	-0.04233	0.20488	-0.34564	-0.08436	-0.03734	0.3788	0.29471	-0.0629	-0.04639	0.39606	0.40996	-0.1749	0.06965	0.46339	0.52874	-0.06719	-0.07829	0.39918	0.41309	-0.10056	-0.02936	0.40061	0.47696	0.09197	-0.26914	0.35061	0.37251	-0.03603	-0.09619	0.41382	0.4736	0.03051	-0.27393	0.36386	0.41423	-0.07236	-0.07156	0.37216
75	-0.22634	0.06344	-0.57698	-0.64998	0.06554	0.75326	-1.17983	0.34517	-0.06178	-0.03069	-0.08362	-0.46937	-1.38117	1.50331	-1.17664	1.41141	-0.74956	0.58805	-1.14362	1.49879	-0.817	0.22646	-1.05847	1.29638	-0.7965	0.31102	-0.69909	0.99484	-0.9052	-0.25265	-0.672	1.1007	-0.93373	-0.38485	-0.60911	1.1686	-0.93626	-0.48592	-0.25739	0.59395	-0.99187	-0.75345	0.32689	-0.26638	-1.06197	-1.1419	-0.22204	0.58809	-1.00619
76	-1.14376	-1.38435	-0.59706	-0.57176	0.82157	-0.16956	-0.76239	2.922	-1.29426	-1.18051	1.12366	0.56977	0.05945	-0.29572	-1.49628	1.47297	1.38467	1.903	-1.63067	1.55788	1.27445	1.76353	-1.54921	1.51045	1.39959	1.93504	-1.65683	1.5917	1.33128	2.00749	-1.67509	1.58546	1.18057	1.66594	-1.68206	1.5631	1.11984	1.51285	-1.72442	1.57512	1.17823	1.65177	-1.78086	1.78698	1.18054	1.77908	-1.64552	1.54393	1.1082
77	-0.60773	-0.51773	-1.06881	-0.16858	1.10763	0.51275	-0.70796	0.64578	-0.45746	-0.09287	0.57688	0.3079	-0.10124	-0.13803	-0.56008	0.58814	0.27179	0.50341	-0.51821	0.65027	0.29778	0.57391	-0.44191	0.48727	0.25481	0.43597	-0.65567	0.74723	0.29496	0.66862	-0.84537	1.13294	0.35068	0.83993	-0.56176	0.96973	0.33841	0.64563	-0.59375	0.87139	0.30463	0.6415	-0.81166	1.23704	0.32522	0.81514	-0.89299	1.41547	0.36865
78	0.2099	0.6617	-0.27233	-0.41887	0.24362	0.26235	-0.3872	-2.07451	0.34581	0.5788	-0.3641	-0.76086	-1.18459	1.17869	0.48686	-0.07344	-1.35968	-1.28898	0.7877	-0.25111	-1.36213	-1.48412	0.92174	-0.4791	-1.42468	-1.59656	0.80366	-0.30716	-1.3737	-1.50632	0.29225	0.42171	-1.25837	-1.1096	0.99341	-0.326	-1.31678	-1.4943	1.34381	-0.81063	-1.39655	-1.76267	0.99364	-0.43583	-1.33343	-1.52381	0.21725	0.72222	-1.2129
79	-0.18236	0.47504	-0.68211	-0.7922	0.41995	-0.03015	-0.76111	-1.5927	-1.03702	-1.70014	0.92756	0.78134	-0.48797	0.29599	-0.26396	-1.24496	-0.27195	-0.73861	-0.49229	-1.30318	-0.20434	-0.58009	-0.454	-0.64782	0.02309	-0.12804	-0.37898	-1.36697	-0.20249	-0.6518	-0.80226	-1.35432	-0.17785	-0.38815	-1.04049	-1.35081	-0.1345	-0.23576	-0.95385	-0.60006	0.10475	0.08154	-0.83929	-1.51336	-0.12293	-0.3103	-1.07563	-1.38001	-0.14877
80	0.82042	1.79241	-0.54753	0.09313	1.0351	2.22199	-1.30436	-1.95692	0.99855	0.82691	-0.86324	-1.05247	-1.64383	1.84878	2.23591	-1.59815	-2.15987	-3.19351	2.09912	-1.42537	-2.07639	-3.13133	2.01342	-1.34461	-2.13908	-3.06631	1.69469	-1.0268	-2.05491	-2.91351	1.75014	-1.13726	-1.97848	-2.87419	1.5625	-0.87921	-1.89892	-2.63717	1.46274	-0.67653	-1.96098	-2.66072	0.98272	-0.11117	-1.87292	-2.32845	1.33239	-0.68438	-1.86497
81	-0.81575	-0.61597	-0.65523	-0.69547	0.19119	-0.77542	0.20782	-1.71106	-0.74896	-0.46047	0.5351	0.01311	-0.32205	0.32065	0.4671	-0.88463	-0.41276	-0.84709	0.48557	-1.07877	-0.40488	-0.80219	0.62445	-1.15383	-0.46314	-0.95577	0.34813	-0.91897	-0.38774	-0.73478	-0.06647	-0.41808	-0.26785	-0.37135	0.07361	-0.88729	-0.34326	-0.47633	0.28713	-1.1396	-0.38757	-0.63087	-0.14736	-0.53662	-0.30521	-0.34151	-0.41699	0.07004	-0.20451
82	-0.42755	-0.51417	-0.7689	-0.07327	-0.04009	-0.37009	-0.01884	-0.56226	-1.39044	-1.73207	1.71219	2.68259	1.22973	-1.3915	-1.68226	1.27723	2.56164	2.52663	-1.93219	1.31461	2.52127	2.55868	-1.63131	1.27538	2.57166	2.41929	-1.72501	1.06673	2.46996	2.36988	-2.08633	0.98775	2.40428	2.48634	-2.2085	1.02876	2.42614	2.40618	-1.87135	0.85515	2.43174	2.29753	-1.78544	0.36598	2.33135	2.13965	-2.16629	0.71302	2.34008
83	0.55644	0.21464	0.77487	0.30931	1.00461	0.04658	0.26569	-0.72105	-0.08206	0.28406	0.00091	-0.4311	-0.41428	0.32623	0.23218	-0.03562	-0.18796	-0.22108	0.16138	0.14332	-0.15155	-0.08158	0.07646	0.12541	-0.15911	-0.0634	0.27477	-0.08211	-0.20155	-0.19787	0.40984	-0.15445	-0.19517	-0.24027	0.18066	0.3491	-0.1573	-0.06146	0.05006	0.3136	-0.15086	0.02486	0.40623	-0.21691	-0.24181	-0.24175	0.45081	-0.20413	-0.21246
84	-1.31786	-1.09719	-1.13532	-1.25577	-0.10584	-0.08351	-1.43834	0.0328	-1.09913	-0.61896	0.99259	0.46093	1.58245	-1.22963	0.76259	-1.49803	0.73855	-0.35062	0.64157	-1.48229	0.81067	-0.1114	0.66245	-1.34895	0.76722	-0.24734	0.72251	-1.66822	0.79127	-0.18502	0.65518	-1.92284	0.8371	-0.03232	0.40375	-1.72554	0.88965	0.17734	0.52943	-1.71213	0.86642	0.08006	0.51739	-2.1459	0.85787	0.08046	0.45753	-2.04391	0.86683
85	0.56204	-0.17234	1.55857	1.19428	-0.15986	-0.98136	0.93214	-1.42106	0.45004	-0.94284	-0.3003	-0.08723	-0.43251	0.47251	-0.63384	0.21081	-0.33861	-0.09728	-0.7961	0.29609	-0.32292	-0.04905	-0.70416	0.286	-0.32501	-0.02397	-0.72341	0.2291	-0.33922	-0.0814	-0.8587	0.29942	-0.32098	-0.0678	-1.04036	0.4819	-0.30376	-0.01504	-1.09205	0.63354	-0.27942	0.12169	-0.9497	0.42759	-0.3186	-0.01748	-0.9891	0.4722	-0.29837
86	-0.89581	-1.06894	-0.46548	-0.57767	1.20986	-0.71677	-0.59476	-1.94784	-0.86326	-0.74027	0.5851	0.22359	-0.21752	0.05329	-1.36091	1.3798	0.63243	1.47061	-1.57521	1.42331	0.55814	1.3658	-1.48289	1.40023	0.62969	1.56098	-1.31728	1.29456	0.49253	1.15852	-1.25771	1.25462	0.44302	0.98836	-1.56705	1.31399	0.43319	1.03847	-1.51877	1.17932	0.42493	1.09008	-1.03693	0.93639	0.32266	0.73234	-1.13131	1.23421	0.39254
87	-0.58985	-0.38598	-0.70226	-0.63109	-0.64352	0.82865	-0.37988	-0.17933	-1.26586	-1.80482	1.06391	0.80381	-0.57883	0.18983	-1.48835	1.17069	0.54771	1.47956	-1.69414	1.12329	0.44768	1.29398	-1.57372	1.20412	0.56961	1.52391	-1.56868	0.86914	0.39791	1.13525	-1.58409	0.50362	0.26807	0.88723	-1.77395	0.42716	0.23723	0.83047	-1.74073	0.50197	0.31524	0.9455	-1.52897	-0.24441	0.16306	0.63271	-1.53928	-0.08195	0.15037
88	-0.09759	0.30233	-0.39271	-0.48405	-0.71184	1.44918	-0.5839	0.82407	-0.5428	-0.08077	0.51624	0.17997	-0.31275	0.06787	0.39978	-0.39022	-0.18739	-0.40612	0.42695	-0.42588	-0.15823	-0.33722	0.38471	-0.39984	-0.18014	-0.39288	0.36202	-0.43797	-0.16397	-0.31541	0.3897	-0.45677	-0.14755	-0.2619	0.38309	-0.49503	-0.13283	-0.24649	0.32117	-0.45482	-0.13172	-0.22171	0.26833	-0.53288	-0.1458	-0.19352	0.36479	-0.52675	-0.14248
89	0.10075	0.52813	-0.10864	-0.50217	-2.01005	0.78302	-0.73702	-0.30442	-0.41723	-0.07488	0.44004	0.09336	1.16304	-0.91684	1.82711	-2.03924	0.25523	-0.93201	1.89348	-2.20242	0.30857	-0.88057	1.76443	-1.89729	0.28367	-0.90047	1.47451	-1.72245	0.36327	-0.63475	1.55601	-2.1589	0.36697	-0.58401	1.6079	-2.43824	0.41197	-0.59349	1.49785	-1.89754	0.44072	-0.52071	0.90796	-1.39022	0.50145	-0.17528	1.25502	-2.12545	0.41332
90	-1.31008	-1.4005	-0.96485	-1.11478	0.64189	-1.00707	-0.42013	0.21692	-1.31449	-1.68419	1.16319	0.8596	0.00105	-0.17604	-1.46194	1.22547	1.12424	1.54868	-1.68892	1.26394	1.05029	1.53212	-1.50955	1.22762	1.12622	1.5723	-1.42725	0.85371	0.99276	1.19946	-1.49149	0.60084	0.89535	1.04084	-1.79175	0.79264	0.86931	1.17605	-1.54397	0.48995	0.88953	1.07597	-1.25486	-0.34404	0.78565	0.75733	-1.39739	-0.01776	0.79303
91	-0.26146	-0.04626	-0.37317	-0.254	0.7619	0.34586	-0.2781	-1.08951	-0.24705	0.12297	0.07315	-0.4753	-0.95487	0.93298	-0.10319	0.13314	-0.77568	-0.50377	-0.06308	0.14599	-0.74682	-0.53921	0.02835	0.0257	-0.80768	-0.64784	-0.02457	0.12169	-0.78036	-0.60563	-0.2938	0.49338	-0.69034	-0.34771	-0.16149	0.44578	-0.68312	-0.44689	0.00561	0.1896	-0.7577	-0.60056	-0.05314	0.33505	-0.75269	-0.56604	-0.37564	0.76594	-0.64831
92	-0.42503	-0.03925	-0.61712	-0.89969	-0.48306	0.8014	-0.99915	1.00883	-1.19637	-1.90121	0.89096	0.81499	-0.71076	0.30171	-1.47668	1.04855	0.36779	1.28019	-1.45641	0.53055	0.21167	0.81714	-1.53239	1.09714	0.40108	1.35124	-1.73675	1.1254	0.33142	1.27478	-1.54229	0.13181	0.10902	0.57389	-1.34606	-0.96851	-0.00711	0.26636	-1.6224	0.15839	0.15824	0.69151	-1.91456	0.56642	0.16283	0.82622	-1.4683	-0.67467	0.0052
93	-0.74887	-0.83206	-0.48934	-0.69279	0.58356	0.40066	-0.56922	0.31891	-0.66432	0.27209	0.50877	-0.17068	0.09901	-0.37095	-0.44488	0.61608	0.56398	0.86009	-0.16001	0.38315	0.51361	0.80932	-0.25858	0.45676	0.52666	0.75417	-0.3255	0.61024	0.54493	0.91037	-0.33137	0.68495	0.53917	0.97934	0.19403	0.06213	0.42496	0.64833	0.0298	0.31879	0.47665	0.75923	-0.09907	0.57906	0.4814	0.82772	-0.19791	0.63081	0.49432
94	-1.21844	-1.47409	-0.81758	-0.79615	0.66842	-0.93955	0.8469	-0.81963	-0.9675	-0.40537	0.78097	0.11024	0.43653	-0.46317	0.06451	-0.30826	0.35101	-0.0656	-0.22871	0.0182	0.44659	0.27837	0.00066	-0.23601	0.37856	0.00599	-0.00541	-0.30075	0.39017	0.10395	-0.20711	-0.09492	0.4288	0.30518	-0.59143	0.51416	0.52851	0.61679	-0.37856	0.15919	0.48742	0.44765	-0.19397	-0.20956	0.42888	0.34373	-0.3005	-0.01689	0.43687
95	-0.78299	-0.59613	-0.94256	-0.67188	-1.24647	1.15968	-0.95466	1.87211	-0.75495	-0.60629	0.59916	0.11549	-0.31067	0.33535	-0.99095	0.98514	0.26324	0.58104	-0.71085	0.63449	0.1092	0.14642	-1.04694	1.07402	0.29314	0.63305	-0.92579	0.8812	0.1635	0.3691	-0.46642	0.17855	-0.01952	-0.11487	-0.2259	-0.17115	-0.04043	-0.23391	-0.45339	0.21131	0.00058	-0.09933	-0.6552	0.44364	0.01903	0.05772	-0.41664	0.02918	-0.03837
96	-0.06969	0.1919	-0.33358	-0.55271	0.2764	1.54819	-0.81492	-1.2981	0.03009	1.07063	-0.20213	-0.70031	-0.09575	-0.00721	1.31287	-0.72875	-0.72282	-0.93355	1.33646	-0.55257	-0.67801	-0.80657	1.38547	-0.72566	-0.72668	-0.94792	1.46143	-0.77838	-0.71108	-0.90856	1.31205	-0.54177	-0.65891	-0.70898	1.40854	-0.37436	-0.64408	-0.69057	1.57949	-0.69106	-0.67892	-0.82683	1.60149	-0.90215	-0.70239	-0.85239	1.25856	-0.43407	-0.64601
97	0.58168	-0.04642	0.86436	0.95398	1.79616	-0.83452	1.6166	-0.7823	0.02711	0.73412	-0.1508	-0.66419	-0.90132	0.73706	-0.6777	1.02677	-0.36184	0.57655	-0.7193	1.32341	-0.336	0.67648	-0.6989	1.13341	-0.3352	0.64355	-0.66825	1.23667	-0.35365	0.60493	-0.6538	1.46559	-0.3797	0.54729	-0.72796	2.0326	-0.34282	0.62612	-0.76472	1.8507	-0.32463	0.6711	-0.59345	1.82083	-0.37575	0.49799	-0.53963	1.68133	-0.41154
98	0.20966	0.28156	-0.131	0.30809	1.34882	-0.30566	0.12673	-1.1625	-0.00949	1.23797	-0.09142	-0.51427	0.87863	-1.16207	0.95197	-0.14101	0.30383	0.30377	0.87728	0.03981	0.33881	0.52603	0.92495	-0.11122	0.30867	0.32962	0.90459	0.02882	0.33558	0.49257	0.82786	0.26911	0.35936	0.66721	0.75551	0.45395	0.35958	0.70437	0.79156	0.34371	0.37344	0.68337	0.84086	0.40623	0.34479	0.63804	0.76973	0.49122	0.3515
99	0.07877	0.44407	-0.07185	-0.14744	0.51792	0.91747	0.28526	0.18728	-0.33115	0.53587	0.27902	-0.00314	0.01087	-0.19867	0.94299	-0.54563	-0.20859	-0.50909	0.91028	-0.38216	-0.1531	-0.35775	0.95922	-0.48635	-0.19402	-0.49135	0.73152	-0.27423	-0.13623	-0.29256	0.57354	-0.07204	-0.08983	-0.10735	0.70214	0.01393	-0.06997	-0.12308	0.67262	0.06956	-0.0633	-0.10742	0.33875	0.34656	-0.03229	0.05623	0.39713	0.16657	-0.05244
100	0.0725	-0.4105	0.85073	0.35222	1.70932	-0.2454	0.8147	-2.77255	0.51333	2.00903	-0.65279	-1.03609	0.37292	-0.64486	0.59038	0.32087	-0.25537	0.21263	0.97691	0.31379	-0.31263	0.14066	0.95455	0.11221	-0.34469	-0.01249	0.55634	0.62967	-0.23493	0.37039	0.13495	1.36745	-0.11921	0.78743	1.14695	0.82058	-0.31943	0.19935	1.1021	0.64552	-0.31917	0.18501	0.35999	1.63628	-0.17263	0.62835	-0.12569	2.16213	-0.05646
101	-0.1318	0.44407	-0.5974	-0.75197	-0.8949	0.79462	-0.5784	-0.89844	-0.55669	0.23135	0.33243	-0.24419	0.44014	-0.38129	1.83637	-2.06107	-0.40589	-1.26562	1.70833	-2.04479	-0.35229	-1.08451	1.92477	-2.14649	-0.42708	-1.3077	1.99221	-2.27814	-0.39103	-1.27534	1.68727	-2.16559	-0.30015	-0.98309	1.2342	-1.85953	-0.26326	-0.6671	1.76851	-2.32079	-0.33525	-0.9921	1.72427	-2.43013	-0.31739	-0.98221	1.41884	-2.05815	-0.25774
102	0.04651	0.26068	-0.22967	-0.10613	-0.32616	0.60132	0.0916	-0.24998	0.15168	0.93888	-0.24695	-0.68292	-0.29546	0.08044	0.22532	0.29722	-0.31958	-0.03445	0.34729	0.33393	-0.31512	0.00474	0.36304	0.19221	-0.33651	-0.11113	0.4398	0.24413	-0.33259	-0.06741	0.33042	0.55055	-0.29957	0.09864	0.56524	0.44522	-0.3351	-0.02239	0.59256	0.3207	-0.32878	-0.05646	0.70488	0.28237	-0.35919	-0.12361	0.44248	0.62696	-0.31873
103	0.03201	0.70675	-0.57531	-0.50076	-0.72065	2.08852	-0.89836	-0.16036	0.07794	0.76604	-0.19279	-0.63145	-0.37858	0.30621	1.14397	-0.70478	-0.76049	-0.99976	1.15414	-0.62795	-0.72378	-0.89737	1.1874	-0.71062	-0.76272	-1.00509	1.49196	-1.01207	-0.78161	-1.12692	1.40536	-0.93515	-0.7351	-0.96764	1.15241	-0.55756	-0.69641	-0.7609	1.40043	-0.84298	-0.731	-0.92974	1.72584	-1.44635	-0.79411	-1.15305	1.40233	-1.00919	-0.73362
104	0.87221	0.34601	1.21045	1.3942	0.32154	-1.44947	1.22539	0.89241	1.40714	0.74336	-1.41878	-0.52224	0.76348	-0.54873	0.3319	-0.1148	0.25233	0.12531	0.16196	0.23028	0.32067	0.34588	0.52132	-0.25186	0.21669	0.00872	0.60161	-0.30149	0.22995	0.07872	0.17485	0.29546	0.32011	0.42219	-0.21784	1.11666	0.4234	0.65711	0.37248	0.17454	0.30637	0.3116	0.46392	0.05373	0.2912	0.27057	0.06338	0.63632	0.34988
105	-0.50447	-0.59885	-0.10531	-0.76167	1.05222	-0.68471	-0.03468	-1.18236	-0.37511	0.42716	0.19059	-0.44157	-0.27492	0.17816	0.45719	-0.23632	-0.52502	-0.55425	0.37762	-0.14397	-0.48595	-0.40426	0.60286	-0.38054	-0.54609	-0.63437	0.71407	-0.42134	-0.5236	-0.63182	0.36383	0.00614	-0.45027	-0.32315	0.28434	0.04316	-0.4471	-0.23078	0.71836	-0.44984	-0.4995	-0.516	0.909	-0.641	-0.51003	-0.62221	0.36355	0.08757	-0.44037
106	0.45938	0.21738	0.70936	0.69603	1.03294	-0.59042	0.76462	-0.11734	0.9094	2.41311	-0.93924	-1.18553	0.25893	-0.7002	0.77472	0.3453	-0.38593	0.21375	0.73209	0.69658	-0.34732	0.44381	0.6019	0.51716	-0.35093	0.33667	0.7602	0.65419	-0.36216	0.40584	1.04565	0.80694	-0.39187	0.39229	0.79363	1.48885	-0.34097	0.5698	0.4429	1.49346	-0.27844	0.73765	0.8356	1.44842	-0.36981	0.51739	1.20981	1.06465	-0.42748
107	-0.34746	-0.87842	0.23628	0.26153	1.58338	-0.90432	1.0659	-1.19727	-0.20273	0.84735	0.11286	-0.34163	0.29587	-0.56152	0.18394	0.11518	0.04449	0.2565	0.04152	0.3514	0.09499	0.52821	0.12542	0.17219	0.06586	0.34531	0.11837	0.31074	0.08889	0.46924	0.06975	0.52418	0.10019	0.58126	-0.21604	1.03785	0.15088	0.799	-0.15837	0.81624	0.15802	0.76443	-0.05762	0.9186	0.14143	0.70869	0.04291	0.77859	0.10224
108	-0.59907	-0.38598	-0.44903	-0.43685	1.18	1.02662	0.24728	1.14187	-0.64194	-0.48868	0.51937	0.12427	-0.05461	0.006	-0.62714	0.5123	0.35483	0.56167	-0.78543	0.68165	0.39007	0.74197	-0.68945	0.58064	0.37222	0.63103	-0.68999	0.6265	0.39661	0.6876	-0.77408	0.75055	0.40692	0.75663	-0.95155	0.97122	0.41694	0.82138	-0.92425	0.94833	0.43573	0.81446	-0.86188	1.0269	0.44838	0.8057	-0.8016	0.85388	0.4118
109	0.11956	-0.04824	0.52332	0.57664	0.73722	0.31842	0.63266	0.2727	0.12251	1.82105	-0.37587	-0.97598	0.47728	-0.69748	0.49198	0.36326	0.06906	0.40333	0.40445	0.71621	0.11466	0.62816	0.545	0.37947	0.05383	0.39024	0.62351	0.52046	0.06811	0.48906	0.41649	1.03002	0.1418	0.74477	0.26184	1.60844	0.1643	0.83703	0.45006	1.16556	0.11757	0.72085	0.68503	1.16144	0.07501	0.58129	0.42525	1.43336	0.14445
110	-0.71392	-0.78759	-0.56936	-0.29452	1.22376	-0.56347	-0.0916	1.38154	-0.59936	0.20596	0.53694	0.04697	0.15076	-0.39989	-0.29755	0.40113	0.39748	0.5061	-0.57976	0.76461	0.48305	0.84784	-0.29908	0.39898	0.41147	0.54136	-0.20835	0.37023	0.40938	0.59616	-0.50613	0.86272	0.47013	0.86597	-0.89231	1.4699	0.55578	1.11855	-0.51469	0.84784	0.49032	0.87256	-0.1863	0.52368	0.42185	0.68421	-0.54877	1.12203	0.48199
111	-0.47237	-0.49593	-0.1033	-0.15936	-0.5427	1.14632	-0.25414	-0.02188	-0.97011	-0.40771	0.73299	0.20991	0.68721	-0.61647	0.52155	-1.23544	0.18265	-0.42495	0.3411	-1.17156	0.25269	-0.16221	0.59597	-1.35604	0.17208	-0.43888	0.33433	-1.16458	0.24609	-0.1765	-0.12087	-0.71254	0.35032	0.19558	-0.30978	-0.61097	0.37457	0.34902	0.05084	-1.05396	0.31476	0.10217	-0.31	-0.56702	0.38429	0.35596	-0.50487	-0.22356	0.42794
112	0.11525	0.58417	-0.04147	-0.19223	-2.11538	1.9427	-0.62012	0.60826	-0.56864	-0.4684	0.35941	-0.23271	-1.11834	1.06935	0.64059	-0.99811	-1.17494	-1.62583	0.33014	-0.71271	-1.08652	-1.40064	0.49205	-0.8452	-1.14644	-1.51087	0.41385	-0.8325	-1.08682	-1.44391	0.23466	-0.68895	-1.02845	-1.29159	-0.17254	-0.20522	-0.94579	-0.96593	-0.04361	-0.37441	-0.98031	-1.08488	0.02383	-0.54967	-0.95646	-1.07894	0.03408	-0.5089	-0.96291
113	1.39109	1.65589	0.83474	0.78317	-1.3176	0.00433	0.21706	-0.1013	1.11557	1.05206	-1.0621	-1.08378	-1.38611	1.61367	1.94222	-1.13115	-1.87728	-2.51876	2.02348	-1.0853	-1.83336	-2.58702	2.00595	-1.15735	-1.8842	-2.58163	1.76861	-0.89496	-1.811	-2.45517	1.56712	-0.57832	-1.73871	-2.26909	1.61042	-0.49694	-1.70297	-2.21711	1.7303	-0.69303	-1.74929	-2.3321	1.14792	-0.01545	-1.65867	-1.9715	1.16122	0.00951	-1.65288
114	1.21016	1.24541	0.87081	0.69747	0.38324	-0.08522	0.81254	-0.55952	1.26976	1.36181	-1.07605	-1.03799	-0.52033	0.52509	0.73002	0.0725	-0.93588	-0.77597	0.82072	0.16756	-0.92598	-0.7566	0.60407	0.20463	-0.91986	-0.68335	0.7987	0.24446	-0.92345	-0.73598	1.18548	0.08638	-0.95708	-0.92224	1.05763	0.35154	-0.94146	-0.81282	0.70566	0.65123	-0.89809	-0.6055	0.93057	0.66676	-0.90099	-0.71482	1.39577	0.04348	-0.98276
115	-0.18516	-0.07227	-0.0146	-0.39158	-0.24632	0.52252	0.09224	-0.53261	-0.17276	0.38674	-0.00189	-0.60929	-0.83833	0.77915	0.49551	-0.24019	-0.76368	-0.79536	0.50589	-0.12422	-0.70995	-0.71333	0.3118	-0.02241	-0.73157	-0.64281	0.43821	-0.12925	-0.72981	-0.70065	0.83856	-0.52168	-0.73008	-0.90283	0.42358	0.206	-0.63122	-0.54964	0.05672	0.55763	-0.63586	-0.35492	0.36814	0.09271	-0.69895	-0.58757	0.93349	-0.68304	-0.72164
116	-0.46419	-0.23538	-0.57307	-0.42142	0.30882	0.92479	-0.59639	0.54138	-0.35664	0.56388	0.19406	-0.31635	0.18752	-0.24021	0.77818	-0.67355	-0.27439	-0.5074	0.75518	-0.58797	-0.23459	-0.35489	0.9158	-0.78375	-0.30006	-0.55768	0.87154	-0.73452	-0.26161	-0.44294	0.54456	-0.33545	-0.17279	-0.1558	0.49494	-0.13847	-0.1548	-0.07171	0.80244	-0.58421	-0.22226	-0.26241	0.69288	-0.4747	-0.20633	-0.20241	0.38099	-0.04367	-0.1362
117	0.57636	1.41913	-0.34222	-0.48409	-1.08477	2.76301	-1.32537	-1.87584	0.61289	1.18224	-0.67889	-0.93399	-0.82033	0.76946	1.71743	-0.93074	-1.36633	-1.65615	2.19221	-1.1752	-1.39315	-1.84456	2.22068	-1.33452	-1.44825	-1.95125	2.14548	-1.31539	-1.38895	-1.9056	1.69685	-0.7347	-1.28456	-1.51905	2.42194	-1.3252	-1.35856	-1.83768	2.85645	-1.92014	-1.43936	-2.14985	2.34852	-1.71897	-1.36513	-1.90816	1.59108	-0.56546	-1.25369
118	0.43574	0.30398	0.58703	0.24761	0.88898	0.00178	0.53439	-1.53702	0.49832	1.71286	-0.63998	-1.00698	0.0382	-0.22499	1.08356	-0.12952	-0.62236	-0.52101	1.32556	-0.08625	-0.6404	-0.51587	1.50088	-0.41926	-0.71027	-0.74496	1.33763	-0.14719	-0.6427	-0.545	0.86686	0.56221	-0.51851	-0.14339	1.31071	0.44288	-0.60712	-0.33512	1.65943	-0.10301	-0.67407	-0.56972	1.35287	0.28581	-0.61	-0.40568	0.72704	1.05428	-0.48049
119	1.04639	1.16424	0.42494	0.73072	-0.46817	-0.55643	0.42643	2.70365	1.24277	1.49207	-1.09526	-1.01898	-0.40514	0.32797	0.72791	0.13136	-0.89272	-0.58881	0.75796	0.31603	-0.85808	-0.49728	0.51684	0.35745	-0.85454	-0.40583	0.75541	0.33583	-0.88695	-0.51886	1.1786	0.13446	-0.9181	-0.71622	1.07403	0.46924	-0.87151	-0.59304	0.64026	0.82805	-0.82924	-0.33615	1.09322	0.49314	-0.92206	-0.6441	1.45906	-0.00428	-0.95351
120	0.33471	1.12236	-0.4651	-0.63015	-0.52722	2.01486	-0.51964	-2.28864	0.45474	0.78663	-0.49951	-0.89816	-1.33474	1.33462	1.24499	-0.85293	-1.73247	-2.05598	1.68162	-1.11426	-1.74657	-2.27566	1.69715	-1.15055	-1.80597	-2.29834	1.71514	-1.22524	-1.74726	-2.32973	1.28885	-0.8528	-1.63033	-2.01695	1.96959	-1.41837	-1.68894	-2.27655	2.26607	-1.6505	-1.76733	-2.50937	1.95776	-1.61572	-1.68897	-2.34442	1.19092	-0.72525	-1.57559
121	-0.08088	1.18817	-1.29166	-0.65648	-0.13394	2.0725	-1.31114	0.46782	-0.72726	-0.80258	0.51849	0.00271	-1.0617	0.93593	0.57213	-1.429	-1.13443	-1.60445	0.50403	-1.53796	-1.07515	-1.53585	0.33288	-1.07345	-1.06899	-1.3951	0.26022	-1.22646	-1.0409	-1.36266	0.50592	-2.02975	-1.07559	-1.55465	0.31797	-1.98908	-1.01933	-1.35285	0.0199	-1.14593	-0.95083	-1.1323	-0.12343	-1.26655	-0.94818	-1.05899	0.33208	-2.23752	-1.04576
122	0.70534	0.95285	-0.08747	0.01817	-0.39981	0.9602	-0.25436	-0.75952	-0.12581	-0.74033	0.13118	-0.18822	-1.38304	1.37146	-0.60466	0.3871	-1.14021	-0.53636	-0.48309	0.21798	-1.12765	-0.77738	-0.30984	0.03953	-1.17866	-0.86556	-0.32718	-0.04543	-1.17935	-0.94948	-0.73721	0.47982	-1.10265	-0.66379	-0.45197	0.07535	-1.08648	-0.9018	-0.13095	-0.40751	-1.16068	-1.16672	-0.24405	-0.42715	-1.1621	-1.12061	-0.77676	0.54982	-1.08075
123	-0.39291	-0.31147	-0.08306	-0.41383	1.32993	0.14516	0.19885	-0.89376	-0.3268	0.66364	0.08179	-0.56507	-0.16619	0.01801	0.27452	-0.032	-0.29188	-0.22334	0.49876	-0.08085	-0.2987	-0.22636	0.306	0.01269	-0.29897	-0.21461	0.04179	0.32678	-0.21882	0.0542	0.22782	0.22845	-0.2247	0.00838	0.72444	-0.11389	-0.30071	-0.21205	0.34327	0.29407	-0.24584	-0.02154	-0.12905	0.91224	-0.15801	0.28537	0.25247	0.31732	-0.21968
124	-0.29958	-0.51137	-0.12918	0.00741	0.74048	-0.94526	0.61409	-0.23585	-0.26654	-0.10225	0.35247	0.18875	0.04477	-0.11658	-0.3567	0.37218	0.31804	0.32454	-0.36392	0.34044	0.31864	0.42153	-0.25183	0.16565	0.27642	0.25863	-0.32242	0.29673	0.3227	0.36947	-0.57714	0.80449	0.40391	0.60535	-0.48823	0.55617	0.33879	0.5228	-0.38832	0.30433	0.31216	0.45102	-0.4496	0.54862	0.35846	0.4944	-0.67155	1.11453	0.43706
125	0.26879	0.24394	0.05125	0.09634	0.91166	-0.12929	-0.53725	-0.94871	0.47707	0.10985	-0.30639	-0.21698	-0.31427	0.30795	0.16746	-0.24131	-0.65582	-0.67656	0.05389	-0.06861	-0.59279	-0.5148	0.28279	-0.32021	-0.6776	-0.72961	0.31506	-0.32453	-0.67096	-0.70036	-0.01446	0.08382	-0.58356	-0.44229	-0.09867	0.22888	-0.52607	-0.32933	0.29017	-0.23429	-0.63347	-0.6003	0.32063	-0.31837	-0.64555	-0.60791	-0.11159	0.3213	-0.55343
126	2.29765	2.29332	1.33135	1.48118	0.33201	-0.48661	0.69028	-1.22585	2.41377	1.76254	-1.98502	-1.16299	0.29589	-0.16157	1.27359	-0.18987	-0.68643	-0.69753	1.3096	0.01594	-0.68552	-0.61025	1.28282	-0.16558	-0.71147	-0.73285	1.40414	-0.11417	-0.71559	-0.72931	1.39815	0.16458	-0.68666	-0.57439	1.52562	0.30812	-0.72729	-0.62876	1.51884	0.13182	-0.72949	-0.68108	1.63014	0.08008	-0.75804	-0.76022	1.4509	0.35589	-0.7175
127	1.07825	0.81392	1.06634	1.29663	0.18975	-1.06293	1.24479	0.4831	0.96115	1.28347	-0.94791	-1.09553	-1.18751	1.312	0.36413	0.36469	-1.37776	-0.98543	0.19495	0.75461	-1.31389	-0.82705	0.20735	0.52892	-1.34287	-0.83986	0.24104	0.69753	-1.31963	-0.87054	0.30693	0.9607	-1.3045	-0.90433	-0.02098	1.686	-1.22353	-0.62186	-0.06353	1.44329	-1.2362	-0.62166	0.06877	1.59954	-1.22559	-0.69601	0.27113	1.38384	-1.2689
128	0.25084	0.57296	-0.03667	0.19651	0.5344	1.18599	-0.2628	1.57348	0.34888	1.41974	-0.45983	-0.90357	-0.37586	0.15749	0.56936	0.16077	-0.6355	-0.31041	0.44314	0.48662	-0.57545	-0.08421	0.27131	0.44453	-0.5763	-0.08373	0.53242	0.38919	-0.59518	-0.15129	0.9376	0.24783	-0.64017	-0.31506	0.62638	0.85093	-0.57129	-0.06931	0.32036	0.9796	-0.5335	0.09278	0.76148	0.66513	-0.60171	-0.17286	1.14091	0.23421	-0.66737
129	-0.18058	-0.02032	-0.11733	-0.42789	0.50895	0.20578	-0.36768	-0.92583	-0.83289	-1.15024	0.97228	0.99817	-0.61391	0.35485	-0.45663	-0.09337	0.08308	-0.09061	-0.67738	0.01743	0.14434	0.07953	-0.55236	-0.04268	0.11135	0.02469	-0.39451	-0.46708	0.07296	-0.15299	-0.57206	-0.37962	0.11974	-0.01999	-0.88214	-0.05373	0.18975	0.14894	-0.78281	-0.22403	0.15654	0.12006	-0.45476	-1.05146	0.06696	-0.1766	-0.66312	-0.49441	0.13225
130	1.65598	1.63806	1.37587	1.28367	-1.04489	-0.27667	0.84459	-0.21527	2.76732	0.15982	-2.40736	-0.39537	1.06618	-0.56472	0.81515	-0.93947	-0.01914	-0.78	0.73243	-0.86325	0.00863	-0.64814	0.8231	-0.91507	-0.03398	-0.76867	0.98615	-1.13419	-0.06004	-0.83197	0.76258	-0.96883	0.00818	-0.6164	0.48823	-0.60815	0.06209	-0.40376	0.7789	-0.9239	-0.0009	-0.60122	0.8842	-1.18771	-0.0348	-0.67636	0.56548	-0.74158	0.04315
131	1.56963	1.42628	1.21589	0.92915	-0.97574	-0.15299	0.50386	-0.73197	0.76096	0.56696	-0.69416	-0.7967	-0.57056	0.76658	1.34833	-0.95466	-1.16363	-1.69905	1.39812	-0.9655	-1.11225	-1.70783	1.6095	-1.20814	-1.19655	-1.86982	1.6115	-1.21524	-1.16515	-1.87386	1.18071	-0.70745	-1.0568	-1.52727	1.11721	-0.61698	-1.00122	-1.4103	1.64979	-1.26885	-1.10824	-1.77196	1.58756	-1.34668	-1.10256	-1.73288	1.03993	-0.52316	-1.0142
132	-0.79329	-0.18783	-1.29667	-1.1301	-1.64677	1.62068	-2.23737	0.76638	-1.23898	-1.40447	1.48293	2.03678	1.01707	-0.91907	0.67832	-2.54802	0.54378	-0.76221	0.3815	-2.54087	0.65122	-0.45207	0.45637	-2.32313	0.58499	-0.5925	0.3365	-2.53229	0.64282	-0.4362	0.31127	-3.01292	0.69426	-0.33189	-0.22054	-2.67574	0.795	0.04156	-0.14193	-2.57693	0.75176	-0.0492	-0.27774	-2.69812	0.79262	0.07364	-0.02215	-3.06507	0.77011
133	1.02653	0.94887	0.66922	0.05623	0.05892	0.41459	0.19645	-0.4305	0.3436	0.39289	-0.34688	-0.65676	-1.21716	1.22603	0.50688	-0.31299	-1.38525	-1.32274	0.63576	-0.42928	-1.35675	-1.40483	0.38689	-0.08777	-1.35695	-1.20782	0.49124	-0.11407	-1.35135	-1.25868	0.90885	-0.78693	-1.38453	-1.56207	0.95086	-0.92805	-1.34262	-1.52506	0.65454	-0.20017	-1.32723	-1.34299	0.65089	-0.14167	-1.32425	-1.29956	1.10908	-1.19618	-1.39187
134	0.78614	0.0002	1.44592	1.6985	-0.92876	-1.09046	1.71983	-0.23289	1.20376	0.43785	-1.44911	0.20725	0.95156	-0.74024	0.5305	-0.43148	0.25917	-0.25336	0.53238	-0.52837	0.29559	-0.10143	0.52657	-0.42621	0.26072	-0.21668	0.47042	-0.20418	0.31151	-0.06738	0.49165	-0.3367	0.32608	0.00109	0.57928	-0.6763	0.3297	-0.00494	0.56313	-0.38893	0.32307	-0.00803	0.48241	0.02194	0.36369	0.06022	0.52021	-0.3471	0.33466
135	-0.42037	-0.20503	-0.44707	-0.40928	0.65979	0.91774	-0.12236	-0.35313	-0.34647	0.96419	0.14659	-0.47671	0.61707	-0.77866	0.77652	-0.16014	0.16504	0.02487	0.6575	0.05343	0.21562	0.26079	0.89954	-0.28728	0.13006	-0.04187	0.93513	-0.21367	0.16269	0.08801	0.51348	0.4311	0.28054	0.46946	0.47291	0.56765	0.27932	0.51823	0.94642	-0.08879	0.17514	0.21377	0.90962	0.03702	0.19139	0.25112	0.34784	0.86093	0.33035
136	1.99596	1.73857	1.53743	1.93282	-0.25249	-0.92072	1.39689	2.65357	1.79231	2.13407	-1.55739	-1.15621	0.30861	-0.58258	2.07581	-0.67816	-0.61402	-0.69659	2.02227	-0.39298	-0.58061	-0.5111	1.84023	-0.45307	-0.58673	-0.55466	1.81592	-0.27956	-0.56084	-0.42797	2.07474	-0.24797	-0.57455	-0.43105	2.00645	0.10442	-0.57512	-0.35744	1.74598	0.17607	-0.53061	-0.22541	1.6473	0.38087	-0.53541	-0.19832	2.01352	0.02903	-0.57916
137	1.45961	1.99459	0.47724	0.23938	-0.925	0.90783	-0.15153	0.46092	0.09839	0.57141	-0.19264	-0.75293	-1.1354	1.09729	1.09587	-0.6765	-1.37237	-1.64314	0.97155	-0.46408	-1.30355	-1.51452	0.91516	-0.49626	-1.33952	-1.51502	1.28321	-0.83527	-1.34796	-1.71591	1.4561	-0.98135	-1.32508	-1.74869	1.05713	-0.44727	-1.23865	-1.40217	1.08115	-0.54105	-1.2648	-1.46115	1.5128	-1.2098	-1.30004	-1.69985	1.5456	-1.17592	-1.30363
138	-0.069	0.27596	-0.46164	-0.52813	-0.28761	0.92682	-0.44601	-0.97443	0.03428	0.64554	-0.11854	-0.54075	-0.54769	0.47218	0.44596	-0.16777	-0.76032	-0.67576	0.49284	-0.1552	-0.72536	-0.61709	0.73223	-0.41402	-0.80702	-0.84774	0.90895	-0.49124	-0.80356	-0.88868	0.46079	0.05361	-0.69146	-0.52313	0.59482	-0.13543	-0.6898	-0.566	1.18863	-0.78463	-0.8039	-0.94571	1.22425	-0.81411	-0.80298	-0.96534	0.4628	0.18854	-0.67017
139	1.29648	1.47517	1.3074	1.00296	-1.1472	0.29701	0.7759	-0.43159	1.27643	0.53135	-1.16882	-0.77897	-0.64464	0.93144	2.05705	-1.67278	-1.36482	-2.32927	1.93385	-1.52286	-1.29239	-2.22852	1.99809	-1.59692	-1.35454	-2.29513	2.00405	-1.6497	-1.3121	-2.30061	1.86762	-1.55976	-1.24404	-2.13919	1.58653	-1.24076	-1.16197	-1.87232	1.87922	-1.5436	-1.23012	-2.10108	1.7212	-1.55952	-1.19031	-2.00143	1.56081	-1.3004	-1.16944
140	0.20654	0.63709	-0.26914	-0.07469	0.39318	1.39482	-0.54189	-0.23825	0.26109	0.86188	-0.33915	-0.75927	-0.75145	0.70555	0.5109	0.021	-0.9451	-0.84532	0.41284	0.26256	-0.9	-0.6975	0.64974	-0.07438	-0.97296	-0.92196	0.81715	-0.12095	-0.95665	-0.97887	0.49836	0.37329	-0.87043	-0.70349	0.36705	0.70345	-0.84249	-0.55276	0.826	0.07974	-0.92632	-0.88052	1.0392	-0.13394	-0.92568	-0.99958	0.51659	0.55319	-0.84369
141	1.81692	0.60938	3.14227	2.64373	-0.11772	-1.89489	2.83014	-1.1982	3.3481	0.43144	-3.61427	1.23068	4.00353	-3.25123	0.75222	-0.60196	2.37253	1.00915	0.59966	-0.40991	2.43324	1.37523	0.63985	-0.46663	2.38714	1.11349	0.70633	-0.49269	2.41646	1.30939	0.66439	-0.42154	2.46284	1.50803	0.53913	-0.26802	2.48866	1.58459	0.56293	-0.26682	2.46773	1.54877	0.71248	-0.44058	2.46819	1.47943	0.59833	-0.30684	2.50231
142	2.78009	0.76939	5.6473	6.99137	-3.71377	-2.67138	5.68991	1.00499	2.72825	0.0923	-4.0161	5.06723	4.10689	-3.44976	-0.25148	0.00798	2.99734	1.9219	0.22864	-0.59773	2.94479	1.8893	-0.11904	-0.12465	2.98249	1.85554	-0.2242	-0.14381	3.03163	2.18284	0.11757	-0.6399	2.9841	2.11206	0.27429	-0.90811	3.00062	1.96195	0.16961	-0.69512	2.9828	2.02432	-0.3268	-0.14917	3.11254	2.33531	0.03694	-0.62104	3.03907
143	-0.12195	-0.13598	-0.33235	-0.15673	-0.02394	0.53588	-0.59799	0.98661	0.7432	-0.21287	-0.57394	-0.01186	0.63948	-0.41132	0.7983	-1.04757	0.0577	-0.72317	0.60814	-0.94614	0.10502	-0.51562	0.57159	-0.86537	0.07544	-0.56798	0.59526	-0.9644	0.10012	-0.49928	0.7175	-1.18123	0.11906	-0.50841	0.35123	-0.87343	0.15567	-0.26063	0.25676	-0.74419	0.15812	-0.22252	0.304	-0.90009	0.16508	-0.21882	0.56581	-1.16057	0.14682
144	-0.17526	0.08288	-0.35486	-0.25468	0.67645	0.02839	0.1493	-1.85622	-1.24357	-2.05463	1.24766	1.39123	-0.71046	0.20012	-1.07862	0.0766	0.12836	0.45434	-1.24444	-0.28486	0.1036	0.41603	-0.95334	-0.32702	0.07408	0.24884	-1.21567	-0.22664	0.1103	0.40657	-1.69412	0.22637	0.17724	0.73813	-1.81854	-0.28543	0.12827	0.61854	-1.50351	-0.61233	0.09548	0.43459	-1.74652	-0.19174	0.14449	0.61633	-2.04256	0.62969	0.21805
145	0.22689	0.34462	-0.1081	0.23175	0.11718	0.22825	0.23961	-1.01464	0.49996	0.61254	-0.40725	-0.40025	-0.28141	0.17918	0.12316	0.15583	-0.45014	-0.31569	0.09804	0.33102	-0.42387	-0.20531	0.28475	0.02914	-0.48855	-0.40962	0.30355	0.07715	-0.46899	-0.35343	-0.00833	0.59281	-0.38441	-0.07289	0.05469	0.75166	-0.38749	-0.08103	0.34322	0.24078	-0.45613	-0.29441	0.41863	0.16033	-0.46514	-0.32632	-0.06617	0.89446	-0.36057
146	0.22307	0.43835	-0.3893	0.11326	0.62854	0.26545	-0.64218	0.58046	1.14889	1.18858	-0.9744	-0.85551	-0.12678	0.15327	0.32672	0.33945	-0.51391	-0.29098	0.60032	0.30598	-0.54205	-0.3524	0.3953	0.31959	-0.53265	-0.31508	0.38825	0.49637	-0.50766	-0.2283	0.62881	0.5045	-0.52925	-0.31108	1.03533	0.27146	-0.58633	-0.5057	0.71455	0.51308	-0.54884	-0.3375	0.66822	0.71615	-0.53248	-0.30468	0.81897	0.52553	-0.55497
147	-1.08773	-1.1494	-0.91684	-0.85832	1.17014	-1.32699	-0.60935	0.53652	-0.7723	-1.17183	0.77974	0.48028	-0.84632	0.58549	-0.66619	0.15196	-0.19437	0.03895	-0.72014	-0.02836	-0.22092	-0.00135	-0.70372	0.12369	-0.19221	0.0517	-0.8118	0.12926	-0.17199	0.08758	-0.80214	-0.08323	-0.21457	-0.01464	-0.91417	-0.2192	-0.25523	-0.01498	-1.00029	0.07487	-0.1905	0.10099	-1.08525	0.17742	-0.17124	0.13793	-0.90453	-0.12983	-0.22854
148	0.94911	0.85913	0.39238	0.9033	-0.64025	0.36595	0.05806	2.69331	2.55978	-0.05743	-2.32871	-0.24285	1.35411	-0.78463	0.50061	-0.75107	0.31373	-0.42843	0.35588	-0.64314	0.34551	-0.23262	0.39791	-0.63477	0.32733	-0.34043	0.3134	-0.56829	0.3621	-0.20959	0.29448	-0.61937	0.36764	-0.13878	-0.01739	-0.25679	0.40987	0.08238	0.02214	-0.26457	0.41293	0.04465	-0.07065	-0.10324	0.44428	0.12637	0.06218	-0.34174	0.40451
149	0.01786	-0.03109	-0.11922	0.07519	0.84468	-0.36899	0.44943	-0.17298	1.38441	0.84567	-1.28682	-0.63387	0.51437	-0.37209	0.45538	-0.00349	-0.10436	-0.23609	0.49126	0.1293	-0.07734	-0.12812	0.34804	0.10145	-0.07786	-0.14323	0.37825	0.17688	-0.0661	-0.06717	0.59203	0.18375	-0.0875	-0.11216	0.61053	0.37599	-0.06905	-0.08044	0.28078	0.54148	-0.01916	0.09449	0.4022	0.51387	-0.04303	0.02993	0.6557	0.30069	-0.08879
150	0.23427	0.00436	0.30435	0.41527	-0.09824	-0.90689	0.7753	0.51725	0.54001	0.29506	-0.54618	-0.26174	0.68888	-0.64679	0.36553	-0.35238	0.19834	-0.0634	0.40233	-0.34267	0.20657	0.06706	0.29469	-0.25506	0.20601	0.00979	0.25847	-0.19969	0.22533	0.1314	0.45625	-0.42428	0.19865	0.09536	0.44316	-0.36447	0.18953	0.14019	0.21237	-0.04882	0.23775	0.2688	0.20806	-0.06766	0.22498	0.27235	0.48059	-0.4834	0.17528
151	0.58226	0.30753	0.8256	0.79238	0.30298	-1.39377	1.10893	-0.64446	2.16435	0.72016	-2.03385	-0.39686	0.63748	-0.28669	0.60536	-0.29085	-0.18615	-0.53523	0.5825	-0.20722	-0.17266	-0.42544	0.75239	-0.43426	-0.22652	-0.62225	0.83819	-0.41265	-0.20655	-0.60731	0.55415	0.01502	-0.13113	-0.34085	0.46348	0.16642	-0.12489	-0.23873	0.82918	-0.32429	-0.19095	-0.4958	0.91874	-0.31501	-0.17735	-0.5515	0.45044	0.34307	-0.09649
152	-0.39566	0.06942	-0.654	-0.52254	-0.44567	1.13655	-0.52135	-0.46468	0.80831	0.78832	-0.69891	-0.53642	0.1975	-0.1937	0.50909	-0.13385	-0.25496	-0.35332	0.52929	-0.04811	-0.23312	-0.22802	0.49878	-0.11043	-0.25269	-0.31358	0.5853	-0.09947	-0.24468	-0.28493	0.64452	-0.03414	-0.23473	-0.23389	0.60002	0.14322	-0.21941	-0.14835	0.55079	0.1118	-0.21949	-0.14777	0.68899	0.03566	-0.23942	-0.22166	0.67998	0.06473	-0.23381
153	0.53297	0.57396	0.50316	0.62408	-0.69965	0.69522	0.23809	-1.09335	0.7583	1.40721	-0.75443	-0.87953	0.08868	-0.22023	0.42751	0.26429	-0.31671	-0.05214	0.50579	0.41017	-0.30991	0.05516	0.40405	0.33078	-0.32355	-0.0056	0.44431	0.47623	-0.30477	0.08217	0.5867	0.58062	-0.29759	0.09908	0.63268	0.81392	-0.31199	0.11523	0.452	0.85573	-0.29729	0.19849	0.53504	0.97852	-0.30454	0.15519	0.63593	0.81247	-0.30288
154	-0.41642	-0.21176	-0.65348	-0.42253	0.98913	0.24103	-0.38918	0.17235	-1.0272	-1.45285	1.13161	1.24707	-0.11915	-0.13589	-0.6123	-0.25604	0.57564	0.20939	-0.68535	-0.44144	0.60677	0.28718	-0.69045	-0.19689	0.60572	0.30011	-0.94995	-0.1051	0.64723	0.51616	-0.93495	-0.45806	0.62438	0.43604	-0.97982	-0.67545	0.64248	0.44748	-1.16764	-0.16012	0.68713	0.62137	-1.41639	0.09316	0.71124	0.79113	-1.09556	-0.53996	0.63849
155	-0.96217	-0.8519	-0.89926	-0.81278	0.99362	-0.467	-0.26838	-0.2788	-1.36727	-1.25765	1.44784	1.22295	0.58915	-0.94196	-0.93381	0.40096	1.55728	1.28923	-0.89203	0.08976	1.5061	1.33567	-0.82203	0.1523	1.51659	1.19737	-1.09004	0.31244	1.57169	1.49604	-1.23513	0.38848	1.55844	1.60642	-1.02167	-0.28664	1.42748	1.38088	-1.08232	-0.07943	1.48725	1.43216	-1.37941	0.30126	1.54359	1.63632	-1.32166	0.33518	1.52872
156	-0.79911	-0.8504	-0.80553	-0.59887	0.09003	-1.81513	0.77887	0.56161	-0.15496	0.17956	0.06611	-0.28169	-0.04482	-0.0625	0.27271	-0.23691	-0.18194	-0.28326	0.07757	-0.01385	-0.1156	-0.03012	0.17949	-0.11213	-0.14704	-0.17465	0.25185	-0.14614	-0.15199	-0.15157	0.24216	-0.17052	-0.15512	-0.10437	-0.02743	0.17909	-0.10138	0.11277	0.00535	0.21705	-0.08423	0.10309	0.2117	0.00042	-0.13546	-0.03342	0.26647	-0.21452	-0.17278
157	-0.79421	-0.42953	-1.22515	-0.7291	-0.69711	1.94666	-1.44646	0.37487	-0.59471	-0.71387	0.45132	0.1175	-0.82164	0.61234	-0.07605	-0.47423	-0.58272	-0.60909	-0.17785	-0.43691	-0.54329	-0.49007	-0.11441	-0.46866	-0.57942	-0.58077	-0.19223	-0.51256	-0.54626	-0.52808	-0.24879	-0.48644	-0.52445	-0.4613	-0.42517	-0.27634	-0.49372	-0.29755	-0.37925	-0.39876	-0.51261	-0.3823	-0.40443	-0.54982	-0.51588	-0.40487	-0.32825	-0.49199	-0.51737
158	-0.74423	-0.49414	-0.55989	-0.80007	0.42907	-0.16163	-1.1551	0.37336	-0.66247	-0.24016	0.50202	-0.02858	0.02721	0.02215	-1.10256	1.30025	0.89547	1.20299	-0.8183	1.03324	0.74875	0.86825	-1.16685	1.35038	0.89817	1.25925	-1.084	1.35963	0.82229	1.11816	-0.50931	0.77814	0.65787	0.63417	-0.00256	0.01928	0.52896	0.31524	-0.61441	0.84298	0.64347	0.69619	-0.55777	0.86987	0.63866	0.66619	-0.07935	0.18754	0.56326
159	-1.02494	-1.27666	-1.03111	-0.4501	0.10132	1.73966	-1.34417	0.99298	-0.67873	-0.18308	0.56382	0.14056	3e-05	-0.01431	-1.37609	1.51284	1.01075	1.69299	-1.53662	1.74513	0.9912	1.72266	-1.27748	1.41863	0.99398	1.49081	-1.0228	1.17023	0.87802	1.17542	-1.24277	1.48173	0.86069	1.33342	-1.47312	1.95164	0.92136	1.46861	-0.90726	1.08167	0.84006	1.0412	-0.46105	0.4413	0.74345	0.75253	-1.03628	1.2877	0.81226
160	1.12723	0.86112	1.10322	1.11477	-0.57597	-0.58661	0.70352	-0.09055	1.90122	0.49719	-1.85028	-0.53422	-0.30538	0.55592	-0.8948	1.21719	-0.10834	0.55204	-0.61248	1.05417	-0.22125	0.2084	-0.98866	1.30409	-0.09047	0.616	-0.73876	1.22383	-0.18465	0.31648	-0.11188	0.73161	-0.33714	-0.19763	0.06819	0.62332	-0.37425	-0.28513	-0.27397	0.90418	-0.31504	-0.0998	-0.19317	1.09741	-0.31204	-0.12441	0.20958	0.53831	-0.39101
161	-0.50442	0.00361	-0.90944	-0.69714	-1.29971	0.66983	-1.18881	0.61681	0.13452	-0.08595	-0.07549	0.05613	0.05639	0.26067	-0.6834	0.82104	0.24499	0.35536	-0.44423	0.60824	0.18401	0.07009	-0.80458	0.9498	0.28467	0.47181	-0.51579	0.71047	0.2034	0.16251	0.11108	-0.01223	0.08609	-0.31049	0.2297	-0.22812	0.09736	-0.33555	-0.11663	0.26609	0.13499	-0.14169	0.07016	0.03754	0.11481	-0.24298	0.42182	-0.50571	0.05631
162	-0.17182	-0.45705	0.14733	0.45039	0.91319	-0.95508	1.08014	-0.01991	0.2573	0.85499	-0.35414	-0.4137	1.43309	-1.47406	0.49204	-0.06716	0.82133	0.60818	0.32163	0.2932	0.8961	0.94729	0.25667	0.18062	0.86961	0.8165	0.36326	0.14234	0.85231	0.88562	0.58509	0.11191	0.84104	0.88503	0.26467	0.7962	0.92849	1.11349	0.06355	0.78231	0.93497	1.21161	0.35671	0.44554	0.83168	1.0084	0.62609	0.2011	0.81079
163	0.77739	0.56427	0.61631	1.12608	-0.03791	-0.89908	0.54926	1.09039	1.77614	0.63497	-1.53406	-0.33808	1.22245	-0.8806	0.35094	0.01042	0.51775	0.17628	0.40677	0.08835	0.53585	0.2856	0.42982	-0.05799	0.49384	0.14279	0.33601	0.09612	0.53185	0.31849	0.24412	0.39612	0.57562	0.46696	0.35417	0.46479	0.5757	0.41739	0.39096	0.25415	0.54153	0.37746	0.19233	0.55189	0.56859	0.50448	0.17958	0.6705	0.59096
164	-1.00214	-0.83993	-0.81983	-0.82999	1.98367	-0.52082	0.19987	-0.07808	-0.71262	-0.07819	0.67839	0.29149	0.65397	-0.91104	0.18169	-0.06687	0.65901	0.45312	0.29153	-0.41564	0.61635	0.46644	0.39378	-0.35599	0.60317	0.29097	0.17212	-0.0115	0.68558	0.58894	-0.12432	0.20493	0.72461	0.83662	0.18579	-0.66753	0.588	0.56584	0.34915	-0.57733	0.60591	0.47729	-0.03359	0.25263	0.72038	0.75971	-0.26551	0.32879	0.72754
165	-0.59043	-0.71579	-0.41731	-0.4453	-0.041	-0.22843	-0.57481	-0.57272	-0.47864	0.08731	0.48651	0.21338	0.64579	-0.54646	0.12842	-0.17883	0.39866	0.10201	0.06809	-0.06222	0.43626	0.27756	0.16401	-0.21497	0.39587	0.10681	0.17687	-0.21835	0.4307	0.19837	0.05123	0.01309	0.47706	0.37046	0.00609	0.16128	0.47468	0.4143	0.12121	-0.08829	0.45824	0.33173	0.09391	-0.07806	0.48548	0.37099	0.0116	0.13805	0.49538
166	1.1871	1.42747	0.30123	0.6867	1.0395	-1.10684	-0.12071	-2.67871	1.41754	-0.42947	-1.03225	-0.41692	-0.63527	0.84989	0.17638	-0.35063	-1.11908	-1.30857	0.35727	-0.68508	-1.15727	-1.5309	0.54054	-0.83654	-1.20866	-1.64008	0.41316	-0.73106	-1.15761	-1.56753	-0.14096	0.0079	-1.03634	-1.11995	0.16402	-0.7077	-1.11685	-1.37389	0.59835	-1.26733	-1.18775	-1.70658	0.25378	-0.81968	-1.11005	-1.4341	-0.40831	0.45758	-0.98142
167	-1.09548	-1.01514	-1.15142	-0.67725	0.54185	1.41617	-1.17959	1.14936	-0.63166	-0.27427	0.70289	0.60005	0.39385	-0.60245	-0.29354	0.17296	0.71885	0.62194	-0.41661	0.29659	0.74822	0.82918	-0.3314	0.25233	0.73916	0.68214	-0.37233	0.20801	0.74339	0.76583	-0.47215	0.23344	0.73817	0.87202	-0.58824	0.46336	0.75693	0.94078	-0.56506	0.5164	0.78035	0.93906	-0.54171	0.33614	0.75912	0.8864	-0.5415	0.2659	0.73404
168	-1.24189	-1.06642	-1.28384	-1.1877	-1.29046	0.66876	-1.92337	-0.98908	-1.39047	-1.8362	1.41966	1.63103	0.5532	-0.63134	-1.26689	0.6873	1.22506	1.18935	-1.27231	0.06165	1.07625	0.90517	-1.44619	0.82965	1.27865	1.35839	-1.45641	0.55656	1.16322	1.14429	-1.13408	-0.61617	0.95169	0.66941	-1.15765	-1.52598	0.90864	0.57973	-1.46664	-0.53043	1.00791	0.85118	-1.5362	-0.19017	1.05502	0.92208	-1.19776	-0.94062	0.94736
169	-1.01826	-1.26769	-0.24831	-0.59149	0.90428	-1.14234	0.40823	-2.3533	-1.03063	-0.60283	0.94317	0.55446	0.80372	-0.76112	-1.20992	1.2078	1.5408	1.64588	-1.08183	1.01595	1.45004	1.51907	-1.0775	1.12597	1.55081	1.59546	-1.28038	1.44788	1.56162	1.77121	-1.34851	1.36079	1.45895	1.69339	-0.99375	0.84043	1.34672	1.38357	-1.0856	1.30117	1.46845	1.53913	-1.40035	2.07097	1.55514	1.76973	-1.40807	1.4857	1.44695
170	-0.50902	-0.57926	-0.4771	-0.40316	-0.31496	0.07093	-0.40133	0.04758	-0.00188	0.23006	-0.11536	-0.27259	0.85258	-0.7639	0.48201	-0.4365	0.30902	0.02385	0.50496	-0.49566	0.30721	0.11527	0.58455	-0.52923	0.27795	-0.04921	0.60328	-0.54083	0.30308	0.05753	0.42794	-0.42575	0.34296	0.24885	0.45891	-0.54827	0.28694	0.2144	0.62814	-0.63055	0.28468	0.11504	0.66032	-0.71512	0.28718	0.10073	0.37782	-0.42335	0.33372
171	-0.09437	-0.07133	-0.05548	-0.18577	-0.35374	0.79037	-0.27903	0.33005	0.6877	1.02525	-0.78481	-0.71189	0.16173	-0.14165	1.19829	-0.76661	-0.5335	-0.80968	1.14157	-0.62443	-0.4961	-0.66992	1.20024	-0.75285	-0.53847	-0.79963	1.25527	-0.73555	-0.51225	-0.73746	1.13614	-0.50576	-0.46599	-0.57254	0.97166	-0.22074	-0.4387	-0.43137	1.21724	-0.57726	-0.47896	-0.60107	1.20508	-0.53122	-0.46942	-0.56636	1.05317	-0.29392	-0.44544
172	-0.40835	-0.21056	-0.46415	-0.47302	0.12258	0.57311	-0.24541	-0.41372	0.43147	1.26422	-0.49672	-0.77852	0.05433	-0.14741	1.27838	-0.58506	-0.64161	-0.82284	1.42525	-0.58452	-0.62543	-0.77383	1.31999	-0.63853	-0.64873	-0.82071	1.24624	-0.47912	-0.60309	-0.68093	1.25943	-0.25656	-0.56997	-0.58819	1.42991	-0.35371	-0.5893	-0.6111	1.39959	-0.47994	-0.5963	-0.61987	1.12586	-0.11956	-0.54996	-0.45759	1.14284	0.04765	-0.53815
173	-0.85265	-0.80204	-0.87742	-0.7316	0.68747	-0.35168	-0.55587	0.8809	-0.44709	0.6674	0.25743	-0.31904	0.78248	-0.8623	1.29558	-1.12209	-0.10085	-0.56666	1.15176	-0.93383	-0.03698	-0.31339	1.11346	-0.94227	-0.07524	-0.43508	1.20101	-1.03181	-0.05807	-0.36549	1.30825	-1.12188	-0.03542	-0.28955	1.00955	-0.74674	0.02087	-0.05749	0.94698	-0.71762	0.01236	-0.06446	1.12466	-1.03137	-0.02222	-0.16144	1.2526	-1.10305	-0.01913
174	-0.73065	-0.75418	-0.33092	-0.19821	0.37757	0.18831	-0.70063	0.30116	-0.22037	1.00788	0.0583	-0.43352	0.86125	-0.84716	1.04701	-0.59205	0.03813	-0.3451	0.79444	-0.24906	0.12927	-0.01978	0.95462	-0.48181	0.05916	-0.26119	0.7201	-0.13513	0.1429	0.01385	0.50841	0.23751	0.2195	0.26531	0.27321	0.63553	0.27097	0.46428	0.37854	0.43424	0.23662	0.36249	0.11322	1.03896	0.31408	0.55321	0.2121	0.84207	0.29662
175	0.28566	0.33701	0.29417	0.01109	-0.65275	-0.51949	0.44112	-0.2196	1.05523	0.62363	-0.97698	-0.43993	1.29686	-1.04615	1.49524	-1.33661	0.10085	-0.66704	1.33917	-1.14412	0.1617	-0.42992	1.41512	-1.23148	0.11149	-0.59923	1.31404	-1.14799	0.15348	-0.44292	1.15504	-0.99075	0.21467	-0.22723	0.93856	-0.67772	0.25434	-0.04946	1.07479	-0.84872	0.22668	-0.15923	0.95159	-0.76584	0.23806	-0.09234	0.89312	-0.67608	0.2574
176	1.20059	1.65481	0.29347	0.39422	-0.65841	1.42083	-0.18733	0.98807	2.40462	1.36981	-2.09501	-0.89675	1.04665	-0.80299	1.92296	-1.07039	-0.24162	-0.87559	2.0598	-1.05544	-0.25429	-0.81815	1.90202	-0.99837	-0.25216	-0.857	1.90567	-0.93716	-0.2193	-0.7593	2.01259	-0.98388	-0.22085	-0.68933	2.03022	-0.8938	-0.24809	-0.66066	2.00491	-0.84918	-0.22446	-0.66501	1.80595	-0.6908	-0.19321	-0.57478	1.89252	-0.82856	-0.22161
177	-0.51382	-0.08762	-0.97201	-0.65788	0.21905	1.1769	-1.6821	1.64765	0.28479	0.17943	-0.14692	-0.30251	-0.26854	0.47448	0.27012	-0.01633	-0.37192	-0.65861	0.1773	0.19246	-0.30595	-0.53255	0.2208	0.04968	-0.356	-0.60643	0.35303	-0.07369	-0.3453	-0.68416	0.26556	0.13103	-0.29295	-0.57021	0.11818	0.47776	-0.22942	-0.4423	0.25437	0.18484	-0.28121	-0.56105	0.39959	-0.08301	-0.28735	-0.66212	0.29733	0.14141	-0.26612
178	-1.02057	-1.37837	-0.19418	-0.37816	1.24864	-1.11871	0.79954	0.14713	-0.66242	0.39489	0.50128	-0.11513	0.88653	-0.96937	-0.35125	0.54979	0.88383	0.86028	-0.4531	0.76587	0.93027	1.10713	-0.4208	0.64076	0.9163	0.94782	-0.59297	0.93914	0.97527	1.20291	-0.61066	1.14069	0.96909	1.2967	-0.54304	1.25999	0.96018	1.26564	-0.75191	1.39343	1.02578	1.38623	-0.82612	1.76755	1.05161	1.45824	-0.63366	1.44122	0.97706
179	-0.57331	-0.69515	0.00927	-0.48553	0.18528	0.27632	0.6563	0.14011	-0.03052	0.7506	-0.04353	-0.54686	-0.5535	0.40539	0.36234	0.07969	-0.52811	-0.41712	0.33508	0.28307	-0.47692	-0.2871	0.11939	0.34556	-0.47787	-0.21191	0.16063	0.43598	-0.45884	-0.16994	0.53748	0.21807	-0.48531	-0.37546	0.53523	0.43806	-0.44511	-0.30578	0.09575	0.82681	-0.40868	-0.04622	0.21913	0.81574	-0.41566	-0.10753	0.74744	0.10356	-0.49072
180	-1.14078	-1.64519	-0.79085	-0.47116	0.89512	-0.94132	0.14224	1.29608	-0.75294	-0.58218	0.6809	0.48914	0.97531	-1.03976	-0.32073	-0.03391	1.20145	0.78024	-0.38436	-0.09267	1.21002	0.98169	-0.37588	-0.01195	1.21877	0.86145	-0.43605	-0.0266	1.22501	1.01785	-0.43848	-0.12211	1.19809	1.07158	-0.52315	-0.18067	1.17133	1.11299	-0.61482	0.02609	1.23158	1.19142	-0.61601	-0.03054	1.2018	1.19329	-0.4555	-0.25836	1.15523
181	-1.217	-1.39727	-0.99171	-0.91933	0.41559	-1.03384	-0.75988	0.90042	-0.8314	0.1011	0.65864	0.01745	0.85937	-0.885	0.611	-0.68597	0.43201	-0.05586	0.68243	-0.79584	0.45483	0.07046	0.81233	-0.90243	0.39878	-0.14781	0.80042	-0.95687	0.42121	-0.02612	0.66941	-0.89373	0.46231	0.16496	0.42012	-0.61115	0.50697	0.35657	0.64848	-0.83958	0.47199	0.20132	0.63685	-0.99524	0.45031	0.20461	0.61364	-0.97174	0.45812
182	-1.24538	-1.07434	-1.33059	-0.97215	-0.56279	0.67907	-1.96833	1.28461	-1.18633	-1.0924	1.26133	1.20169	0.64694	-0.7061	0.11969	-1.1432	0.60243	-0.17635	0.03463	-1.29431	0.65785	-0.00716	0.24133	-1.33772	0.59056	-0.24005	0.05466	-1.33541	0.65017	-0.0265	-0.18852	-1.36468	0.69999	0.18479	-0.60526	-0.84843	0.81175	0.49722	-0.33804	-1.1027	0.76526	0.31994	-0.52476	-1.04261	0.7891	0.46133	-0.4632	-1.2566	0.7552
183	-1.93216	-2.35353	-1.27494	-1.0443	1.75903	-0.45287	-1.39512	0.3981	-1.8188	-1.29705	2.21878	2.45444	4.22258	-3.5931	-0.24703	-1.02623	3.17438	1.65788	-0.57672	-0.84833	3.29866	2.16646	-0.29747	-1.04259	3.19023	1.74145	-0.49397	-1.05939	3.26426	2.1034	-0.72476	-0.9786	3.3505	2.41252	-1.21814	-0.35374	3.48387	2.71221	-1.07179	-0.57194	3.42455	2.58644	-1.10267	-0.74667	3.43439	2.65113	-0.93791	-0.97278	3.40436
184	-0.35642	-0.18409	-0.30003	-0.30805	-0.71715	-0.387	-0.52447	1.49499	0.18031	0.84304	-0.23692	-0.42211	0.96392	-1.01241	1.93266	-1.43519	-0.0091	-0.65341	1.81663	-1.27399	0.05694	-0.42748	1.93651	-1.43576	-0.00938	-0.64476	1.94247	-1.51449	0.01947	-0.54919	1.89177	-1.49298	0.05621	-0.38512	1.14292	-0.47924	0.19709	0.09232	1.44922	-0.91125	0.14021	-0.10982	1.42786	-1.11645	0.12107	-0.13053	1.64001	-1.32975	0.08715
185	-1.26202	-1.20487	-1.34776	-1.06418	-0.50008	0.22435	-0.76855	0.35684	-1.05828	-0.67446	0.96531	0.54592	0.57769	-0.61955	0.62656	-1.52915	0.26656	-0.50295	0.70937	-1.87615	0.28058	-0.41921	0.72409	-1.64836	0.29939	-0.4432	0.59533	-1.69388	0.30089	-0.36403	0.39091	-1.79486	0.35039	-0.14384	0.28274	-1.92637	0.35907	-0.03726	0.37159	-1.76477	0.38633	-0.07544	0.07708	-1.51324	0.40722	0.08319	0.1221	-1.7287	0.3855
186	-1.2037	-1.08283	-1.05239	-0.7069	-0.10325	0.64194	-0.99284	0.51954	-1.24154	-0.5368	1.42221	1.37561	3.50179	-2.88219	1.21353	-2.50631	1.8661	0.36768	1.02267	-2.43117	1.95969	0.71728	1.26477	-2.51361	1.86238	0.37611	0.94766	-2.39114	1.96553	0.73489	0.59661	-2.33847	2.06227	1.08591	0.213	-1.82448	2.16758	1.33574	0.5298	-2.11046	2.09777	1.13778	0.12188	-1.79778	2.17479	1.38045	0.13333	-1.94747	2.16639
187	-0.67102	-0.39124	-0.81084	-0.78412	-1.31032	-0.09781	-0.42085	0.71888	-0.40423	0.63116	0.27003	-0.24939	1.09532	-0.99755	1.60605	-1.31531	0.11563	-0.65554	1.55966	-1.22754	0.1723	-0.46358	1.66868	-1.36075	0.10618	-0.66426	1.71182	-1.45078	0.13467	-0.57776	1.63859	-1.41547	0.1917	-0.39768	0.99777	-0.60868	0.30396	0.01725	1.23782	-0.93771	0.24843	-0.15097	1.39484	-1.29541	0.21533	-0.23977	1.52224	-1.4183	0.21756
188	-1.01091	-0.89207	-0.99166	-0.90089	-0.33899	1.29417	-0.55621	0.60902	-0.45765	0.38245	0.31721	-0.24715	0.33461	-0.31885	1.34985	-1.15358	-0.27339	-0.95157	1.289	-1.06843	-0.21604	-0.79567	1.43851	-1.21909	-0.27593	-0.98528	1.42648	-1.23958	-0.23887	-0.89622	1.25881	-1.1144	-0.18325	-0.68611	0.87197	-0.63435	-0.10934	-0.39248	1.15574	-0.94991	-0.14892	-0.58354	1.18376	-1.12398	-0.15556	-0.60419	1.09433	-1.00887	-0.1482
189	-1.5967	-1.76799	-1.08799	-1.09568	1.13275	-1.30194	-0.6824	0.21637	-1.32949	-1.02704	1.365	0.99098	0.89968	-1.05203	-0.39669	-0.22908	1.58732	0.91065	-0.52624	-0.25314	1.61443	1.16579	-0.50384	-0.06507	1.63174	1.04055	-0.56562	-0.15892	1.64286	1.19387	-0.53854	-0.55163	1.58662	1.20388	-0.74737	-0.41713	1.58882	1.32656	-0.82499	-0.01323	1.68091	1.4171	-0.80157	-0.24113	1.64187	1.38143	-0.57503	-0.84503	1.54741
190	0.11876	-0.00099	0.40701	0.16143	1.0778	0.19694	0.21493	-1.68204	0.33785	0.5002	-0.27913	-0.40543	-0.152	0.17782	0.18877	0.09655	-0.25903	-0.23119	0.43116	0.02531	-0.27	-0.2979	0.28685	0.0565	-0.27332	-0.28091	0.03069	0.3646	-0.19616	-0.03044	0.06286	0.48117	-0.18523	0.00445	0.57025	0.13965	-0.24444	-0.28969	0.3135	0.34538	-0.21612	-0.14364	-0.10575	0.9091	-0.13159	0.13124	0.04165	0.69356	-0.16873
191	-0.33991	-0.46051	-0.24226	0.2425	0.69052	-1.04388	0.36709	1.47749	-0.07633	0.28567	0.06569	0.00087	1.64701	-1.5226	0.78348	-0.76509	0.78119	0.14745	0.64568	-0.61263	0.84324	0.42914	0.82628	-0.79473	0.77302	0.15732	0.68725	-0.66217	0.82705	0.38849	0.44691	-0.41377	0.88721	0.65017	0.17214	-0.00113	0.9446	0.84728	0.40094	-0.28735	0.90654	0.6963	0.27718	-0.14259	0.91379	0.77599	0.20991	-0.09556	0.92745
192	-1.47603	-1.73818	-1.01885	-0.89436	1.74019	-1.38215	0.88238	0.34172	-1.12305	-0.45888	1.16811	0.81385	0.97993	-1.23934	-0.64542	0.43364	1.56156	1.24912	-0.70364	0.47292	1.58727	1.45736	-0.45239	0.22282	1.52144	1.14564	-0.4621	0.13733	1.51328	1.28075	-0.8253	0.52789	1.58947	1.60569	-0.91291	0.74542	1.59833	1.63559	-0.61774	0.32209	1.54479	1.46889	-0.47623	-0.04395	1.46698	1.36433	-0.86982	0.55197	1.57232
193	-1.29807	-1.40529	-0.95739	-0.97411	-0.2968	0.0113	-0.63307	1.67147	-1.3057	-0.50748	1.16658	0.60868	2.64803	-2.2221	1.27107	-2.27248	1.33623	-0.01159	1.02053	-2.15083	1.43383	0.34359	1.33327	-2.37576	1.31205	-0.01043	1.26175	-2.56119	1.35393	0.1846	0.94229	-2.46014	1.46914	0.51553	0.22612	-1.52664	1.61536	0.94988	0.78542	-2.29759	1.47424	0.61009	0.66574	-2.53427	1.45854	0.67432	0.60221	-2.34961	1.52251
194	-1.02812	-1.03736	-0.74693	-0.87733	0.29598	-0.2428	0.52121	1.04334	-1.01906	-0.30916	0.99313	0.61176	1.79066	-1.45905	1.23696	-1.91699	0.75774	-0.34602	1.20358	-1.98668	0.80958	-0.17519	1.18117	-1.89009	0.75752	-0.28286	0.87106	-1.70586	0.8446	0.02486	0.95293	-1.95068	0.89095	0.08045	0.74093	-1.79795	0.93629	0.22469	0.67085	-1.68392	0.91185	0.24789	0.19658	-1.23508	0.99695	0.55457	0.70536	-1.86292	0.9495
195	-1.267	-1.18203	-1.24296	-1.09751	-1.18404	-0.03787	-1.27867	0.89301	-1.77414	-1.77671	2.20664	2.96245	2.29549	-2.33259	-0.33862	-1.56959	2.27221	1.02621	-0.65653	-1.679	2.3491	1.44379	-0.45579	-1.55086	2.29104	1.14467	-0.67141	-1.64193	2.35562	1.44784	-0.88984	-1.78277	2.40231	1.68803	-1.23499	-1.93141	2.42472	1.87428	-1.09954	-1.9419	2.41042	1.78325	-1.26959	-1.85787	2.46183	1.93043	-1.15147	-1.89712	2.43815
196	-1.46544	-1.61604	-0.89202	-0.64472	1.34634	-0.68583	-0.47463	0.55446	-1.40519	-1.68198	1.35681	1.15382	0.07754	-0.47571	-1.10729	0.36209	1.07051	1.08629	-1.51793	0.75162	1.15373	1.46357	-1.18463	0.42306	1.09103	1.17131	-1.32266	0.32134	1.07517	1.24796	-1.65699	0.62429	1.12118	1.45335	-2.14866	1.51396	1.22841	1.76388	-1.86517	0.91382	1.16513	1.59537	-1.78275	0.52584	1.08561	1.46051	-1.92604	0.96914	1.13957
197	-1.60972	-1.76485	-1.58309	-1.21847	-0.1019	0.58938	-1.86911	1.09078	-1.4739	-1.10073	1.37982	0.99205	2.08237	-1.83137	0.88539	-2.76168	0.92118	-0.24668	0.62783	-2.77212	0.99631	0.08288	0.8204	-2.6874	0.93785	-0.17511	0.52681	-2.60791	1.02281	0.12222	0.25545	-2.73964	1.08526	0.41254	-0.07921	-2.56487	1.13165	0.63794	0.15292	-2.63798	1.11157	0.48262	-0.22631	-2.27282	1.18797	0.74713	-0.19911	-2.41031	1.16192
198	-1.41574	-1.48782	-1.17439	-1.1968	-0.54369	-0.57287	-0.71851	0.89774	-1.89846	-2.13795	2.62717	3.85249	2.56278	-2.61581	-0.79891	-1.03577	3.13681	1.71122	-0.95722	-1.44854	3.14847	2.01997	-0.78506	-1.23197	3.11369	1.73638	-1.06205	-1.3767	3.16373	2.08349	-1.30193	-1.60171	3.20746	2.3284	-1.47371	-1.97857	3.18022	2.35668	-1.3403	-1.90513	3.17109	2.29586	-1.63844	-1.8141	3.21933	2.49708	-1.54753	-1.8849	3.21922
199	-1.72336	-1.83424	-1.72823	-0.98685	0.14977	-0.41478	-1.58072	0.91082	-1.67427	-1.18475	1.7547	1.492	3.07615	-2.72102	0.16156	-1.56733	2.13137	0.88966	-0.06162	-1.60385	2.19872	1.26711	0.14078	-1.59734	2.13426	0.95151	-0.14917	-1.4546	2.22062	1.31223	-0.38183	-1.4953	2.27731	1.58229	-0.66282	-1.46387	2.30928	1.7638	-0.52803	-1.43061	2.29974	1.66608	-0.8115	-1.1121	2.35716	1.86153	-0.67441	-1.40114	2.32169
200	-1.47839	-1.40486	-1.50539	-0.92944	0.84388	-0.12058	-1.45722	0.60655	-0.92064	-0.20304	0.74243	0.16884	0.57455	-0.63908	0.92351	-1.22411	0.07817	-0.58308	0.87224	-1.24043	0.11984	-0.40379	0.91404	-1.24713	0.06834	-0.55959	0.59599	-0.98587	0.16084	-0.25301	0.42504	-0.80192	0.22261	-0.04816	0.59332	-1.18671	0.18016	-0.11151	0.5831	-1.15187	0.16993	-0.13909	0.05803	-0.51731	0.26763	0.20171	0.18912	-0.58055	0.27111
201	-1.33355	-1.34846	-0.9826	-0.68211	1.95175	0.13696	-0.44898	-0.54172	-1.84716	-2.03835	2.77471	4.31974	2.2119	-2.41287	-1.07612	-0.07366	3.33833	1.993	-1.41101	0.00361	3.41452	2.43414	-1.14228	-0.08362	3.35591	2.09743	-1.42527	0.01359	3.43117	2.46462	-1.74236	0.15966	3.48251	2.72216	-2.00952	0.2194	3.50862	2.81143	-1.88058	0.15125	3.50626	2.78972	-2.03909	0.31163	3.54425	2.9109	-1.98635	0.21695	3.52607
202	-0.68133	-0.46085	-0.6934	-0.66482	-0.52585	0.10784	-0.86724	-0.65193	-0.72279	-0.39079	0.67264	0.22911	0.28417	-0.38671	0.31321	-0.61985	0.22848	-0.24053	0.1719	-0.59958	0.27136	-0.03359	0.2928	-0.67791	0.22487	-0.20874	0.31744	-0.76991	0.24913	-0.12774	0.22705	-0.72412	0.28813	0.01463	-0.12362	-0.46986	0.32459	0.26055	0.0047	-0.6093	0.30894	0.15577	0.11245	-0.82869	0.2973	0.10859	0.13485	-0.74445	0.30253
203	-0.55031	-1.16499	0.41709	-0.04366	0.18935	-1.01308	0.52159	-0.98323	-0.68212	-1.36907	1.06007	1.99623	1.35568	-1.30226	0.01865	-1.32604	1.24824	0.23674	-0.05501	-1.77098	1.24305	0.37569	0.26713	-1.77739	1.17489	0.08307	0.09503	-1.8103	1.24896	0.29489	-0.27855	-1.88554	1.32385	0.58764	-0.76113	-1.66778	1.35043	0.87294	-0.30969	-1.8999	1.30257	0.61849	-0.5116	-1.71798	1.3854	0.76016	-0.54363	-2.0018	1.37378
204	-1.64777	-1.98261	-0.45069	-1.15417	0.0879	-0.55741	-0.5355	0.28019	-1.69349	-1.6739	1.98641	2.22391	2.09801	-2.10824	-0.46621	-0.81628	2.3656	1.1954	-0.7026	-0.97038	2.41727	1.54208	-0.36447	-1.13529	2.33341	1.156	-0.53916	-1.22041	2.38714	1.43045	-0.92621	-1.04449	2.46699	1.76148	-1.42176	-0.64633	2.54188	2.04658	-0.97581	-1.26319	2.45563	1.7637	-1.08167	-1.32828	2.48017	1.85961	-1.20626	-1.00416	2.51559
205	-0.56923	-0.30299	-0.68394	-0.8225	-0.94646	1.29517	-0.76184	0.03478	-0.3351	0.71815	0.12677	-0.49481	-0.10156	-0.05545	1.38474	-0.97341	-0.55231	-0.94022	1.34739	-0.92672	-0.51114	-0.80409	1.57862	-1.18529	-0.5946	-1.05566	1.91781	-1.52802	-0.61769	-1.16	1.71828	-1.32617	-0.53651	-0.92311	1.07518	-0.62709	-0.45189	-0.50467	1.68025	-1.35783	-0.55821	-0.88732	2.12319	-2.11236	-0.63865	-1.1639	1.71088	-1.45298	-0.54113
206	-0.8825	-1.10437	-0.12883	-0.6775	1.46324	-0.45028	-0.37516	-1.60826	-0.35802	1.03933	0.10757	-0.56318	0.97048	-1.04214	1.34905	-0.8475	-0.00485	-0.38705	1.51628	-0.85225	-0.00264	-0.29125	1.57897	-1.00361	-0.05441	-0.48136	1.34242	-0.78891	0.02778	-0.22106	1.07856	-0.43911	0.10311	0.06232	1.46429	-0.63866	0.02974	-0.08767	1.65426	-0.94018	-0.00223	-0.2163	1.18626	-0.56157	0.06962	0.02437	0.90162	-0.16056	0.13484
207	-0.28657	-0.30748	-0.22141	-0.34932	0.68522	-0.77006	0.39871	-1.74579	0.0668	0.90989	-0.25624	-0.71904	-0.50073	0.50411	-1.13891	1.5968	0.16156	1.26828	-1.11371	1.7539	0.06157	1.12576	-1.00398	1.48315	0.07093	1.02536	-0.5501	1.36724	-0.04821	0.6463	-0.56153	1.68487	-0.0452	0.68089	-0.48771	1.70317	-0.14214	0.57172	-0.08691	1.1724	-0.21721	0.28547	0.64216	0.6838	-0.31094	-0.11769	-0.06468	1.48595	-0.15085
208	-0.51981	-0.58952	-0.17384	-0.23728	1.84291	-0.67456	0.73452	-1.30594	0.2555	0.81353	-0.40075	-0.75334	-0.76032	0.70752	-0.9876	1.40646	-0.20273	1.04106	-0.68827	1.36247	-0.31524	0.65237	-0.98309	1.44334	-0.19611	1.05269	-0.89391	1.54902	-0.25708	0.89257	-0.45091	1.38073	-0.38382	0.45268	0.23185	0.86464	-0.49966	-0.03844	-0.43145	1.4957	-0.37537	0.4282	-0.27004	1.46321	-0.41681	0.28858	0.02966	1.08073	-0.47713
209	-0.74281	-0.91771	-0.70511	-0.50327	0.10814	0.41381	-0.9248	0.34386	-0.38296	-0.364	0.28049	0.00562	-0.02372	0.07357	-1.32739	1.48191	0.86298	1.46519	-1.36321	1.54886	0.78486	1.3143	-1.27785	1.42777	0.84328	1.33702	-1.09602	1.30032	0.73529	1.05544	-1.11072	1.37963	0.66898	0.98899	-1.06027	1.31034	0.63101	0.89727	-0.86003	1.03119	0.62612	0.77128	-0.50285	0.60471	0.54901	0.54145	-0.87795	1.15473	0.59695
210	-0.59658	-0.53183	-0.55346	-0.58573	1.15726	1.36525	-0.89685	-1.00302	0.07884	0.29205	-0.22264	-0.50561	-1.0627	1.13872	-0.99017	1.17514	-0.54156	0.54994	-0.79416	1.15622	-0.6299	0.15372	-1.09664	1.30433	-0.51702	0.63312	-0.98388	1.35081	-0.57079	0.37294	-0.45887	0.99501	-0.68653	-0.12754	-0.16585	0.87392	-0.7298	-0.35655	-0.668	1.31848	-0.65068	0.00755	-0.5124	1.3382	-0.65604	-0.09976	-0.12368	0.78092	-0.72561
211	-0.04307	-0.00596	-0.12136	-0.19477	0.17689	0.42423	0.23772	1.35643	0.6268	0.93236	-0.70077	-0.88848	-0.85172	0.96741	-0.89126	1.36362	-0.44806	0.61558	-0.60762	1.36656	-0.54081	0.32539	-1.08989	1.57803	-0.38136	0.85159	-0.80227	1.53516	-0.49288	0.49332	0.13005	0.89647	-0.71639	-0.30374	0.52481	0.73424	-0.7561	-0.47151	-0.33435	1.51659	-0.60917	0.05587	0.11477	1.18688	-0.69413	-0.23205	0.88097	0.231	-0.84672
212	-0.78835	-0.90574	-0.18715	-0.95362	-3.40369	-0.38236	1.26228	-0.28072	-0.47483	-0.07122	0.4965	0.31735	-0.13165	0.17376	-1.09608	1.29767	0.82314	1.11653	-1.0089	1.25919	0.74113	0.96908	-1.06776	1.2961	0.82455	1.09901	-0.69638	1.01054	0.70367	0.71613	-0.4629	0.73236	0.60728	0.51053	-0.37057	0.58314	0.57749	0.45325	-0.32119	0.62541	0.60685	0.47301	0.24955	-0.12032	0.51956	0.10492	-0.00189	0.08227	0.52096
213	-1.59383	-1.67152	-1.36117	-1.28953	-0.20253	-0.65598	0.48765	-1.4856	-1.02401	-1.05339	0.81017	0.2457	-0.74412	0.51986	-0.48183	-0.0202	-0.15964	-0.03031	-0.66029	0.04554	-0.11173	0.12165	-0.68702	0.25	-0.08626	0.1739	-0.67809	0.09246	-0.11889	0.12021	-0.44708	-0.56008	-0.18657	-0.10516	-0.92303	0.08647	-0.09708	0.24365	-1.24767	0.83625	0.0008	0.54823	-0.9353	0.17525	-0.10672	0.2444	-0.40613	-1.00401	-0.2359
214	-0.62563	-0.75259	-0.10763	-0.81095	0.89767	-0.16694	0.95137	-0.06996	0.00754	1.47182	-0.18793	-0.75994	0.45709	-0.71661	0.80124	-0.023	-0.07217	0.04885	0.86857	0.05759	-0.04965	0.21303	0.783	0.01464	-0.06666	0.09267	0.99863	0.03528	-0.07523	0.12108	1.30565	-0.09823	-0.10818	0.08132	1.25654	0.01511	-0.10279	0.14643	1.2307	0.02255	-0.09427	0.13314	1.4355	-0.00272	-0.12096	0.01608	1.6541	-0.3463	-0.17971
215	-0.69351	-0.91771	-0.2643	-0.5415	1.55858	-0.44103	0.79356	-1.03653	0.10983	0.56544	-0.14717	-0.55763	-0.58487	0.48998	0.07481	0.27562	-0.56949	-0.31977	0.03542	0.48085	-0.5365	-0.20822	0.15755	0.27457	-0.57916	-0.3409	0.32338	0.19375	-0.59214	-0.41944	0.13654	0.4734	-0.53943	-0.24384	0.08754	0.78808	-0.51775	-0.18069	0.20265	0.6174	-0.53556	-0.23894	0.59042	0.14549	-0.60338	-0.50937	0.2163	0.52654	-0.54739
216	-1.37752	-1.17616	-1.6912	-1.11858	0.15301	0.6418	-2.32192	0.8839	-0.56015	-1.62515	0.42897	0.2008	-1.19886	1.19526	-0.53907	-0.37821	-1.01675	-0.98584	-0.44911	-0.91202	-0.98156	-1.26385	-0.38074	-0.73666	-1.03268	-1.21231	-0.65608	-0.58581	-0.96195	-1.05959	-0.79817	-0.68184	-0.90521	-1.06062	-0.82745	-1.07283	-0.82497	-1.04614	-0.82974	-0.84055	-0.88335	-1.04103	-1.14746	-0.4172	-0.79806	-0.78196	-0.9523	-0.79324	-0.82399
217	-0.87293	-0.70233	-0.40003	-0.45215	-0.26357	0.36599	1.38907	1.82888	-0.65048	0.8667	0.46358	-0.20283	1.55323	-1.58274	-0.451	0.83351	1.74178	1.67854	-0.47911	1.0396	1.75431	1.92383	-0.35172	0.76356	1.73069	1.67643	-0.19315	0.77284	1.69828	1.73495	-0.30098	1.14105	1.71441	1.91251	-0.35839	1.46747	1.70197	1.95263	-0.17351	1.07867	1.69172	1.84421	0.15473	0.84094	1.60064	1.6363	-0.11502	1.22007	1.65219
218	0.25746	0.13762	0.40346	0.05916	-0.48836	-0.30473	0.76459	-0.00103	0.31429	0.38796	-0.45494	-0.69989	-1.37911	1.6294	-0.94636	1.26339	-0.96185	0.16573	-0.85328	1.31188	-1.02897	-0.14187	-1.04393	1.39457	-0.93742	0.23293	-0.65286	1.16929	-1.03244	-0.31208	-0.18941	0.77134	-1.14027	-0.79339	-0.34761	1.12129	-1.1231	-0.67347	-0.33082	1.0491	-1.10834	-0.70039	0.12029	0.6415	-1.12583	-0.96844	0.15703	0.45493	-1.17291
219	-0.44512	-0.43801	-0.50308	-0.15601	1.29835	0.25892	-0.51807	0.65717	-1.25722	-1.46063	1.2582	1.0811	0.1084	-0.37336	-1.07472	0.61428	1.04671	1.09257	-1.2746	0.66304	1.05107	1.20833	-0.98843	0.42848	1.0085	0.9694	-1.18321	0.54713	1.03498	1.15315	-1.6008	1.06123	1.1061	1.44004	-1.71512	1.03538	1.05949	1.35607	-1.46078	0.67759	1.02677	1.22278	-1.54214	0.81958	1.03472	1.28779	-1.77396	1.28891	1.105
220	-0.62183	-0.67669	-0.35715	-0.41688	1.29157	-0.85867	-0.20025	-2.49441	-0.43833	-0.49539	0.26297	-0.19068	-1.1862	1.1902	-0.89045	0.89188	-0.56963	0.24652	-0.89358	0.92772	-0.56727	0.13201	-0.77554	0.76573	-0.59606	0.08756	-0.8555	0.86393	-0.59032	0.08818	-1.08084	1.23552	-0.54859	0.18537	-0.94511	1.14859	-0.56667	0.00957	-0.92809	1.07455	-0.57723	0.04226	-0.90669	1.09295	-0.60241	-0.02683	-1.05536	1.32916	-0.55384
221	-0.9893	-0.99399	-0.77581	-0.84018	0.63408	0.05565	-0.70844	-0.31535	-0.71534	-0.30292	0.61675	0.17923	-0.22623	0.03665	-0.21389	-0.01057	0.05417	0.00876	-0.2577	-0.00305	0.0828	0.15222	-0.13142	-0.10533	0.04654	-0.01364	-0.17312	-0.1136	0.08194	0.07472	-0.37385	0.084	0.12505	0.24986	-0.37971	0.08196	0.11333	0.29875	-0.21473	-0.14636	0.09566	0.17433	-0.26998	-0.09844	0.13056	0.21695	-0.42386	0.11829	0.13848
222	0.13837	-0.28355	0.66122	0.83111	0.64931	-0.89172	1.38148	1.01002	0.37237	0.13065	-0.37411	-0.67532	-1.49954	1.65007	-0.84586	1.08896	-1.21683	-0.06455	-1.03863	1.47811	-1.17539	0.02552	-0.82538	1.05005	-1.22887	-0.13936	-0.81461	1.13152	-1.20751	-0.26724	-0.97485	1.68189	-1.17119	-0.20916	-1.23529	2.41925	-1.11501	0.01697	-1.04919	1.75687	-1.17643	-0.20431	-0.82543	1.60579	-1.15829	-0.41144	-0.8652	1.91714	-1.15935
223	-0.10794	0.35822	-0.70845	-0.44584	-0.40786	0.87236	-0.77036	0.23485	1.01251	0.61325	-0.86576	-0.8294	-0.98816	1.23931	0.92613	-0.55986	-1.40848	-1.71753	1.04838	-0.57624	-1.38451	-1.79026	1.0877	-0.68121	-1.43535	-1.82999	1.06306	-0.60895	-1.39155	-1.81509	0.84432	-0.29574	-1.31548	-1.62624	0.998	-0.37143	-1.30661	-1.65844	1.18168	-0.61805	-1.36388	-1.80637	1.02576	-0.4531	-1.31875	-1.70612	0.75753	-0.09429	-1.26676
224	-0.55233	-0.43511	-0.41573	-0.23325	-0.00349	-0.13138	-0.23188	0.91021	0.68745	1.66524	-0.79596	-1.07026	-0.50563	0.3968	1.93059	-0.83915	-1.20966	-1.47229	1.74584	-0.48062	-1.13839	-1.26036	1.77784	-0.67377	-1.19057	-1.37824	1.74022	-0.52447	-1.14639	-1.29685	1.69306	-0.26863	-1.10092	-1.16086	1.31767	0.40743	-1.03063	-0.85359	1.39387	0.13263	-1.05702	-0.94369	1.35271	0.28259	-1.04101	-0.91888	1.45731	0.20823	-1.04914
225	1.70811	1.315	1.56929	1.40019	-0.57173	-0.99313	1.32863	-1.02395	1.90767	0.8216	-1.62578	-0.93522	-0.25315	0.55539	1.86037	-1.34027	-1.13254	-1.95393	1.74798	-1.13302	-1.07978	-1.84315	1.6566	-1.1152	-1.11086	-1.83385	1.65294	-1.10002	-1.08548	-1.81833	1.75543	-1.17128	-1.05306	-1.79522	1.41052	-0.65053	-0.9791	-1.4933	1.32095	-0.60712	-0.9937	-1.48357	1.30095	-0.64834	-0.99426	-1.47396	1.5506	-0.93992	-1.00959
226	-0.81443	-0.62029	-0.85613	-0.59773	-0.41344	-0.12886	-1.2825	0.99627	0.01866	0.81298	-0.16248	-0.61011	0.05063	-0.06476	1.1535	-0.72544	-0.54322	-0.92098	1.06333	-0.56114	-0.48159	-0.74171	1.1385	-0.72249	-0.54112	-0.89384	1.08493	-0.61158	-0.49685	-0.76936	0.97094	-0.3522	-0.43655	-0.59598	0.84273	-0.14481	-0.39939	-0.45145	0.95941	-0.38595	-0.43833	-0.55772	0.85124	-0.20754	-0.41847	-0.467	0.84459	-0.09415	-0.3977
227	-0.92072	-1.12112	-0.59542	-0.2696	1.44001	-0.88807	0.09787	-0.39879	-0.93275	-0.67718	1.02638	0.76757	-0.33644	-0.06783	-0.87679	0.67359	0.48501	0.82561	-0.88553	0.68544	0.48817	0.85675	-0.72823	0.51892	0.45767	0.69093	-0.93413	0.71578	0.5006	0.92836	-1.23691	1.11379	0.53748	1.13509	-1.10592	1.00439	0.48914	0.9374	-0.99249	0.82713	0.49456	0.90014	-1.19962	1.17597	0.51995	1.0652	-1.34697	1.34742	0.53393
228	-1.46134	-1.56383	-0.97817	-0.6225	1.70656	0.36167	-0.31566	0.52033	-1.31584	-0.63707	1.27505	0.62838	1.2346	-1.40455	-0.96488	0.90351	1.96885	1.6433	-1.13978	1.10176	1.99463	1.93722	-0.93938	0.83227	1.95922	1.6685	-1.07416	0.99548	1.98758	1.88073	-1.29777	1.4049	2.02939	2.09139	-1.36783	1.56432	1.98859	2.0862	-1.30566	1.33332	2.00629	2.06938	-1.25632	1.36705	1.99652	2.04856	-1.31327	1.55824	2.01201
229	0.10103	0.27134	0.10941	-0.14774	0.61524	0.64253	0.10633	-0.6142	1.05185	1.6029	-0.96803	-1.15433	-1.11353	1.05643	-0.03789	0.81485	-1.18346	-0.31343	0.03331	1.07405	-1.17693	-0.28843	0.21833	0.66267	-1.23674	-0.48873	0.50904	0.62893	-1.25318	-0.67218	0.2402	1.24145	-1.17925	-0.44349	0.27181	1.67157	-1.1742	-0.39874	0.7048	0.9301	-1.26203	-0.71974	1.07545	0.69443	-1.28616	-0.98097	0.45437	1.44989	-1.18437
230	0.34235	-0.05621	0.36852	0.44947	1.30979	-0.25159	0.20948	-1.66421	1.12537	1.54341	-1.09308	-1.01137	-0.15663	0.11957	0.09647	0.66021	-0.46562	0.07799	-0.30192	1.29693	-0.34372	0.48397	-0.11822	0.88613	-0.41208	0.25185	0.203	0.83073	-0.48206	0.11983	0.16025	1.2242	-0.45932	0.2259	-0.52773	2.43091	-0.26702	0.70424	-0.34511	1.8868	-0.33768	0.56547	0.42872	1.3272	-0.51836	0.08367	0.28597	1.50864	-0.48229
231	-0.26323	-0.39363	-0.05667	0.34969	0.45311	-0.55285	0.77195	1.22499	0.77616	1.3224	-0.75121	-0.781	0.22238	-0.34011	-0.15896	0.74386	0.06463	0.54923	-0.18323	1.00815	0.08781	0.71995	-0.17999	0.79827	0.07403	0.5989	-0.25497	1.08965	0.1106	0.76606	-0.26234	1.44993	0.11545	0.84657	-0.23111	1.7964	0.12114	0.84571	-0.37603	1.68831	0.14543	0.92532	-0.36501	2.0563	0.16332	0.94166	-0.24709	1.89931	0.12342
232	0.21592	0.08737	0.53188	-0.4191	0.23174	0.94236	0.61025	-0.86913	0.10803	1.15371	-0.29528	-0.89769	-0.8415	0.69352	0.75833	-0.06307	-1.00237	-0.84914	0.62852	0.25471	-0.95319	-0.66076	0.64937	0.07451	-0.99436	-0.75717	1.08554	-0.20036	-1.02935	-0.9854	1.19527	-0.14751	-0.98901	-0.94468	0.82397	0.50004	-0.93917	-0.64645	0.9031	0.27589	-0.97763	-0.73413	1.64953	-0.59815	-1.06457	-1.19931	1.44209	-0.32085	-1.00214
233	-0.93787	-0.94642	-0.49918	-0.77758	1.12866	-0.73277	-0.47606	-0.45291	-0.32151	0.96695	0.07191	-0.60376	0.29681	-0.42866	0.6288	-0.14683	-0.13272	-0.1384	0.72835	-0.09385	-0.11182	-0.0302	0.60844	-0.08306	-0.1214	-0.09888	0.63084	-0.0147	-0.10058	0.01138	0.76525	-0.04502	-0.10594	0.04765	0.93113	-0.0641	-0.12126	0.002	0.70387	0.14207	-0.07449	0.11418	0.72442	0.16042	-0.08584	0.10939	0.83547	-0.02802	-0.12255
234	0.84094	1.02066	0.38226	0.39914	0.60759	0.70313	0.18767	-0.55163	1.24688	1.56714	-1.22243	-1.09382	-0.89569	0.95793	-0.38722	0.977	-0.82179	0.20743	-0.1548	1.12544	-0.90779	-0.06857	-0.60806	1.23465	-0.78894	0.44642	-0.20996	1.11364	-0.86899	0.05403	0.60802	0.67053	-0.9913	-0.53597	0.92577	0.80529	-1.07399	-0.72065	0.11301	1.40099	-0.95147	-0.15543	0.71362	0.89083	-1.02283	-0.57213	1.22379	0.27453	-1.06545
235	0.72277	1.01168	0.22798	0.36035	-0.83899	1.22949	-0.28754	-0.88032	1.15428	0.49084	-1.17325	-0.71659	-0.42295	0.77004	-0.9388	1.30801	-0.20681	0.55478	-0.43891	0.9897	-0.34378	-0.06144	-0.72038	1.10713	-0.27658	0.19724	-0.44894	0.98661	-0.33172	-0.04325	-0.15733	0.90553	-0.37712	-0.21553	0.58253	0.15331	-0.4802	-0.68997	0.51001	0.1205	-0.49042	-0.70331	0.54847	0.10643	-0.46902	-0.67733	0.23897	0.61365	-0.41278
236	0.42459	0.58318	0.05352	0.26899	-0.16016	0.09046	0.04616	1.52734	1.81524	0.78874	-1.57655	-0.61782	0.98887	-0.73485	0.48253	-0.11693	0.12487	-0.12349	0.45249	0.04778	0.13995	0.04921	0.44616	-0.04832	0.13044	-0.07038	0.45823	0.02919	0.14779	0.01006	0.45542	0.17304	0.15152	0.1059	0.38002	0.44565	0.14879	0.20489	0.36879	0.35613	0.16746	0.17852	0.38856	0.4156	0.16417	0.15244	0.42067	0.37951	0.14731
237	0.73516	0.69042	0.38045	-0.08586	0.19883	-1.06856	0.50436	0.22521	2.36072	0.7589	-2.08079	-0.86478	-0.42738	0.80883	-0.8095	1.22639	-0.35485	0.37889	-0.53578	1.2336	-0.45381	0.09803	-0.82858	1.30492	-0.36671	0.32675	-0.32532	0.95673	-0.46971	-0.15524	0.30382	0.49751	-0.59855	-0.56616	0.52362	0.58947	-0.66466	-0.63665	0.34098	0.63354	-0.62089	-0.60183	0.91237	-0.14497	-0.66389	-0.94055	0.98748	-0.2238	-0.70967
238	-0.63121	-0.82438	-0.05914	-0.3777	-0.13254	1.93112	-0.07321	0.17753	0.08071	0.56016	-0.32507	-0.65988	-0.42609	0.45808	-1.17751	1.50568	0.08756	1.13238	-1.25501	1.76582	0.04164	1.06109	-1.14581	1.53235	0.06523	1.05774	-0.80458	1.4006	-0.07168	0.70484	-0.80155	1.5858	-0.11136	0.60712	-1.05862	2.21965	-0.05347	0.76684	-0.56069	1.48226	-0.17129	0.41331	-0.08628	1.18837	-0.25167	0.18663	-0.62169	1.75478	-0.1539
239	0.1304	-0.49369	1.58889	1.95769	-0.29905	-1.16469	2.45291	0.34748	0.68115	0.94524	-1.01268	-0.03153	1.13865	-1.00788	-1.41349	1.73336	1.40404	2.15386	-1.58273	2.14233	1.42338	2.31999	-1.55555	1.90985	1.45294	2.36128	-1.49845	2.04412	1.4012	2.26595	-1.33223	2.18878	1.33991	2.07731	-1.51334	2.86576	1.40779	2.16633	-1.6502	2.71192	1.40953	2.30199	-1.36086	2.7028	1.36893	2.10582	-1.17827	2.43041	1.32761
240	0.29098	0.64016	0.0027	-0.35344	-0.87309	0.80926	-0.12828	0.57148	1.11374	0.94964	-1.06431	-0.93159	-1.05798	1.18875	-0.37628	0.9332	-0.88863	-0.08756	0.14646	0.6996	-1.01643	-0.58303	-0.5882	1.146	-0.83212	0.05483	-0.4366	1.18969	-0.88836	-0.12066	0.68876	0.35095	-1.12738	-0.96375	1.36655	-0.19627	-1.19521	-1.30783	0.22389	0.91869	-1.02774	-0.66706	0.17363	1.10607	-1.01071	-0.63472	1.23324	-0.12858	-1.21131
241	-0.00283	0.57794	-0.86339	-0.66534	-1.34855	1.31439	-1.23438	0.28465	0.49822	0.22203	-0.65716	-0.82052	-1.69654	1.97159	-0.67573	0.97107	-1.45437	-0.55396	-0.43262	0.87991	-1.5112	-0.97375	-0.80511	1.12499	-1.41966	-0.42124	-0.20287	0.56775	-1.55024	-1.20028	0.56935	-0.23719	-1.64944	-1.87541	0.539	-0.07485	-1.60651	-1.75553	0.29894	0.1516	-1.59942	-1.62449	0.99078	-0.968	-1.66241	-2.0693	1.16423	-1.14094	-1.68567
242	-0.17824	-0.82438	0.51544	0.5876	1.63275	-2.08062	1.30243	1.28489	0.199	1.33649	-0.31792	-0.74763	0.18871	-0.3978	0.55635	0.06036	-0.24512	-0.02824	0.17496	0.62904	-0.13078	0.36617	0.37631	0.27697	-0.20524	0.12493	0.43081	0.36661	-0.21141	0.2266	0.33766	0.6848	-0.16856	0.37183	-0.24027	1.72553	-0.02726	0.71981	-0.02782	1.24536	-0.09874	0.59825	0.18858	1.22042	-0.174	0.51626	0.27447	1.05376	-0.16697
243	-1.04407	-1.50101	-0.64433	-0.14891	1.29489	0.15821	-0.01425	0.91373	-1.08929	-0.29788	1.40407	1.72361	1.69393	-2.06291	-0.67292	0.38633	2.15673	1.64408	-0.85505	0.46066	2.21262	2.01032	-0.71424	0.32688	2.16275	1.71056	-0.98016	0.59386	2.24119	2.08662	-1.15015	0.86759	2.29366	2.3145	-1.18795	0.78105	2.29134	2.33915	-1.22194	0.75076	2.29191	2.33028	-1.44389	1.21438	2.36018	2.51283	-1.32062	1.18364	2.34987
244	-0.52887	-0.17826	-0.71851	-0.60192	-0.29969	1.41663	-0.28276	-0.05818	-0.25081	0.53705	0.01453	-0.55657	-0.26274	0.2225	1.42186	-1.20915	-0.80546	-1.29836	1.32881	-1.05264	-0.73865	-1.14069	1.22009	-0.9453	-0.76432	-1.14633	1.11332	-0.90171	-0.7164	-1.04587	1.2468	-1.12236	-0.7081	-1.04192	1.15443	-0.92188	-0.65769	-0.88807	0.92727	-0.57144	-0.63521	-0.78563	0.72156	-0.49547	-0.61468	-0.68432	1.07467	-1.02455	-0.67163
245	-0.2324	-0.62576	0.57326	0.0909	0.8103	-1.14166	1.04659	0.17891	0.50797	0.65336	-0.58037	-0.70748	-0.47029	0.64369	-1.25389	1.63795	0.05067	1.23443	-1.07145	1.74597	-0.0421	0.89504	-1.27114	1.6966	0.05987	1.1885	-1.25869	1.87224	0.02238	1.08767	-0.87259	1.82901	-0.11732	0.64809	-0.44295	1.76373	-0.18142	0.33587	-0.84386	1.94183	-0.0948	0.58061	-0.83199	2.13408	-0.08098	0.60803	-0.49951	1.75937	-0.19003
246	0.77881	0.50735	0.60491	0.91969	0.61502	-0.44566	0.78864	0.37358	1.61732	1.70284	-1.54264	-0.91029	0.94499	-0.96598	1.14478	-0.25507	-0.03791	-0.11579	1.11098	-0.02215	-0.00146	0.10136	0.97849	-0.07544	-0.00917	0.01997	1.06216	0.02275	-0.01284	0.09441	1.32078	-0.00534	-0.03168	0.07935	1.20099	0.37813	0.00481	0.19859	0.98428	0.46492	0.03114	0.29908	1.08525	0.53064	-0.01449	0.21647	1.40385	0.13223	-0.05491
247	0.38582	0.37154	0.26368	0.34402	-0.22688	-0.14232	0.70098	-0.69635	1.74637	2.0803	-1.58949	-1.10194	0.72371	-0.81775	2.37757	-0.98889	-0.47326	-0.85847	2.38666	-0.79118	-0.44389	-0.69332	2.23488	-0.83525	-0.462	-0.76816	2.2988	-0.76129	-0.43667	-0.68717	2.40897	-0.67477	-0.41745	-0.59744	2.39318	-0.44279	-0.42846	-0.54238	2.27521	-0.44298	-0.40644	-0.49708	2.23846	-0.38298	-0.4039	-0.51872	2.28308	-0.40019	-0.40222
248	0.30638	0.02904	0.61047	-0.15476	-0.11823	-1.47486	0.68695	-0.85943	0.71668	-0.06962	-0.67235	-0.71401	-1.43374	1.59505	-1.10478	1.2842	-1.04948	0.23588	-0.78492	1.02309	-1.1622	-0.47319	-1.22694	1.41111	-1.016	0.32743	-1.24332	1.49488	-1.04616	0.14417	-0.478	0.71169	-1.23216	-0.86176	0.10479	0.03584	-1.28507	-1.28319	-0.76431	1.07025	-1.16573	-0.65559	-0.90296	1.37194	-1.11667	-0.44764	0.01458	0.09267	-1.29166
249	0.16405	0.5335	-0.35883	-0.34538	-1.81417	0.85527	-0.11412	0.29321	0.14994	-0.92502	-0.21009	-0.25956	-1.26711	1.59112	-1.27694	1.31485	-0.83163	0.34339	-1.01439	0.93136	-0.93242	-0.5089	-1.1411	1.13634	-0.87595	-0.07224	-1.14222	1.12001	-0.89857	-0.32704	-0.99098	0.85803	-0.95435	-0.72079	-0.41122	-0.18803	-0.98655	-1.27369	-0.51361	0.09227	-0.99734	-1.21604	-0.66155	0.26324	-0.94146	-1.0691	-0.74362	0.38047	-0.9626
250	0.51606	0.86511	-0.36337	-0.05413	-0.67982	1.44051	-0.61111	-0.0442	1.09797	-0.43368	-0.77752	-0.90266	-1.90612	2.36688	-1.32237	1.53579	-1.73068	0.14569	-1.23002	1.51711	-1.78346	-0.69395	-1.19137	1.36658	-1.77199	-0.37134	-1.08663	1.33396	-1.79092	-0.91552	-1.08136	1.53333	-1.79553	-1.18566	-0.74292	1.15767	-1.77914	-1.59392	-0.63655	0.83976	-1.81172	-1.74422	-0.41717	0.58257	-1.7816	-1.91519	-0.73501	1.22167	-1.78454
251	1.08285	0.90271	0.99854	0.72499	0.32874	-0.62178	0.65892	-0.16273	1.24917	0.30482	-1.06116	-0.56134	-0.11528	0.27936	0.45096	-0.32964	-0.57848	-0.72666	0.52024	-0.29246	-0.56896	-0.72851	0.45062	-0.29065	-0.57125	-0.70455	0.39504	-0.17182	-0.54968	-0.61159	0.43703	-0.13064	-0.54861	-0.63487	0.53411	-0.14843	-0.55187	-0.65928	0.43262	-0.06495	-0.54103	-0.60103	0.31924	0.13303	-0.52327	-0.51249	0.41764	-0.00752	-0.53998
252	-0.00468	-0.0243	0.14638	-0.01537	-0.89043	-0.2892	-0.40272	0.67162	0.07381	-0.13887	0.24093	0.918	1.79835	-1.47676	0.54325	-0.82221	1.07034	0.17057	0.29514	-0.56733	1.15321	0.50601	0.47913	-0.7236	1.08342	0.24214	0.39417	-0.66151	1.13215	0.43641	0.14688	-0.44818	1.20398	0.70327	-0.1482	-0.08061	1.26031	0.90009	0.09951	-0.35144	1.21069	0.73039	0.04731	-0.26217	1.22654	0.77523	-0.1149	-0.0784	1.26621
253	-0.08249	-0.18633	0.30763	-0.38153	0.53289	0.38831	0.47024	-1.31652	0.02248	0.1439	-0.22717	-0.66284	-1.35534	1.53767	-1.09453	1.35888	-0.75432	0.46953	-0.62646	1.03429	-0.90019	-0.23341	-0.88447	1.21771	-0.79942	0.13447	-0.90229	1.36523	-0.81078	0.02475	-0.70818	1.25017	-0.89703	-0.26674	0.10437	0.43455	-1.02042	-0.84561	-0.11698	0.74144	-0.95555	-0.70573	-0.42187	1.26011	-0.87697	-0.47173	-0.46443	1.11886	-0.9253
254	-0.51232	-0.14595	-1.01462	-0.65417	-0.85834	-0.80508	-1.76605	-0.32477	0.52047	-0.18934	-0.60457	-0.72374	-1.6202	1.90812	-1.24751	1.46024	-1.16501	0.42836	-1.11594	1.3776	-1.23769	-0.21091	-1.09556	1.29965	-1.21529	0.02766	-0.89976	1.19386	-1.29354	-0.43071	-0.86732	1.25688	-1.30769	-0.64908	-0.54374	0.82377	-1.31525	-0.98814	-0.38617	0.62534	-1.35918	-1.08612	-0.12832	0.32802	-1.40438	-1.28669	-0.49309	0.84455	-1.34846
255	-0.33845	0.05506	-0.52349	-0.87935	-0.62421	0.34289	-0.76873	0.36023	1.28528	1.02531	-1.13192	-0.94891	-0.48339	0.61776	2.01431	-1.27148	-1.2517	-1.9072	1.88732	-1.06912	-1.19084	-1.75937	1.59271	-0.86014	-1.19154	-1.6536	1.88859	-1.07184	-1.19964	-1.79516	2.43761	-1.65331	-1.23639	-2.0298	1.90695	-1.05397	-1.14492	-1.62718	1.55706	-0.60786	-1.11726	-1.46355	1.95875	-1.15113	-1.15778	-1.71627	2.52734	-1.92555	-1.23187
256	-0.03824	0.05147	-0.15242	0.24068	0.12472	-0.17556	0.05218	1.75536	1.36009	1.67185	-1.29872	-1.04016	0.18044	-0.19137	1.46399	-0.50105	-0.65936	-0.86052	1.31914	-0.16769	-0.59429	-0.62818	1.38564	-0.38657	-0.64602	-0.79738	1.37346	-0.23778	-0.60825	-0.69685	1.29984	0.04713	-0.56733	-0.54035	0.96648	0.68642	-0.50633	-0.27977	1.16066	0.31817	-0.53941	-0.42143	1.14683	0.45918	-0.53186	-0.41767	1.13963	0.46615	-0.53255
257	0.23554	0.26359	-0.24126	-0.15099	0.10971	-0.17291	-0.5269	-1.05318	1.09824	0.09145	-1.0852	-0.60333	-0.78345	1.04781	-1.08967	1.37324	-0.37951	0.60729	-0.74837	1.13684	-0.53558	-0.00046	-0.85	1.10096	-0.49292	0.14548	-0.58187	0.90612	-0.58524	-0.19417	-0.47419	1.02039	-0.60133	-0.27309	0.10239	0.33399	-0.72396	-0.71947	0.23629	0.01191	-0.78215	-0.87497	0.42457	-0.31188	-0.80727	-0.97324	-0.04893	0.61329	-0.67599
258	-0.77333	-0.62456	-0.59285	-0.50222	0.01955	0.0415	-0.2253	0.94836	0.37947	1.13419	-0.49534	-0.7819	-0.32675	0.2871	-0.77256	1.31245	0.2552	1.06382	-0.54614	1.40732	0.19074	0.89558	-0.82282	1.39434	0.26056	1.05029	-0.66521	1.49688	0.20141	0.9091	-0.20063	1.42364	0.10288	0.63817	-0.0543	1.67353	0.10973	0.56031	-0.25287	1.59803	0.11883	0.64312	-0.09906	1.69852	0.10224	0.56637	0.08957	1.49036	0.06347
259	0.77779	0.7675	0.57743	0.51378	-0.18401	-0.11574	0.6563	-0.05889	2.11048	1.64821	-1.90162	-0.9117	1.0541	-0.97764	1.99962	-0.99871	-0.22752	-0.69498	1.68359	-0.55268	-0.13786	-0.35125	1.72854	-0.71311	-0.1804	-0.51908	2.00808	-0.85102	-0.20918	-0.57536	2.11772	-0.85514	-0.20145	-0.50492	1.45147	0.05638	-0.08545	-0.08004	1.57846	-0.15987	-0.10062	-0.15564	1.99148	-0.6083	-0.18962	-0.43454	2.07501	-0.73146	-0.20788
260	-0.2034	0.07541	-0.58465	-0.16985	1.36143	0.38896	-0.72126	1.609	1.26233	1.1695	-1.11637	-0.96467	-0.44109	0.45626	0.4833	0.14695	-0.86326	-0.57361	0.31965	0.45896	-0.83118	-0.39342	0.10668	0.48778	-0.79855	-0.30255	0.49038	0.3323	-0.84254	-0.50869	0.91242	0.12504	-0.90298	-0.71766	0.55864	0.69693	-0.85926	-0.48176	0.1021	1.03029	-0.77351	-0.18793	0.83665	0.42098	-0.87739	-0.65832	1.15825	0.02911	-0.93637
261	0.18877	0.37454	0.11054	-0.02675	0.42387	0.00421	0.07381	-1.00755	1.05864	0.35329	-1.06015	-0.85378	-1.15044	1.45059	-1.27448	1.60701	-0.71559	0.73318	-0.89077	1.36083	-0.87604	-0.07987	-0.97625	1.31633	-0.83367	0.15069	-0.95209	1.48846	-0.83853	0.03658	-0.96481	1.77667	-0.84608	-0.09766	-0.13567	0.85007	-1.00714	-0.77571	-0.06653	0.68374	-1.02807	-0.86022	-0.24389	1.14957	-0.95017	-0.66825	-0.66756	1.74872	-0.87893
262	0.25092	0.62281	0.00383	-0.37472	-0.40226	0.58197	-0.64112	-0.81116	1.14431	0.12097	-1.04633	-0.74455	-0.92321	1.27813	-0.89544	1.1285	-0.65857	0.01078	-0.45239	0.7798	-0.77819	-0.6155	-0.92919	1.20364	-0.67951	0.03504	-0.70726	1.05181	-0.73292	-0.368	0.01253	0.26551	-0.81189	-1.00973	0.5872	-0.38741	-0.89389	-1.32761	-0.02436	0.42984	-0.85936	-0.9443	0.09192	0.25487	-0.84297	-1.03042	0.48034	-0.37231	-0.83928
263	-0.6044	-0.53721	-0.61935	-0.65105	0.42805	0.74211	-0.55843	-1.07291	-0.21379	0.71749	-0.01008	-0.61681	-0.53278	0.44994	-0.78831	1.20739	0.12458	0.88214	-0.44436	1.03088	0.00197	0.60568	-1.20209	1.5869	0.29609	1.45758	-0.98202	1.62364	0.14223	1.09074	0.16188	0.65752	-0.15737	0.21655	0.77534	-0.00593	-0.28126	-0.14061	-0.75651	1.70372	0.08053	0.94134	-0.35282	1.60155	-0.05288	0.59602	0.76392	0.06462	-0.28866
264	0.42043	0.40445	0.07923	0.25839	1.62249	-0.24623	-0.22887	0.88688	1.00601	0.46737	-0.7837	-0.54598	-0.503	0.52937	-0.25866	0.52212	-0.57495	-0.16093	0.00636	0.37082	-0.63638	-0.36867	-0.09127	0.39482	-0.60817	-0.30152	-0.20454	0.6384	-0.56035	-0.18085	-0.20029	0.77044	-0.58616	-0.19671	0.24429	0.34314	-0.67537	-0.50638	0.07717	0.54433	-0.61736	-0.37513	-0.15196	1.03006	-0.5432	-0.1995	-0.1272	0.90576	-0.59423
265	-1.39707	-1.41307	-0.97029	-1.05387	0.65075	-0.96667	-0.87346	-0.29203	-0.86048	-0.34342	0.77793	0.45147	0.53867	-0.45181	-1.24379	1.23287	1.27504	1.5937	-1.1827	1.1178	1.14895	1.40805	-1.16837	1.10656	1.21542	1.40563	-1.01188	1.00466	1.12492	1.25132	-0.96772	1.0005	1.06589	1.23125	-0.74939	0.59055	0.94998	0.99865	-0.68907	0.5415	0.96387	0.93799	-0.41203	0.2429	0.90512	0.78114	-0.68893	0.65862	0.97426
266	-0.76194	-0.39233	-1.193	-0.7523	0.39324	0.38332	-1.03763	-0.62604	0.1596	0.81699	-0.25223	-0.74149	-0.75978	0.65971	0.24701	0.2741	-0.74161	-0.41214	0.42155	0.2647	-0.7325	-0.47863	0.29914	0.21889	-0.74814	-0.44831	0.43365	0.19772	-0.75762	-0.49016	0.55482	0.31613	-0.73861	-0.50796	0.72431	0.26614	-0.73884	-0.5935	0.55001	0.3031	-0.73199	-0.49476	0.7674	0.08681	-0.7912	-0.65098	0.75285	0.24766	-0.75609
267	-0.99291	-0.91771	-0.931	-0.74623	0.93875	-0.13371	0.47284	0.12734	-0.24414	0.76697	0.11876	-0.4561	-0.05636	-0.16677	0.0235	0.37544	0.03224	0.24987	0.19017	0.3701	0.03663	0.29483	0.05679	0.35249	0.03626	0.26642	0.03584	0.47441	0.05433	0.38989	0.19013	0.52607	0.03306	0.36717	0.50157	0.34044	-0.00041	0.21564	0.18085	0.56098	0.05952	0.40915	0.16931	0.67802	0.03998	0.41498	0.32882	0.53705	0.00222
268	-0.61529	-0.21518	-0.88381	-0.65741	-0.39941	0.41697	-0.65372	0.07165	0.33518	0.93502	-0.41184	-0.81981	-0.83746	0.77583	0.81238	-0.21708	-1.0916	-1.09775	0.87399	-0.10241	-1.06116	-1.05011	0.74879	-0.12533	-1.07674	-1.01994	0.8879	-0.16958	-1.06346	-1.08297	1.10314	-0.24123	-1.05623	-1.15783	1.15011	-0.10651	-1.04895	-1.09761	0.95452	0.00167	-1.03965	-1.01568	1.04049	-0.11193	-1.02627	-1.06498	1.19449	-0.2616	-1.04778
269	-0.54642	-1.02539	0.07851	-0.24506	1.72915	-2.27799	0.02221	-0.81899	0.39932	0.23063	-0.4757	-0.72529	-1.36467	1.56164	-1.13999	1.42973	-0.86406	0.49448	-1.13831	1.58838	-0.9018	0.21123	-1.35416	1.71552	-0.78585	0.7863	-1.16018	1.71291	-0.90247	0.26244	-0.56578	1.13675	-1.05678	-0.49449	-0.58961	1.35324	-1.0154	-0.45502	-1.10924	2.06453	-0.93044	-0.04301	-0.67747	1.78183	-1.02268	-0.40644	-0.08375	0.64267	-1.13076
270	-1.50536	-1.58667	-1.51416	-1.01123	0.98108	-1.1297	-1.03718	0.7942	-1.12637	-1.03617	1.12587	0.95258	0.02849	-0.29086	-0.75576	0.28893	0.88848	0.74097	-0.71055	0.04012	0.86317	0.74224	-0.82589	0.32318	0.91314	0.83058	-1.07705	0.52975	0.96235	1.07508	-0.89778	0.13849	0.87909	0.8708	-0.76975	-0.29899	0.81051	0.73955	-1.13693	0.37897	0.93754	1.05475	-1.3929	0.79306	0.97431	1.2383	-0.91745	-0.01032	0.84318
271	-1.39252	-1.7469	-0.79732	-0.82175	1.18682	-1.56082	0.5549	-1.77284	-0.96395	-0.56981	0.84985	0.43735	0.09801	-0.30391	-0.63738	0.33593	0.6421	0.6482	-0.66622	0.24964	0.62642	0.71356	-0.46126	0.0724	0.58089	0.47806	-0.76236	0.39472	0.65569	0.791	-1.18136	0.98244	0.74651	1.13567	-0.93313	0.48696	0.62269	0.89267	-0.74775	0.20532	0.59972	0.76118	-1.11469	0.88173	0.68181	1.04062	-1.43309	1.51862	0.78838
272	-1.16142	-0.87156	-1.3477	-0.99231	-0.88877	1.98068	-2.04628	1.1482	-0.52477	0.3369	0.15965	-0.51323	0.3628	-0.12175	-0.88227	1.16544	0.49516	0.85527	-0.52899	0.99009	0.37598	0.59069	-0.99422	1.31967	0.5157	0.99067	-0.77656	1.17715	0.42297	0.77736	-0.01015	0.44851	0.25591	0.20969	0.29432	0.3249	0.19392	0.09192	-0.23786	0.85165	0.27512	0.38528	-0.16509	0.72299	0.24291	0.3333	0.39723	-0.0318	0.17084
273	-0.45538	-0.25663	-0.77939	-0.71397	-0.57114	1.11591	-0.8266	1.07839	0.47582	0.6052	-0.54647	-0.75896	-1.14704	1.26538	-0.36822	0.82031	-0.97361	-0.15516	-0.19876	0.80975	-1.029	-0.47204	-0.44312	0.92499	-0.9666	-0.12955	0.09933	0.5006	-1.09132	-0.65755	0.67086	-0.03017	-1.18487	-1.18145	0.65587	0.13866	-1.14241	-1.10185	0.53294	0.20491	-1.16476	-1.06154	1.12746	-0.62349	-1.24539	-1.43418	1.23502	-0.75374	-1.25077
274	-1.23961	-1.14654	-1.46878	-1.05548	-0.16537	-0.47616	-1.5092	-0.20121	-0.34947	-0.68695	0.27109	-0.14456	-1.09203	1.10926	-0.51482	0.33129	-0.63883	-0.31745	-0.54353	0.34219	-0.61694	-0.36281	-0.41891	0.19867	-0.63937	-0.40164	-0.34185	-0.01443	-0.66588	-0.57287	-0.46836	0.10702	-0.65738	-0.56409	-0.61324	0.35998	-0.61929	-0.45791	-0.48055	0.1145	-0.62569	-0.50687	-0.3621	-0.248	-0.66901	-0.66783	-0.4764	0.01886	-0.66773
275	-0.63426	-0.59465	-0.47152	-0.42047	0.00138	0.1637	-0.5423	0.43496	-0.39934	-0.24438	0.33701	0.19785	0.36998	-0.32253	-0.11616	-0.19177	0.42955	0.29088	-0.21635	-0.16447	0.38835	0.30382	-0.17805	-0.13215	0.43052	0.32587	-0.15983	-0.15492	0.39038	0.29477	-0.13761	-0.28142	0.34309	0.23131	-0.3021	-0.20061	0.34146	0.33205	-0.17927	-0.30687	0.32774	0.24363	-0.20333	-0.18701	0.3384	0.29046	-0.22959	-0.18003	0.34514
276	-1.30477	-1.35145	-1.21029	-0.9988	0.52728	-0.6646	-0.71112	0.84912	-0.74482	-0.78406	0.69395	0.24165	-0.44441	0.36201	-0.48436	0.18006	0.00653	0.02541	-0.49386	0.05305	0.0129	0.03355	-0.50832	0.18175	0.01881	0.05763	-0.6195	0.2832	0.05136	0.15622	-0.55485	0.06818	0.02753	0.06512	-0.54914	-0.17792	0.00144	0.03514	-0.697	0.22052	0.05579	0.17181	-0.77648	0.4065	0.07696	0.22645	-0.5949	0.01306	0.02413
277	0.09009	0.18758	0.0577	-0.15945	-0.06801	-0.39808	-0.1002	0.28457	0.89479	0.52768	-0.77522	-0.67608	-0.39524	0.45806	0.12648	0.16869	-0.49713	-0.33358	0.30415	0.10726	-0.51444	-0.40542	-0.00157	0.33106	-0.47051	-0.22448	0.0621	0.3592	-0.47173	-0.23358	0.47499	-0.0024	-0.53656	-0.4842	0.55792	0.01661	-0.53888	-0.50654	0.06131	0.59421	-0.45905	-0.18915	0.15974	0.57831	-0.48106	-0.25972	0.61021	-0.09301	-0.55945
278	0.84504	0.80329	0.49391	0.6126	0.28865	-0.23837	0.64118	0.03775	2.10876	1.59346	-1.9062	-0.87486	1.38684	-1.28898	0.9547	-0.17673	0.27378	0.13892	0.99878	-0.0454	0.26554	0.30936	0.83784	-0.05444	0.27619	0.24085	0.87437	0.09806	0.28987	0.36518	1.08014	0.12725	0.27095	0.37933	1.18105	0.18055	0.2102	0.33787	0.84776	0.42935	0.28932	0.52964	0.95563	0.52962	0.25897	0.45984	1.17425	0.25492	0.23031
279	-1.20775	-1.31615	-0.82793	-0.96276	0.7901	-0.55353	-0.40281	-1.73111	-0.45221	-0.35838	0.38208	-0.0851	-0.81068	0.7395	-0.07995	-0.04845	-0.59582	-0.64914	-0.00428	-0.16833	-0.57803	-0.69113	0.04389	-0.21579	-0.60967	-0.7543	-0.25048	0.11533	-0.53314	-0.5129	-0.51424	0.53443	-0.47441	-0.28788	-0.12399	-0.0951	-0.53111	-0.5765	-0.10094	-0.15184	-0.53586	-0.60771	-0.58496	0.66254	-0.435	-0.24289	-0.77298	1.06528	-0.41468
280	-1.41232	-1.28265	-1.7848	-1.19853	-0.90752	1.15359	-2.09542	0.99697	-1.10013	-1.5623	0.97369	0.88361	-0.76525	0.32079	-0.12104	-1.35563	-0.39634	-0.69914	-0.40125	-1.28388	-0.32528	-0.46935	-0.13772	-1.36479	-0.3906	-0.66471	-0.32761	-1.4972	-0.35612	-0.54242	-0.67919	-1.39966	-0.29055	-0.3138	-0.98432	-1.1546	-0.22468	-0.07943	-0.71107	-1.46262	-0.28614	-0.28132	-0.86665	-1.64058	-0.28677	-0.18517	-1.03677	-1.16516	-0.23303
281	-1.40301	-1.51597	-1.20195	-0.98112	1.91105	-2.18427	-1.28237	-0.59849	-1.00569	-0.90428	0.96649	0.58253	-0.39985	0.01413	-0.73514	0.3678	0.45491	0.58984	-0.78236	0.31556	0.47489	0.68467	-0.65288	0.27581	0.44247	0.52791	-0.86501	0.44374	0.46576	0.71894	-1.06478	0.53891	0.48616	0.86545	-0.9498	0.33739	0.46631	0.74661	-0.81849	0.21221	0.44617	0.64542	-0.99211	0.4103	0.43424	0.75164	-1.19543	0.67263	0.47172
282	-1.24988	-1.31256	-0.68376	-1.09697	1.39752	-1.88634	-0.15717	-0.92928	-0.92548	-1.24149	0.87659	0.55487	-0.79549	0.55225	-0.71598	0.17672	-0.17696	0.07498	-0.78164	0.02969	-0.17864	0.04887	-0.65939	0.05698	-0.18599	0.00888	-0.8345	0.16787	-0.1508	0.13916	-1.02629	0.2429	-0.14704	0.18664	-0.9882	-0.12908	-0.18576	0.05565	-0.9372	-0.01349	-0.15403	0.09208	-1.08858	0.20901	-0.13428	0.20366	-1.19741	0.41067	-0.13278
283	-1.43059	-1.48214	-0.84696	-1.22453	0.67828	-0.98141	-1.43789	-1.0915	-1.03872	-1.21637	0.94666	0.62528	-0.33273	0.11947	-0.64713	-0.02735	0.20064	0.21599	-0.58099	-0.40194	0.16854	0.12922	-0.51104	-0.27487	0.16515	0.07567	-0.73151	-0.16423	0.21078	0.26762	-0.949	-0.08	0.23093	0.40443	-0.76162	-0.7431	0.14772	0.18304	-0.71368	-0.61247	0.17091	0.18101	-0.99996	-0.24604	0.21838	0.39987	-1.13917	0.06169	0.24122
284	-1.09316	-1.10744	-0.69527	-0.38084	1.71784	-1.13558	-0.7818	-0.26818	-0.56564	-0.08713	0.2675	-0.31863	-0.66745	0.49201	-0.39576	0.27033	-0.23282	0.07886	-0.38097	0.33684	-0.23246	0.10745	-0.53209	0.50264	-0.16607	0.2531	-0.80534	0.78812	-0.11566	0.48281	-0.53788	0.43997	-0.23216	0.17388	-0.41679	0.46546	-0.26115	0.11367	-0.89874	1.18057	-0.08794	0.55031	-1.20896	1.63936	-0.05415	0.71462	-0.62468	0.63155	-0.24848
285	-0.66056	-0.76131	-0.40016	-0.30487	0.30613	0.20887	-0.19376	0.17943	0.12536	1.0539	-0.20031	-0.63152	-0.29146	0.05298	0.12552	0.35292	-0.24812	0.09617	0.02459	0.68138	-0.20459	0.3057	0.0102	0.5105	-0.22089	0.20341	0.17271	0.49144	-0.23389	0.19255	0.26305	0.63782	-0.23353	0.21665	0.06698	1.23825	-0.19643	0.36535	-0.06928	1.14879	-0.16728	0.44978	0.29324	0.87393	-0.2341	0.21636	0.3613	0.80299	-0.24327
286	-1.51135	-1.59144	-0.99109	-1.01544	0.20207	-1.05784	-0.97643	0.44825	-0.97965	-0.8725	0.89668	0.45911	-0.26698	0.10782	-0.39901	-0.03169	0.30402	0.15017	-0.56732	0.10401	0.35198	0.32829	-0.39755	-0.04519	0.30536	0.16679	-0.55742	0.03969	0.32199	0.2983	-0.81788	0.33313	0.36686	0.47423	-0.86405	0.38743	0.38555	0.49496	-0.70838	0.10909	0.3511	0.39437	-0.84576	0.24291	0.33471	0.47791	-0.91788	0.41079	0.36803
287	-1.77698	-1.91381	-1.6121	-1.20102	-0.01664	-0.58782	-1.56949	0.42355	-1.20479	-1.41858	1.11523	0.77837	-0.32696	0.02257	-0.66084	-0.12403	0.43466	0.38259	-0.86863	-0.10809	0.44153	0.54276	-0.67442	-0.1202	0.44039	0.41022	-0.83436	-0.08092	0.46089	0.5468	-1.09068	-0.02274	0.45049	0.65848	-1.27035	-0.01361	0.41703	0.70059	-1.08558	-0.08615	0.45286	0.63929	-1.21135	0.08387	0.459	0.72395	-1.22312	-0.08004	0.42146
288	-1.4073	-1.53819	-0.73335	-1.23323	0.91406	-1.91721	-0.99217	0.23549	-1.4637	-1.73251	1.48345	1.42658	0.23574	-0.65841	-0.63546	-0.64106	1.09688	0.61565	-0.9702	-0.55403	1.14049	0.94564	-0.66811	-0.70238	1.08723	0.65226	-0.78844	-0.85578	1.09918	0.79167	-1.14337	-0.63929	1.15357	1.06657	-1.49038	-0.52368	1.14478	1.23208	-1.17356	-0.92103	1.11364	1.02647	-1.16929	-1.1902	1.07735	1.01051	-1.2972	-0.81839	1.12878
289	-1.0884	-1.00296	-0.53889	-0.5685	-0.43035	0.5231	0.16412	0.76007	-0.93464	-0.26347	0.88295	0.53763	0.98499	-0.99789	0.56224	-1.06338	0.58005	-0.09808	0.30295	-0.77668	0.67108	0.2284	0.42875	-0.88663	0.60937	0.00872	0.25278	-0.84013	0.66045	0.23954	0.13163	-0.80733	0.71603	0.42706	-0.17723	-0.25373	0.79934	0.66032	-0.07255	-0.47304	0.75735	0.55989	-0.26683	-0.39257	0.78146	0.70364	-0.09876	-0.62144	0.76387
290	0.32511	0.29078	-0.00318	0.10772	-0.40904	0.0849	-0.2603	0.108	0.89786	0.76682	-0.92236	-0.7046	0.52836	-0.27097	1.69499	-1.21611	-0.45984	-1.06344	1.73482	-1.16521	-0.41381	-0.99278	1.96762	-1.44496	-0.50167	-1.23247	1.92455	-1.44312	-0.46045	-1.1624	1.63295	-1.13116	-0.37342	-0.88573	1.23354	-0.52994	-0.29306	-0.57582	1.80314	-1.26896	-0.40428	-0.94779	1.6367	-1.28246	-0.38686	-0.90406	1.45003	-0.9746	-0.3333
291	-0.89249	-0.99847	-0.33489	-0.56328	0.4935	-0.60965	0.3623	0.48699	-0.63508	-0.41342	0.578	0.31693	0.49789	-0.4298	-0.96872	0.98327	1.21977	1.33553	-0.98795	1.05871	1.18655	1.31335	-1.11449	1.18598	1.26636	1.48202	-1.00708	1.04771	1.1939	1.35058	-0.71298	0.67314	1.07965	1.07455	-0.74108	0.83121	1.08996	1.06909	-0.99283	1.16253	1.15393	1.25465	-0.78508	0.81932	1.09508	1.1092	-0.53952	0.41746	1.02661
292	-0.90941	-0.68695	-0.31539	-0.87618	-0.00465	-0.48555	-0.36404	0.23996	-0.12025	0.24496	-0.07962	-0.54131	-0.97303	1.05971	-0.82224	1.16205	-0.48315	0.25733	-0.67054	1.22064	-0.54451	0.04269	-0.9242	1.24027	-0.46915	0.32761	-0.44642	0.82316	-0.63141	-0.2324	0.13524	0.44666	-0.73414	-0.69955	-0.09042	1.02917	-0.65517	-0.45852	-0.04505	0.56269	-0.71899	-0.58825	0.47356	-0.21976	-0.82993	-0.92589	0.57312	-0.05882	-0.80513
293	-0.12785	-0.37568	-0.1117	-0.11399	-0.04573	0.28108	0.05771	-0.5086	0.64787	1.28199	-0.7444	-0.94525	-0.81582	0.81197	-0.91404	1.41116	-0.39689	0.9817	-0.61847	1.44385	-0.5078	0.61774	-0.93188	1.472	-0.41504	0.88886	-0.74455	1.5702	-0.48085	0.7456	-0.2488	1.47886	-0.59796	0.35745	0.39315	1.12805	-0.71737	-0.09247	-0.12832	1.47576	-0.63616	0.21724	0.10627	1.49951	-0.68156	0.08094	0.28005	1.31049	-0.70686
294	-1.13246	-1.06129	-1.04784	-0.95363	0.17757	0.29318	-0.76695	0.59497	-0.64471	-0.10926	0.44973	-0.1504	-0.20741	0.1561	0.57438	-0.74579	-0.39765	-0.71923	0.50945	-0.69733	-0.34532	-0.58119	0.58251	-0.77124	-0.39366	-0.7027	0.53228	-0.7929	-0.36694	-0.61389	0.42701	-0.70054	-0.32771	-0.48492	0.22706	-0.44029	-0.27564	-0.32456	0.3616	-0.65778	-0.31387	-0.43998	0.27404	-0.68047	-0.32213	-0.38389	0.30977	-0.64457	-0.31053
295	0.70424	0.43735	0.7104	0.629	0.74622	-0.76549	0.16178	-1.95056	1.44854	0.95713	-1.317	-0.56657	0.82641	-0.78617	-0.25722	0.64082	0.44008	0.68998	0.18806	0.35287	0.32044	0.53743	0.2599	0.14576	0.2897	0.3563	0.07261	0.4501	0.35311	0.60463	-0.3636	1.22142	0.46949	0.98955	0.46391	0.40702	0.24668	0.44516	0.65627	0.03277	0.21347	0.31508	0.28437	0.59886	0.2952	0.55383	-0.34096	1.57232	0.45673
296	0.1069	0.03951	-0.01978	-0.39724	0.65764	0.69832	-0.00955	-0.94457	1.14892	1.4081	-1.06826	-1.08425	-0.7569	0.79268	1.64154	-0.72692	-1.38121	-1.62842	1.72641	-0.61695	-1.35901	-1.58991	1.23752	-0.33474	-1.32394	-1.36185	1.22504	-0.21135	-1.27902	-1.3284	2.01787	-0.8399	-1.35699	-1.7228	2.08476	-0.73591	-1.35131	-1.66958	1.21255	0.14095	-1.25729	-1.18441	1.22556	0.15658	-1.22935	-1.21798	2.27242	-1.11839	-1.37339
297	-0.92927	-0.55875	-1.34126	-0.47753	-0.3489	1.63953	-1.24666	0.36704	-0.44359	0.86227	0.19739	-0.58392	-0.07725	-0.259	0.47174	-0.00252	0.02526	0.11273	0.3394	0.26972	0.07138	0.35476	0.21417	0.25563	0.08272	0.31577	0.46268	0.12711	0.04106	0.28103	0.81129	-0.08491	-0.0194	0.1498	0.4569	0.49131	0.04696	0.39778	0.14414	0.71816	0.11635	0.57011	0.58837	0.29236	0.00041	0.2945	0.96452	-0.17498	-0.06437
298	-0.19226	-0.10493	-0.44892	-0.22258	0.84966	0.44505	-0.06873	0.32505	0.55956	0.95807	-0.64756	-0.89991	-1.07151	1.10537	-0.33121	0.88717	-0.80452	0.02444	-0.12872	0.91205	-0.87404	-0.21395	-0.4284	0.98296	-0.78723	0.0928	-0.21352	0.97538	-0.83824	-0.11499	0.23278	0.83054	-0.92935	-0.44555	0.46373	0.79879	-0.96843	-0.5766	0.01965	1.08374	-0.89825	-0.31625	0.2717	0.99314	-0.9095	-0.43713	0.55231	0.72836	-0.96791
299	0.48018	1.02514	0.19341	-0.23764	0.12072	0.00691	0.16403	0.00637	1.2932	1.16608	-1.16773	-1.01045	-0.54934	0.61282	1.49394	-0.91649	-1.22776	-1.5798	1.87828	-1.16382	-1.24539	-1.75165	1.58888	-0.99608	-1.24522	-1.62043	1.35114	-0.72073	-1.17979	-1.44309	1.52375	-0.74442	-1.16624	-1.48173	1.96464	-1.18054	-1.20385	-1.66275	1.64223	-0.88142	-1.1841	-1.50272	1.05509	-0.19389	-1.09897	-1.14813	1.41064	-0.52771	-1.13574
300	0.27254	0.54889	-0.04591	-0.07041	0.09889	0.86505	-0.45513	0.53561	1.03842	1.56148	-1.07277	-0.94327	0.31884	-0.37338	2.04158	-1.10233	-0.70174	-1.1035	2.20463	-1.07797	-0.68818	-1.06522	2.11734	-1.11979	-0.72321	-1.14187	2.04019	-0.98973	-0.68004	-1.00369	2.01274	-0.84581	-0.63591	-0.85527	2.2512	-0.9432	-0.65758	-0.92819	2.28177	-1.02465	-0.67339	-0.96963	1.95792	-0.74512	-0.64182	-0.81839	1.89627	-0.637	-0.62121
301	-1.27204	-1.25102	-0.7308	-1.04284	1.01028	0.14087	-0.323	0.07543	-0.81993	-0.12344	0.62957	0.0025	0.06345	-0.28865	-0.30455	0.30379	0.40874	0.45164	-0.36315	0.31218	0.42905	0.61295	-0.18235	0.13478	0.38679	0.37771	-0.1153	0.13651	0.40344	0.45772	-0.3446	0.45755	0.44584	0.67423	-0.40186	0.4084	0.40747	0.69228	-0.09861	0.0442	0.38852	0.49943	0.01102	0.05116	0.38435	0.48461	-0.26393	0.42903	0.42132
302	-1.04472	-0.96796	-0.97737	-0.63943	0.53591	-0.24321	-0.83495	0.62116	-0.60776	0.46262	0.49415	-0.08209	0.8146	-0.90971	0.16784	-0.00931	0.51303	0.37184	0.19601	0.04167	0.53873	0.53841	0.32354	-0.17662	0.47765	0.30042	0.31522	-0.11658	0.51633	0.46246	0.04241	0.33842	0.59346	0.74616	0.16695	0.25594	0.55258	0.69531	0.38105	-0.12903	0.5142	0.55095	0.3424	-0.03474	0.51912	0.58572	-0.00489	0.561	0.60531
303	-0.53583	-0.71259	-0.25877	0.2102	1.16092	-1.31089	-0.01231	0.27161	0.2506	0.55366	-0.23754	-0.58473	-0.49112	0.5212	-0.653	1.04346	-0.2429	0.45868	-0.59859	1.20244	-0.23061	0.41822	-0.54201	0.96206	-0.26366	0.31551	-0.71072	1.2882	-0.21537	0.4955	-0.84922	1.76817	-0.17375	0.62594	-0.55848	1.76668	-0.1956	0.35398	-0.65204	1.62224	-0.20514	0.39612	-0.77399	2.04142	-0.16792	0.51353	-0.80686	2.13332	-0.15872
304	-0.72362	-0.86386	-0.24759	-0.43128	1.47523	-0.8469	0.29719	-1.22904	0.21321	0.87479	-0.35833	-0.81363	-0.62594	0.61417	0.16493	0.35264	-0.83162	-0.38354	0.39633	0.25548	-0.84058	-0.5388	0.43674	0.09994	-0.8867	-0.63124	0.2337	0.45957	-0.83024	-0.41628	-0.01144	0.96934	-0.75694	-0.19022	0.45251	0.54148	-0.81558	-0.5466	0.56561	0.31699	-0.86478	-0.65147	0.16865	1.04589	-0.80088	-0.34139	-0.06624	1.36905	-0.73625
305	-0.00174	-0.04275	0.31737	-0.39523	0.17877	0.63825	0.43122	-1.18398	0.72015	0.96696	-0.75515	-0.77401	-0.59547	0.66891	-0.97197	1.37718	-0.17415	0.82675	-0.44366	1.17379	-0.35149	0.27087	-0.78628	1.29525	-0.24069	0.55006	-0.58841	1.25343	-0.30166	0.43289	-0.15664	1.03116	-0.41926	0.09548	0.73412	0.42748	-0.57929	-0.46199	0.43933	0.63436	-0.52897	-0.31195	0.41174	0.65735	-0.50992	-0.22386	0.3699	0.6455	-0.5189
306	0.25523	0.41442	-0.22212	0.04175	-0.00202	-0.2961	0.15604	2.24396	0.58352	0.17722	-0.55674	-0.45181	-0.80076	0.7781	-0.88266	1.01832	-0.36612	0.50005	-0.97428	1.19374	-0.38119	0.47074	-1.00047	1.14772	-0.32435	0.67564	-0.60956	0.77383	-0.48417	0.1422	-0.27561	0.41485	-0.58791	-0.23465	-0.59885	0.93207	-0.51626	0.02094	-0.60345	0.86939	-0.50958	0.06942	0.06343	-0.0254	-0.6758	-0.43984	0.10636	-0.12086	-0.6822
307	-0.19442	0.25028	-0.51585	-0.75435	-0.70758	0.7825	-0.99579	-0.64402	0.61196	-0.31992	-0.56864	-0.48425	-1.46837	1.9312	-1.14561	1.22385	-1.19684	0.02991	-0.79042	0.83314	-1.27642	-0.85687	-0.95378	1.00105	-1.24833	-0.4158	-0.88208	1.00836	-1.25382	-0.73137	-0.71434	0.85615	-1.26983	-1.07241	-0.02632	-0.17203	-1.29535	-1.61397	-0.09764	-0.0003	-1.32605	-1.60097	-0.20475	0.23439	-1.27131	-1.49083	-0.41213	0.50704	-1.25837
308	-0.85273	-0.83395	-0.79061	-0.50905	1.89286	0.55301	0.03281	0.82509	-1.49871	-1.62227	1.63499	1.62727	0.54884	-0.96014	-0.98191	0.02595	1.26979	1.02477	-1.29933	0.14509	1.3334	1.36167	-1.10762	0.21517	1.333	1.18491	-1.33155	0.32898	1.3634	1.40198	-1.50103	0.11301	1.31858	1.45538	-1.78411	0.26722	1.34698	1.60503	-1.80222	0.7041	1.45213	1.73428	-1.83936	0.74621	1.42702	1.72275	-1.66216	0.04515	1.29387
309	1.30597	0.56837	2.29542	2.08004	-0.48335	-1.01892	1.57679	0.14645	0.90078	-0.38661	-0.50167	0.5966	-0.2679	0.38923	-1.25033	1.34981	0.34285	1.0316	-1.06022	1.10746	0.20427	0.57174	-1.18862	1.2927	0.30223	0.89309	-1.1191	1.29659	0.25342	0.67252	-0.9196	1.01119	0.16557	0.35146	-0.51899	0.34084	0.05422	0.00957	-0.67407	0.70033	0.09351	0.15478	-0.60851	0.75959	0.12451	0.11249	-0.66161	0.66275	0.12071
310	0.08715	0.01957	0.21286	-0.10428	0.6909	1.03439	0.07855	0.6965	-0.16666	0.21119	-0.07186	-0.54493	-0.93254	1.02425	-1.04724	1.30293	-0.26161	0.69372	-0.85948	1.254	-0.33886	0.37298	-1.17988	1.4902	-0.20825	0.86057	-1.07066	1.52313	-0.27672	0.6508	-0.49769	0.9929	-0.44216	0.00736	-0.25669	0.88941	-0.45895	-0.13442	-0.8173	1.56804	-0.34822	0.27282	-0.7084	1.64059	-0.37636	0.21717	-0.13233	0.67043	-0.51261
311	0.39095	-0.21475	1.33764	1.29987	-0.56961	-1.13997	1.02853	-0.1692	-0.58773	-1.48201	0.88286	1.38461	0.29161	-0.2487	-1.404	1.17123	1.22929	1.39183	-1.43936	0.98055	1.16795	1.16002	-1.41463	1.18676	1.23677	1.35116	-1.5167	1.16918	1.19999	1.2935	-1.5529	0.89158	1.1372	1.106	-1.55686	0.67429	1.14354	1.02131	-1.51184	0.84906	1.14899	1.0227	-1.66712	1.09262	1.17262	1.1383	-1.64796	0.83708	1.14499
312	-0.98682	-1.09719	-0.63079	-0.94712	-0.17784	-0.3773	-0.38719	-2.15862	-1.15406	-1.11787	0.88749	0.4543	0.44396	-0.42437	0.62234	-1.97533	-0.03358	-0.75303	0.31605	-1.82734	0.04411	-0.49195	0.5201	-1.77916	0.00511	-0.65658	0.22433	-1.62939	0.08455	-0.40658	-0.05873	-1.7453	0.11293	-0.23066	-0.31043	-1.5908	0.15339	-0.04218	-0.11106	-1.49946	0.16995	-0.119	-0.46349	-1.13264	0.23049	0.11035	-0.48645	-1.41631	0.18238
313	-0.31557	-0.08185	-0.50237	-0.36201	-0.4383	-0.32131	-0.29333	-0.58232	-0.1986	-0.39371	0.3074	0.08657	-0.08609	0.23687	0.02296	-0.22802	-0.18223	-0.60331	-0.24246	-0.03461	-0.09775	-0.37249	0.01381	-0.2581	-0.17689	-0.58342	0.09934	-0.34813	-0.14892	-0.61048	-0.19999	-0.01881	-0.06008	-0.37548	-0.64961	0.43671	0.01616	-0.04662	-0.23957	-0.05748	-0.06443	-0.33297	-0.02046	-0.31956	-0.06326	-0.47213	-0.32053	0.15281	0.00081
314	0.97668	1.03861	0.52425	0.52654	-1.10522	0.45538	0.07296	0.81768	1.20047	1.16861	-1.11122	-0.81929	0.60475	-0.49665	2.40066	-1.6999	-0.59309	-1.3579	2.2079	-1.43723	-0.52585	-1.1272	2.173	-1.46345	-0.56212	-1.22001	2.27083	-1.53676	-0.55209	-1.20514	2.32634	-1.60279	-0.52363	-1.10288	1.89505	-1.05554	-0.45739	-0.79653	2.00278	-1.19267	-0.47867	-0.88868	2.05739	-1.38517	-0.5088	-0.96039	2.10031	-1.41772	-0.50066
315	0.63855	0.34416	0.76629	0.48965	0.32763	-0.09857	0.62712	-0.3997	0.4473	0.86702	-0.48503	-0.51654	0.73063	-0.70869	1.2714	-0.80412	-0.10043	-0.53042	1.31011	-0.71275	-0.0769	-0.39687	1.35287	-0.86041	-0.12191	-0.55256	1.31141	-0.82127	-0.08461	-0.42073	1.12625	-0.5056	-0.01951	-0.19149	1.18858	-0.42057	-0.03194	-0.17744	1.38574	-0.77758	-0.07234	-0.31956	1.18772	-0.66937	-0.05225	-0.21696	0.95349	-0.22305	0.01019
316	0.08396	0.14259	-0.18299	-0.10827	0.47364	0.34675	0.08318	-1.5349	0.1878	0.17547	0.12117	0.45282	0.18223	0.0214	0.04988	0.05538	0.02156	-0.26906	0.07097	0.0539	0.05281	-0.24282	0.20037	-0.09713	-0.00028	-0.40151	0.10806	0.06974	0.05515	-0.27647	-0.2276	0.5537	0.13908	0.01778	-0.08097	0.3713	0.13718	-0.09496	0.11058	0.13041	0.09578	-0.24203	-0.03314	0.4665	0.14926	-0.12504	-0.35774	0.90132	0.19672
317	0.97619	0.12551	1.82331	1.88478	-0.37623	-1.30872	1.65405	1.21842	1.14852	-0.396	-0.86831	0.02765	0.44029	-0.19217	-0.04983	-0.18695	0.15264	-0.2456	-0.37388	0.17274	0.23435	0.059	-0.21883	0.00649	0.18875	-0.10074	-0.11833	-0.14175	0.18144	-0.15041	-0.16607	-0.11729	0.20408	-0.10267	-0.76289	0.7879	0.3307	0.32637	-0.57336	0.45249	0.28149	0.19374	-0.29306	0.04519	0.24012	-0.00108	-0.33403	0.1483	0.25333
318	-0.74028	-1.01941	-0.16644	-0.86058	1.1975	-1.61469	-0.31423	-0.1648	-0.64506	-0.97147	0.54951	0.28181	-0.53003	0.49729	-1.36925	1.30559	0.21875	1.12206	-1.4336	1.18142	0.11126	0.86002	-1.38953	1.3024	0.22659	1.12101	-1.32532	1.21882	0.13631	0.77587	-1.22958	0.86764	0.00744	0.35912	-1.22479	0.4351	-0.06783	0.29004	-1.20101	0.72743	0.01319	0.35492	-0.99447	0.48966	-0.00353	0.1922	-0.98638	0.28268	-0.07113
319	-0.82469	-0.76814	-0.95349	-0.44583	-0.10971	0.09598	0.14909	0.7721	-1.02662	-1.33662	0.9846	0.91072	-0.23611	0.05219	-1.54906	1.44428	0.92467	1.63791	-1.63436	1.3403	0.7961	1.30408	-1.5722	1.45649	0.91535	1.55726	-1.72873	1.59958	0.86995	1.51058	-1.76573	1.41552	0.74669	1.21221	-1.66081	0.95339	0.67143	0.95483	-1.69781	1.25612	0.7162	1.035	-1.85104	1.6855	0.78829	1.20898	-1.80745	1.36931	0.72473
320	-0.37598	-0.12202	-0.48841	-0.65872	0.28882	0.35344	-0.84562	0.97022	-0.381	-0.45254	0.33029	-0.06168	-0.70751	0.72698	-1.32576	1.50407	0.13612	1.17275	-1.20373	1.42128	0.01958	0.71155	-1.28393	1.38958	0.09338	0.96148	-1.22729	1.35528	0.00472	0.69052	-1.04817	1.37843	-0.06475	0.44011	-0.58673	0.72566	-0.16234	0.01082	-0.83646	0.84317	-0.13304	0.13633	-0.62578	0.50405	-0.20058	-0.04119	-0.67217	0.94563	-0.15492
321	0.33241	-0.37927	0.75821	0.9707	0.90091	-1.72463	0.36303	-0.88973	0.58618	-0.81409	-0.2634	0.90469	0.34732	-0.46219	-1.41157	1.40818	1.18983	1.6864	-1.23227	1.10935	1.0018	1.27415	-1.42357	1.36062	1.17751	1.66642	-1.60062	1.54897	1.12003	1.67656	-1.34868	1.26046	0.94158	1.27023	-0.77092	0.29024	0.76124	0.76922	-1.28809	0.96836	0.90735	1.18726	-1.51889	1.43057	0.94501	1.32264	-1.193	1.04625	0.85524
322	-0.38396	-0.50747	-0.50907	0.29954	0.69662	-0.65334	-0.16149	0.35207	-0.84507	-1.53901	1.42608	2.56331	0.88279	-1.01793	-0.77291	-0.2669	1.18818	0.64298	-1.18895	0.04318	1.30322	1.0701	-0.96445	-0.0241	1.26076	0.85006	-1.06609	-0.07024	1.27151	0.95289	-1.2644	-0.07664	1.27691	1.07811	-1.75448	0.47324	1.40461	1.41209	-1.67697	0.52206	1.42727	1.42381	-1.50613	0.18306	1.34773	1.24472	-1.44898	0.01052	1.30813
323	-1.52336	-1.86894	-0.84927	-0.61179	0.59952	-2.27296	1.87359	0.88236	-1.33777	-0.73603	1.41813	0.96632	0.95707	-1.34452	-1.08893	0.93659	2.00703	1.85621	-1.19718	0.88906	1.98254	2.07849	-1.09955	0.89926	1.99373	1.90385	-1.32429	1.32369	2.06766	2.21673	-1.41225	1.38523	2.06338	2.30266	-1.3739	1.04926	1.93906	2.16346	-1.46564	1.33757	2.00264	2.24397	-1.57476	2.03413	2.09189	2.39224	-1.42534	1.49506	2.03614
324	-1.75935	-2.18602	0.29034	-1.23655	1.68458	-3.23146	1.35652	-1.36848	-2.25943	-2.77171	3.40349	5.64276	4.33119	-3.99808	-1.76448	1.05451	5.25567	3.3945	-2.13917	1.05183	5.29984	3.80158	-1.71319	0.5477	5.16056	3.26736	-2.00379	0.34118	5.15548	3.61253	-2.53154	1.10642	5.32159	4.08767	-2.82679	1.06725	5.37018	4.12195	-2.43489	-0.19866	5.147	3.80717	-2.53987	-0.67512	5.10623	3.86618	-2.80584	0.97399	5.3524
325	-0.52667	-0.56773	0.33589	-0.88775	1.80057	-0.45358	1.23333	-1.59448	-0.95832	-1.26769	1.15544	1.48321	0.16641	-0.26875	-1.2366	0.78719	1.14764	1.21831	-1.39005	0.638	1.07329	1.17782	-1.2623	0.66315	1.11108	1.23451	-1.07966	0.28095	1.00663	0.89725	-1.06325	0.02571	0.98569	0.79453	-1.27907	-0.17632	0.94273	0.82508	-1.20457	-0.1097	0.92538	0.81137	-0.69648	-0.98784	0.84844	0.459	-0.82786	-0.69861	0.92535
326	0.5248	0.12879	0.44052	0.34892	-0.69338	-0.021	0.11766	-0.77959	0.73344	-0.14053	-0.7937	-0.54861	-0.55656	0.77112	1.06553	-1.51184	-1.12127	-1.72845	1.01928	-1.47813	-1.08845	-1.7042	1.18251	-1.58093	-1.13843	-1.81361	0.95294	-1.46186	-1.07694	-1.66201	0.58462	-1.15891	-1.00462	-1.39361	0.61714	-1.1467	-0.99221	-1.35064	0.91857	-1.47786	-1.03905	-1.57121	0.45701	-1.06216	-0.96697	-1.25645	0.26884	-0.80085	-0.94531
327	1.16122	1.70834	0.41449	0.30507	-1.17395	0.94144	-0.19174	0.39974	1.30523	0.91466	-1.13343	-0.92578	-0.63925	0.81213	1.91426	-1.32568	-1.35582	-2.05841	1.93899	-1.25822	-1.31608	-2.03451	1.83699	-1.21591	-1.35136	-2.00611	1.90662	-1.27319	-1.31943	-2.04277	1.94051	-1.29774	-1.27219	-1.98217	1.79801	-1.07	-1.23304	-1.80339	1.85868	-1.13048	-1.2674	-1.87346	1.73871	-1.12058	-1.23664	-1.81877	1.73701	-1.09987	-1.21912
328	0.40237	1.02392	-0.1802	-0.24131	-2.11388	1.66499	-0.62206	0.46417	0.61985	0.74398	-0.61415	-0.77662	-0.85319	0.86395	1.25714	-0.83228	-1.19005	-1.43679	1.48687	-0.96599	-1.19882	-1.57108	1.24705	-0.79491	-1.19683	-1.44828	1.24846	-0.76888	-1.17024	-1.44872	1.45908	-0.96066	-1.16527	-1.52683	1.59581	-1.08577	-1.17138	-1.54744	1.35787	-0.79178	-1.15665	-1.43352	1.2029	-0.68498	-1.12646	-1.35562	1.38279	-0.90298	-1.14186
329	1.05407	1.44742	0.41871	0.7402	0.20672	-0.07474	0.18339	-0.79597	1.06088	0.00602	-0.97985	-0.89336	-1.83339	2.28892	-1.13506	1.41967	-1.55745	-0.14242	-1.03295	1.4547	-1.607	-0.74582	-1.14925	1.44721	-1.5612	-0.24617	-0.97291	1.41286	-1.61149	-0.77705	-0.74162	1.35719	-1.64858	-1.2495	-0.74457	1.57011	-1.59947	-1.29798	-0.61596	1.23127	-1.65876	-1.39567	-0.48138	1.25549	-1.634	-1.46076	-0.6469	1.51465	-1.617
330	-0.00337	0.1125	-0.49846	-0.4456	-1.21783	1.28011	-0.31531	-1.02407	-0.17975	-0.42379	0.04316	-0.19699	-0.91152	0.98314	-1.0016	0.95927	-0.33186	0.39089	-0.51145	0.34507	-0.52278	-0.33302	-0.89291	0.89016	-0.36369	0.17832	-0.84436	0.75919	-0.44993	-0.00905	-0.43124	0.01032	-0.61075	-0.49292	0.25163	-0.98179	-0.70914	-0.95375	-0.01662	-0.39046	-0.66148	-0.80206	-0.36033	-0.04085	-0.61844	-0.55716	-0.26893	-0.3907	-0.6622
331	-0.98054	-1.20039	-0.20229	-0.71663	0.70657	-0.40668	-0.10019	-1.71571	-1.16175	-1.32151	1.11429	0.95718	0.38163	-0.53671	-1.62396	1.55434	1.57946	2.11548	-1.46962	1.19749	1.37905	1.5695	-1.47276	1.32292	1.4839	1.74246	-1.79445	1.6006	1.48201	1.97599	-1.90524	1.65119	1.39684	1.84262	-1.19564	0.26848	1.15413	1.09223	-1.38995	0.70938	1.23656	1.28397	-1.87647	1.40284	1.30636	1.62681	-1.89734	1.5287	1.31785
332	-0.13598	0.54205	-0.66076	-0.27648	-0.83794	0.86357	-1.19283	0.49007	-0.17298	-0.2792	0.19613	-0.01008	-0.11251	0.27233	-0.89885	0.83418	0.25736	0.6257	-0.7422	0.65975	0.16487	0.35294	-0.81051	0.70896	0.2194	0.47882	-0.75729	0.80716	0.20877	0.3563	-0.64475	0.78562	0.16457	0.23508	-0.34023	0.27853	0.06777	0.02127	-0.3422	0.30699	0.09157	-0.00699	-0.35399	0.59611	0.16777	0.05725	-0.46251	0.71514	0.15421
333	1.32031	0.95963	1.66655	1.87222	-1.55342	-0.92599	1.54189	0.85377	1.02615	1.36519	-1.02182	-0.78781	0.90263	-0.93539	2.07371	-1.53612	-0.31648	-0.87392	1.80075	-1.17791	-0.23432	-0.56302	1.88693	-1.35634	-0.29214	-0.75136	1.86236	-1.27265	-0.26128	-0.6344	1.75094	-1.04963	-0.20189	-0.42594	1.277	-0.39151	-0.1207	-0.1053	1.49125	-0.76818	-0.16695	-0.25553	1.45184	-0.68954	-0.17148	-0.25415	1.45117	-0.59474	-0.14958
334	-0.48667	-0.34338	-0.38532	-0.6895	0.25624	-0.3726	-0.74717	0.56355	-0.77385	-1.72008	0.5286	0.24116	-1.27173	1.05882	-1.53882	1.34018	-0.54249	1.0785	-1.65091	1.28369	-0.6325	0.61821	-1.6032	1.39156	-0.52607	1.10019	-1.75737	1.38397	-0.60697	0.79837	-1.6885	1.00524	-0.72631	0.13446	-1.63018	0.71603	-0.74283	-0.05071	-1.77445	1.04353	-0.70361	0.18837	-1.82574	0.89087	-0.72444	0.12356	-1.57737	0.45327	-0.77952
335	0.9189	0.49179	0.73706	0.77369	0.29097	-0.87214	0.38615	-0.37554	-0.21579	-0.60824	0.63433	1.60448	0.37299	-0.31589	0.19825	-0.88721	0.3287	-0.43642	0.1786	-0.93455	0.38082	-0.33998	0.19166	-0.88161	0.33808	-0.41703	-0.12023	-0.77825	0.41213	-0.14333	-0.22171	-0.78318	0.45718	-0.02463	-0.06737	-0.95866	0.48109	-0.10578	-0.16233	-0.90242	0.45806	-0.07861	-0.62653	-0.51985	0.53748	0.25576	-0.46065	-0.61159	0.52183
336	0.87567	0.44633	0.93865	0.96499	0.48663	-1.17523	1.66735	-1.71547	0.37702	0.42367	-0.11124	0.10422	-0.01325	-0.05719	-0.39879	0.64639	0.26535	0.52084	-0.36965	0.66216	0.2195	0.47408	-0.47184	0.73124	0.25371	0.50723	-0.43815	0.85328	0.27965	0.5766	-0.32461	0.80745	0.24986	0.52507	-0.1513	0.59858	0.16622	0.36588	-0.4344	0.98028	0.23653	0.55431	-0.29393	1.12093	0.259	0.48677	-0.20626	0.81831	0.23418
337	1.1292	0.09763	1.77809	1.75686	0.67063	-1.96178	1.83913	-2.06828	0.89177	-0.60749	-0.58728	-0.19688	-0.22455	0.26002	-0.54987	0.35012	-0.13769	0.07193	-0.35077	0.00726	-0.21647	-0.16186	-0.21842	-0.09416	-0.24564	-0.25204	-0.4001	0.06437	-0.20523	-0.12335	-0.84624	0.68217	-0.11249	0.22009	-0.49169	0.02865	-0.22839	-0.14928	-0.27912	-0.25596	-0.26502	-0.28213	-0.59367	0.20628	-0.20258	-0.07193	-1.00861	0.99935	-0.09054
338	0.56046	0.8826	0.318	0.14749	-0.35103	0.51044	0.07696	-0.59227	0.17026	-0.68128	-0.13402	-0.28901	-1.05685	1.20883	-1.23041	1.29946	-0.40005	0.54895	-1.2143	1.26373	-0.46665	0.19021	-1.28558	1.36649	-0.38143	0.60265	-1.1476	1.23201	-0.46051	0.10236	-0.90203	0.86733	-0.54797	-0.3376	-0.86015	0.78265	-0.56009	-0.38031	-1.01593	1.04756	-0.51749	-0.22477	-0.73147	0.67954	-0.5475	-0.48886	-0.61911	0.39054	-0.58683
339	0.39216	0.14891	0.44961	0.3001	-0.69012	-0.67968	0.29784	0.72944	-0.43707	-1.18157	0.49735	0.49181	-0.65977	0.56149	-1.3385	1.16448	0.21543	0.81698	-1.40496	1.06008	0.13736	0.51318	-1.37999	1.2453	0.24375	0.81912	-1.32357	1.05457	0.14255	0.46257	-1.2344	0.54278	0.01253	0.07571	-1.39859	0.64594	0.0534	0.17387	-1.26178	0.70121	0.06687	0.09901	-1.20243	0.56311	0.04634	0.06438	-1.1902	0.18858	-0.02592
340	0.7355	0.63657	0.53527	0.60375	-1.02956	0.13944	-0.15748	0.99796	0.06332	-0.61363	0.06791	0.21159	-0.83055	0.71921	-1.2819	1.30217	0.08023	1.03013	-1.2795	1.34786	0.01259	0.78258	-1.3925	1.38328	0.10037	1.12157	-1.31298	1.15313	-0.01704	0.78457	-0.94481	0.76846	-0.14725	0.25414	-0.86275	0.83199	-0.13458	0.19407	-1.18581	0.95964	-0.11592	0.40439	-0.93451	0.26511	-0.20171	0.17985	-0.56869	0.05821	-0.24422
341	0.49479	0.35459	0.76216	0.93349	0.19681	-0.33784	0.82322	0.64161	-0.844	-0.87703	0.84197	0.45602	-0.02542	-0.06475	-0.70428	0.41788	0.50583	0.42969	-0.835	0.48213	0.54275	0.58261	-0.81612	0.5144	0.53507	0.54512	-1.01204	0.74333	0.60485	0.74985	-0.99183	0.72421	0.59249	0.70066	-1.06584	0.7384	0.60295	0.73079	-1.24183	0.98703	0.63874	0.86115	-1.3749	1.37774	0.70569	0.99156	-1.09167	0.93497	0.63122
342	1.5007	1.25198	0.92512	1.62071	0.93206	-1.10221	1.09697	0.74493	1.7394	0.48776	-1.35355	-0.78429	-0.41172	0.64999	0.01455	0.31622	-0.82806	-0.64974	0.09866	0.4131	-0.82272	-0.71428	-0.01644	0.38816	-0.82638	-0.63114	-0.08298	0.52889	-0.80638	-0.57768	0.03277	0.59162	-0.80771	-0.66556	0.21364	0.64516	-0.80161	-0.76151	-0.06259	0.82831	-0.78935	-0.59319	-0.09453	0.93537	-0.78375	-0.55412	0.0917	0.7078	-0.80114
343	1.21087	0.94887	1.2262	1.56527	0.10606	-0.60122	1.13861	0.06594	1.67513	1.63091	-1.55354	-0.92009	1.24251	-1.20797	0.95464	-0.13901	0.18503	0.08029	0.92364	0.08604	0.20812	0.30157	0.90355	-0.07668	0.17504	0.14376	0.78113	0.18535	0.21857	0.35758	0.7422	0.50627	0.25888	0.52268	0.73173	0.79109	0.24636	0.55521	0.6786	0.62855	0.24152	0.55815	0.47036	1.07401	0.27682	0.68479	0.58117	1.00253	0.28052
344	0.3472	0.26685	0.29896	0.0631	-0.55783	-0.41334	0.82965	-0.07659	0.2476	0.16844	-0.11963	0.07149	0.84272	-0.79809	1.04412	-1.13709	0.1257	-0.53226	0.76955	-0.85966	0.20582	-0.22154	1.09763	-1.18582	0.10378	-0.52762	1.34951	-1.58624	0.07562	-0.58627	0.94091	-1.22477	0.18857	-0.23982	0.41947	-0.54712	0.28416	0.12386	1.07326	-1.38707	0.14099	-0.28762	1.35019	-2.10832	0.06844	-0.46759	0.80544	-1.22367	0.2049
345	0.53118	0.09535	1.23507	0.84728	0.7289	-0.977	0.91809	-1.30407	0.455	0.23433	-0.47307	-0.30433	0.3454	-0.25823	-0.01749	0.12489	0.12935	-0.00239	-0.09857	0.27675	0.17711	0.15272	0.09198	7e-05	0.10098	-0.05299	0.21202	-0.08583	0.09581	-0.06852	-0.06984	0.36411	0.18934	0.17779	-0.20057	0.65832	0.22075	0.28395	0.12398	0.08992	0.12339	0.07136	0.3324	-0.15989	0.08615	-0.05242	-0.09316	0.5369	0.2111
346	-0.48467	0.20224	-0.94691	-0.79146	-1.42848	3.1041	-1.19884	1.18716	-0.85224	-0.16828	0.70333	0.13937	0.67634	-0.76161	0.88214	-1.16226	0.3039	-0.41007	0.50758	-0.8511	0.40264	-0.02993	0.57419	-0.84653	0.37002	-0.18804	0.81408	-1.18279	0.35506	-0.20933	0.9187	-1.49104	0.34155	-0.17934	0.25668	-0.81789	0.44498	0.23835	0.34584	-0.82338	0.45331	0.18892	0.80757	-1.61402	0.36629	-0.07736	0.90056	-1.74363	0.32868
347	-0.07057	-0.19979	0.24727	-0.23813	0.59191	-0.38092	0.80397	-1.38663	-0.18905	0.13729	0.06486	-0.36096	-0.32785	0.24536	-0.88972	1.18101	0.38031	0.97794	-0.69704	1.05498	0.24481	0.68275	-0.74211	0.98763	0.298	0.73357	-0.58354	0.88218	0.20418	0.5925	-0.6149	1.14176	0.1961	0.63262	-0.30247	0.82543	0.09912	0.36421	-0.16556	0.43647	0.04178	0.23474	-0.02052	0.27677	-0.01096	0.16275	-0.47814	1.16374	0.15414
348	-1.01112	-1.06642	-0.54855	-0.64368	-0.54222	0.81393	-1.08702	1.65478	-1.55886	-1.63455	1.56497	1.53238	1.2042	-1.30578	-1.50724	1.16936	2.41942	2.15484	-1.66358	0.99143	2.31766	2.17147	-1.65856	1.38287	2.4962	2.37791	-1.75821	1.2878	2.40958	2.35637	-1.6038	0.41203	2.18191	2.00878	-1.72055	0.08565	2.1051	1.96361	-1.95077	1.04982	2.30752	2.27873	-1.91874	0.87508	2.25499	2.23445	-1.56356	-0.24974	2.06944
349	0.19173	0.50914	-0.11274	-0.12112	-0.11378	0.44381	-0.2018	0.34592	-0.17004	-0.66266	0.1867	0.04276	-0.37181	0.50857	0.17009	-0.71903	-0.40775	-0.93135	0.03975	-0.70282	-0.35204	-0.81679	0.08989	-0.689	-0.39777	-0.86965	0.01172	-0.66623	-0.35085	-0.79888	-0.05988	-0.63439	-0.30375	-0.72223	-0.26621	-0.58698	-0.26653	-0.55769	-0.25703	-0.57283	-0.29282	-0.59204	-0.3119	-0.47807	-0.25873	-0.5225	-0.20925	-0.52103	-0.25173
350	-0.19064	0.06718	-0.50814	-0.38255	-0.91759	1.31916	-0.90067	0.6974	-0.2847	-0.31859	0.3227	0.15342	-0.05927	-0.02469	0.22136	-0.66463	-0.00904	-0.38539	0.16384	-0.60843	0.03885	-0.25282	0.12139	-0.47909	0.02576	-0.27647	0.15285	-0.58622	0.04061	-0.24736	0.20807	-0.84396	0.03957	-0.23875	0.11142	-0.72373	0.07576	-0.1372	0.00214	-0.39861	0.1054	-0.06278	0.0646	-0.63994	0.09147	-0.10663	0.17061	-0.94805	0.05125
351	-0.81104	-0.85389	-0.55403	-0.69743	1.53745	-0.48565	-0.13534	-1.83348	-1.28547	-1.49702	1.4117	1.51712	0.25776	-0.53324	-1.36562	1.07972	1.40267	1.47807	-1.33919	0.75854	1.24758	1.22665	-1.33111	0.92023	1.3556	1.36152	-1.47329	0.90481	1.29425	1.41521	-1.58652	0.99453	1.25242	1.36496	-1.48016	0.6108	1.21898	1.21005	-1.38797	0.27239	1.13628	1.10353	-1.7177	0.84967	1.24945	1.43295	-1.7971	1.39047	1.33613
352	0.20374	0.19506	0.41459	-0.06285	-1.22331	0.52194	-0.04142	0.94563	-0.09172	1.01602	0.0033	-0.33221	1.01263	-1.11169	1.62966	-1.14379	0.03234	-0.4772	1.27985	-0.70903	0.13992	-0.09339	1.33281	-0.82146	0.08164	-0.27918	1.66976	-1.0776	0.06314	-0.33197	1.80646	-1.25149	0.08373	-0.26916	1.05074	-0.29444	0.21926	0.20394	1.20559	-0.45595	0.18406	0.10394	1.7256	-1.16737	0.09434	-0.20757	1.76533	-1.2867	0.09944
353	-0.89921	-0.87284	-0.64023	-0.64425	0.92724	0.75049	-0.02032	0.7321	-0.29896	1.06616	0.15316	-0.45459	0.65424	-0.88447	0.4957	0.0685	0.28831	0.26729	0.3969	0.31946	0.34673	0.53009	0.31211	0.26788	0.32997	0.4156	0.45383	0.28652	0.3343	0.49235	0.68901	0.22056	0.31774	0.48681	0.43803	0.68751	0.37446	0.67117	0.29337	0.75771	0.39448	0.72325	0.59007	0.56924	0.34791	0.57904	0.81106	0.24305	0.30493
354	-1.20985	-1.25766	-0.66755	-1.09623	1.14092	-1.32974	-0.61544	0.09817	-0.51949	0.60985	0.35458	-0.29812	0.58917	-0.73242	0.19498	0.09506	0.50553	0.43706	0.49248	-0.11401	0.46986	0.42489	0.38164	-0.05936	0.46165	0.33255	0.43419	-0.05027	0.4769	0.45243	0.47573	-0.03205	0.48739	0.54811	0.87077	-0.46765	0.40392	0.32722	0.79401	-0.3507	0.41801	0.35259	0.73541	-0.30395	0.40767	0.38664	0.61698	-0.16684	0.44151
355	-0.63459	-0.21974	-0.97517	-0.7388	-1.33058	0.45886	-1.04798	0.73169	-0.16724	1.10477	-0.05813	-0.62191	0.18946	-0.41008	1.05977	-0.37156	-0.25143	-0.27324	1.48522	-0.66768	-0.31701	-0.43271	1.19783	-0.50301	-0.29196	-0.37336	1.04034	-0.25774	-0.22717	-0.13977	1.30011	-0.37231	-0.24788	-0.19166	1.79358	-0.91412	-0.36383	-0.48865	1.43919	-0.53192	-0.29526	-0.28754	1.0454	-0.02646	-0.2242	-0.04767	1.3887	-0.41821	-0.27435
[truncated: 94 more columns]

## Sheet: Internal validation cohort
ID	F1	F2	F3	F4	F5	F6	F7	F8	F9	F10	F11	F12	F13	F14	F15	F16	F17	F18	F19	F20	F21	F22	F23	F24	F25	F26	F27	F28	F29	F30	F31	F32	F33	F34	F35	F36	F37	F38	F39	F40	F41	F42	F43	F44	F45	F46	F47	F48	F49
1	0.52291	1.26144	-0.33363	-0.35292	-0.33408	0.50406	-0.41303	0.14038	-1.23856	-2.02158	1.19039	1.18183	-0.69649	0.3389	-0.42155	-0.91018	-0.16707	-0.60885	-0.73678	-0.84598	-0.09631	-0.40576	-0.35105	-1.08747	-0.19933	-0.69177	-0.47681	-1.41271	-0.18027	-0.65525	-1.04966	-0.96664	-0.05559	-0.27064	-1.429	-0.58075	0.01178	-0.01819	-0.91809	-1.41847	-0.11612	-0.40592	-1.00388	-1.84111	-0.13361	-0.40878	-1.42194	-0.78986	0.00027
2	-0.5232	-0.50711	-0.81129	-0.51998	-0.45741	0.34634	-0.65686	0.7102	-1.97914	-2.61006	2.55559	4.22466	2.38988	-2.3458	-0.87265	-2.09247	2.39755	1.10619	-1.33348	-2.02235	2.51364	1.58509	-0.94183	-1.89553	2.44026	1.18852	-1.28251	-2.02018	2.53255	1.5519	-1.78149	-2.22866	2.58435	1.85801	-2.21235	-1.92456	2.67672	2.12755	-1.9363	-1.87588	2.67751	2.00419	-2.18378	-1.89584	2.74573	2.16139	-2.21384	-2.08238	2.66862
3	1.13776	1.03786	0.87907	0.526	-0.26193	0.15578	0.50807	-0.68471	-0.69017	-1.30843	0.51037	0.27727	-0.93902	0.94773	-1.39098	1.29535	-0.28137	0.90498	-1.3477	1.09948	-0.39065	0.41132	-1.38246	1.24216	-0.28709	0.78809	-1.5603	1.29907	-0.32977	0.6133	-1.3778	0.92267	-0.45882	0.05375	-1.14057	0.41484	-0.50273	-0.16767	-1.34732	0.7313	-0.44342	-0.03107	-1.56122	0.87814	-0.41624	0.05288	-1.20898	0.466	-0.50919
4	1.79953	0.7577	2.65983	2.46874	-1.45646	-0.14513	1.74621	0.41942	0.60987	-0.68494	-0.44111	0.16234	0.00111	0.15843	-1.35878	1.38955	0.65091	1.35204	-1.43125	1.37426	0.55373	1.15827	-1.271	1.27504	0.60238	1.11104	-1.19498	1.19197	0.53063	0.89377	-1.27432	1.17388	0.46265	0.8113	-1.25438	1.00447	0.394	0.7158	-1.00121	0.76916	0.38076	0.52255	-0.7578	0.51039	0.37569	0.37105	-1.06676	0.80827	0.39617
5	-0.8568	-0.70286	-1.1465	-0.47152	0.21549	1.41324	-0.86237	1.08088	-0.6343	-0.43823	0.45959	-0.10494	-0.79663	0.6709	1.38699	-1.94668	-1.33681	-2.11583	0.89688	-1.48303	-1.21075	-1.77439	1.25845	-1.78831	-1.3134	-2.02215	1.05315	-1.67349	-1.22973	-1.86926	0.57602	-1.26141	-1.11993	-1.50206	-0.06205	-0.42733	-1.00132	-1.04884	0.44784	-1.09918	-1.09555	-1.4149	0.23842	-0.921	-1.03713	-1.23724	0.0263	-0.60126	-1.00711
6	0.48674	1.06501	-0.52489	-0.3631	-1.11499	2.53227	-1.16733	-0.15765	-1.54849	-2.35646	1.52894	2.25389	0.07131	-0.67667	-0.92293	-1.1449	0.80251	0.43328	-1.07418	-1.66672	0.8092	0.4837	-0.83494	-1.48858	0.75919	0.30676	-1.2675	-1.33335	0.84586	0.65799	-1.67961	-1.232	0.92146	0.89868	-1.65743	-2.09503	0.87693	0.74575	-1.53017	-2.05153	0.8436	0.6711	-2.03569	-1.36477	0.94596	1.02228	-2.0323	-1.07179	0.98983
7	2.39136	2.55181	1.75719	1.12847	-0.90033	-0.30166	0.50194	-0.70279	-0.51819	-1.36253	0.41612	0.0063	-1.56449	1.55588	-0.23752	-0.42038	-1.44421	-1.36943	0.14091	-1.34035	-1.4929	-1.87265	0.06793	-0.93365	-1.51552	-1.69748	-0.36691	-0.50498	-1.39829	-1.44046	-0.66211	-0.32653	-1.3059	-1.25917	-0.00085	-2.03845	-1.42677	-1.82023	-0.0593	-1.56891	-1.43847	-1.78343	-0.8827	-0.2608	-1.27783	-1.17353	-0.93845	-0.10184	-1.22941
8	1.97303	1.22311	1.64772	2.05498	-0.9911	-0.93283	1.25702	0.79526	0.78922	0.52584	-0.71324	-0.65406	-0.07662	0.36355	1.76835	-1.78133	-1.02541	-1.73082	1.56527	-1.5308	-0.94944	-1.58731	1.69645	-1.66898	-1.03229	-1.71208	1.57288	-1.53736	-0.95378	-1.58508	1.34764	-1.32175	-0.85918	-1.35587	1.05989	-0.93385	-0.80288	-1.17954	1.31386	-1.23097	-0.86853	-1.33834	1.03762	-0.90276	-0.80385	-1.15253	0.97538	-0.84136	-0.77367
9	1.89022	2.21005	0.5986	1.25807	3.48624	-0.19356	0.45586	-4.68162	0.78855	1.54606	-0.80383	-1.05611	-0.78379	0.63563	-0.04668	0.73993	-0.9361	-0.20364	0.73981	0.30564	-1.04752	-0.6922	0.70936	0.13674	-1.08185	-0.74935	0.15756	0.8366	-0.95242	-0.29458	-0.55306	1.89489	-0.8103	0.22998	1.3269	0.21164	-1.08557	-0.9362	1.32638	0.11755	-1.1004	-0.94769	0.18232	1.56618	-0.91205	-0.2057	-0.75735	2.64267	-0.75351
10	1.17409	1.49489	0.31519	0.62116	-1.0884	1.27209	-0.18418	0.07391	0.49252	0.45687	-0.44096	-0.56878	-0.48655	0.50215	0.56887	-0.29908	-0.77588	-0.89272	0.58001	-0.2531	-0.74834	-0.84692	0.78413	-0.49681	-0.82087	-1.05157	0.93935	-0.57827	-0.80325	-1.09367	0.61952	-0.19112	-0.72297	-0.80591	0.60492	-0.16472	-0.71387	-0.77029	0.97873	-0.5775	-0.77096	-1.02368	1.20263	-0.82711	-0.78843	-1.11593	0.67115	-0.19931	-0.71748
11	1.14531	0.58591	1.23375	1.07222	-0.50967	-0.69302	1.01321	0.52481	0.98196	-0.20422	-0.53336	0.21531	0.56728	-0.39234	0.23947	-0.34739	0.1834	-0.24439	0.36646	-0.51005	0.16177	-0.25667	0.26777	-0.37313	0.16156	-0.28797	0.13313	-0.30103	0.22144	-0.11303	0.19133	-0.41614	0.21614	-0.08082	0.3076	-0.60761	0.1829	-0.17301	0.18621	-0.40633	0.20499	-0.10662	-0.15422	-0.08613	0.28901	0.11919	0.09025	-0.36956	0.22718
12	0.80433	0.40673	1.21312	1.09691	-0.49475	-0.38848	1.03925	-0.0025	-0.58758	-0.25548	0.91084	1.58725	1.4053	-1.18839	-0.04832	-0.33142	1.13488	0.47232	-0.11466	-0.21116	1.20841	0.69602	0.04606	-0.3651	1.13673	0.42364	-0.08109	-0.30812	1.20883	0.67442	-0.33608	-0.07536	1.26894	0.92381	-0.32772	0.1182	1.32252	0.95211	-0.19567	-0.09723	1.28871	0.84946	-0.34098	-0.03388	1.33514	0.95897	-0.47981	0.16165	1.32453
13	1.1327	1.2806	0.51332	0.39744	-1.39351	0.13343	0.15473	0.29629	-0.65255	-0.92116	0.84042	1.26774	-0.00386	0.06562	-1.13837	0.80096	0.68874	0.86947	-1.3335	0.83635	0.69044	0.92167	-1.34204	0.91504	0.74528	1.17	-1.17066	0.61901	0.62614	0.74159	-0.7928	0.04764	0.54284	0.31793	-1.15991	0.34448	0.62216	0.5682	-1.42923	0.6225	0.63122	0.79123	-0.79758	-0.33722	0.49754	0.29443	-0.45056	-0.67658	0.48907
14	0.88879	0.87816	0.82679	0.28655	-1.24329	0.57233	0.98012	-0.00088	-0.65564	-0.80616	1.36687	2.49562	1.15917	-1.03508	-0.03982	-0.79224	1.12824	0.15913	0.2879	-1.2702	1.15959	0.08865	0.20544	-1.05271	1.09931	0.01079	-0.16814	-0.95052	1.19398	0.38862	-0.28932	-1.0106	1.27157	0.54634	0.36107	-1.84892	1.28309	0.18591	0.20517	-1.61278	1.2312	0.25052	-0.47933	-1.15955	1.32138	0.69044	-0.39001	-1.13983	1.33939
15	0.65616	1.54019	-0.18192	-0.17938	-0.93302	2.79694	-0.75228	1.08558	-0.65756	0.31219	0.5366	-0.00515	0.62314	-0.74399	0.51631	-0.5008	0.28549	-0.00543	0.50778	-0.44019	0.31452	0.16956	0.37019	-0.31868	0.31383	0.09935	0.5768	-0.54108	0.30257	0.13138	0.81908	-0.85821	0.28599	0.11176	0.6404	-0.60424	0.30674	0.24322	0.45737	-0.35152	0.34593	0.33694	0.77631	-0.84386	0.28267	0.17372	0.91173	-1.0774	0.2674
16	1.97071	1.79213	2.45205	2.32331	-2.10446	-0.39571	1.44546	-0.52848	0.86919	-0.31613	-0.67129	-0.53367	-0.56762	0.83902	1.32058	-1.67375	-1.23308	-2.15211	1.36193	-1.87148	-1.18415	-2.2006	1.37627	-1.75918	-1.24991	-2.20809	1.30069	-1.79234	-1.18044	-2.16021	1.0738	-1.70043	-1.09773	-1.93835	0.92637	-1.71817	-1.03261	-1.79986	1.16676	-1.88079	-1.1044	-1.99789	0.7938	-1.51819	-1.02889	-1.71979	0.68569	-1.35566	-1.00441
17	2.09872	1.47608	2.76973	3.04379	-1.28837	-1.01976	1.76323	0.07964	1.09505	-0.4118	-1.08881	-0.52763	-1.12334	1.41527	-1.18458	1.27877	-0.68082	0.40566	-1.05774	1.17603	-0.77163	-0.10217	-1.12875	1.24015	-0.7046	0.27062	-1.02393	1.11437	-0.7676	-0.14412	-0.80619	0.82868	-0.83668	-0.5322	-0.5618	0.58382	-0.8833	-0.72632	-0.65144	0.71517	-0.86627	-0.64684	-0.41866	0.30989	-0.88698	-0.8526	-0.48594	0.35131	-0.88611
18	1.34561	0.358	3.2576	5.22894	0.17549	-1.90691	3.88712	-1.37805	-0.0476	-0.9373	0.00744	0.15453	-0.39359	0.26599	-0.81845	0.42695	-0.06848	0.33123	-0.95251	0.42329	-0.0722	0.37033	-0.71142	0.29823	-0.10695	0.21374	-1.04782	0.66959	-0.01983	0.50298	-1.47797	1.09292	0.04252	0.73542	-1.39754	0.87939	-0.01774	0.56403	-1.27385	0.83951	-0.02293	0.53142	-1.61336	1.50076	0.07715	0.80134	-1.80832	1.66249	0.10403
19	0.31259	0.31602	0.1013	0.14864	0.14155	0.05482	0.38119	-0.54288	0.14461	0.42688	-0.1487	-0.45681	-0.03721	0.04527	-0.03809	0.26945	-0.13967	-0.00016	0.19348	0.11422	-0.16364	-0.08773	0.07088	0.1495	-0.1774	-0.08351	-0.08971	0.39536	-0.1149	0.11548	0.02697	0.44475	-0.09206	0.10357	0.36654	0.08123	-0.15869	-0.10556	0.11167	0.31569	-0.14595	0.04091	-0.1526	0.74944	-0.08524	0.21397	0.05143	0.56685	-0.07715
20	1.18222	1.13496	0.67829	0.73531	-0.40684	0.37531	0.55486	0.45069	-0.5936	-0.28661	0.38332	-0.08645	-0.66211	0.43064	-0.27309	0.15931	-0.2513	0.00248	-0.47075	0.39113	-0.19947	0.19932	-0.16312	0.06278	-0.26942	-0.06828	-0.01052	-0.21233	-0.31672	-0.17977	-0.37859	0.17531	-0.26148	0.06669	-0.76028	0.81585	-0.18804	0.33512	-0.3058	0.16538	-0.25228	0.05977	0.01112	-0.47973	-0.37213	-0.20971	-0.41061	0.16529	-0.29053
21	1.00898	0.55238	1.55644	1.3015	-2.11606	0.09914	1.17347	1.1784	-0.74142	-1.17992	0.87468	1.2055	0.18409	-0.13025	-1.33166	0.87022	1.07693	1.34068	-1.36732	0.6635	1.03514	1.11828	-1.31629	0.85746	1.1053	1.25528	-1.40061	0.89757	1.06751	1.17682	-1.334	0.39431	0.94619	0.92703	-1.24732	0.10038	0.95847	0.78829	-1.30716	0.41853	1.02686	0.90642	-1.25786	0.37927	0.98034	0.82077	-1.19435	-0.0293	0.89002
22	0.78596	1.00752	0.33771	0.35252	-1.01656	0.82605	0.21124	0.97135	-0.49875	0.34594	0.50848	0.21902	0.72542	-0.84304	0.15652	-0.04838	0.58561	0.39728	-0.04177	0.14181	0.64363	0.69722	0.13393	-0.01948	0.58749	0.4136	0.39563	-0.19894	0.56756	0.41183	0.27512	-0.08387	0.60315	0.59856	-0.10833	0.29668	0.64648	0.82684	0.14823	0.07293	0.61903	0.66483	0.696	-0.4852	0.53132	0.37041	0.39308	-0.21028	0.57403
23	0.94066	1.10046	0.37573	0.33494	-0.83181	0.33749	0.60898	-0.37452	-0.86778	-0.71874	0.91086	0.92683	-0.20968	-0.05767	-0.12278	-0.34943	0.1837	-0.03638	-0.38967	-0.16768	0.26814	0.24485	-0.27517	-0.24116	0.21395	0.07815	-0.02003	-0.66925	0.16808	-0.03395	-0.02061	-0.77864	0.19224	0.01901	-0.5478	-0.20881	0.29657	0.35236	-0.44397	-0.42715	0.25925	0.27168	0.04545	-1.27168	0.13681	-0.06467	-0.03585	-0.96972	0.17662
24	-0.70632	-0.63852	-0.24564	-0.5765	-1.62316	2.23252	0.32517	0.66236	-2.16988	-2.76308	2.95236	5.33552	2.43944	-2.6083	-1.78657	1.15606	4.00133	3.0036	-2.09424	0.92976	3.94459	3.14069	-1.76254	1.04705	3.99743	2.90746	-2.09099	0.88665	3.94877	3.14804	-2.48171	0.55779	3.8729	3.21779	-2.59491	0.0388	3.84018	3.1639	-2.40553	0.17216	3.86774	3.14106	-2.60938	-0.19922	3.83329	3.1748	-2.69553	-0.06673	3.81392
25	0.84487	0.84531	0.7135	0.06911	-0.8241	0.61533	0.44098	0.04576	-1.36965	-2.15456	1.14309	1.43046	-0.57888	0.03789	-1.61408	1.19017	0.75669	1.74398	-1.45521	0.31652	0.46732	0.94483	-1.5001	0.93666	0.65871	1.38403	-2.02288	1.43024	0.73877	1.8481	-1.99766	0.69825	0.5237	1.21295	-1.32774	-1.4568	0.21463	0.3905	-1.66497	-0.16968	0.38704	0.79043	-2.51157	1.33311	0.60884	1.50685	-2.00607	0.08306	0.42789
26	0.58953	0.91649	0.30139	0.30546	-1.29075	0.72874	0.03511	1.57249	-1.05916	-1.00666	0.98199	0.78964	0.30482	-0.38475	-1.40925	1.34858	1.3577	1.71788	-1.44474	1.26342	1.24943	1.56628	-1.44655	1.33964	1.36013	1.73158	-1.55901	1.33314	1.28582	1.69347	-1.37425	0.98566	1.13727	1.30719	-1.24348	0.63663	1.05137	1.17616	-1.48979	0.99014	1.13993	1.38355	-1.44296	0.71147	1.08228	1.29973	-1.13046	0.36651	1.01837
27	3.13031	1.44541	3.21237	4.26785	-0.21647	-1.96691	2.43215	-1.2374	1.60817	0.55255	-1.52794	-0.9599	-1.53232	1.83718	-1.0169	1.3899	-1.16002	0.1311	-0.63226	1.22326	-1.29008	-0.55722	-0.74789	1.14385	-1.26123	-0.32247	-0.52025	1.08411	-1.31188	-0.6757	-0.39488	1.24335	-1.31353	-0.83294	0.2044	0.76342	-1.40486	-1.27364	0.40129	0.38605	-1.4627	-1.43881	0.51936	0.33674	-1.44555	-1.47369	-0.05496	1.11679	-1.3409
28	1.82114	1.25505	2.1627	1.68557	-0.81373	-0.27151	1.3566	0.79029	0.0546	0.29228	-0.05013	-0.25136	0.13603	-0.04431	1.03178	-0.90796	-0.42702	-0.93769	1.03478	-0.98545	-0.37603	-0.87481	0.79171	-0.72744	-0.38116	-0.7888	0.86077	-0.69688	-0.34565	-0.71542	1.2879	-1.15866	-0.37449	-0.88851	0.96751	-0.9791	-0.31635	-0.71207	0.62037	-0.50921	-0.27067	-0.51404	0.67672	-0.36621	-0.25832	-0.47357	1.26575	-1.18342	-0.35335
29	0.65235	1.19117	0.06467	-0.11792	-1.30951	1.94696	-0.56565	-0.68483	-1.51051	-2.31508	1.55611	1.77668	-0.32123	-0.22966	-0.7403	-0.82486	0.55595	0.26737	-0.83864	-1.43637	0.52188	0.28705	-0.65627	-1.09236	0.52551	0.18215	-0.93838	-1.2272	0.5421	0.37114	-1.24791	-1.52317	0.54728	0.4894	-1.44723	-1.92933	0.50275	0.54472	-1.34965	-1.56473	0.55399	0.55945	-1.64407	-1.5158	0.54222	0.68253	-1.54456	-1.77073	0.52855
30	2.85671	2.07591	3.55613	3.22863	-1.70812	-1.43109	2.07378	1.13546	1.78042	-0.47125	-1.58744	-0.69434	-1.43443	1.86199	-1.18551	1.33595	-1.23701	0.08968	-1.26137	1.44216	-1.23845	-0.30525	-1.06886	1.14717	-1.28214	-0.25119	-0.72435	0.78859	-1.3753	-0.9757	-0.77625	0.99274	-1.34398	-1.0844	-0.93849	1.18139	-1.25313	-0.9943	-0.44199	0.34818	-1.3872	-1.45024	0.22032	-0.58376	-1.45182	-1.90861	-0.36651	0.46922	-1.35711
31	2.46512	1.59245	2.64121	2.35989	-1.10126	-1.37409	1.73076	0.28199	1.65502	0.63647	-1.34408	-0.91188	-0.44679	0.66937	0.74152	-0.30275	-0.98748	-1.19392	0.79065	-0.2277	-0.96024	-1.20101	0.92441	-0.4532	-1.02837	-1.32726	1.10411	-0.55822	-1.03709	-1.42666	0.77822	-0.10926	-0.94762	-1.13673	0.81109	-0.02551	-0.92072	-1.1433	1.13533	-0.44701	-0.99644	-1.35165	1.31607	-0.67581	-1.02725	-1.45006	0.73246	0.04582	-0.93222
32	1.65787	0.57702	2.84385	2.82391	-1.49776	-0.91497	2.06975	0.04828	1.84336	-0.39047	-1.46748	-0.09714	0.98966	-0.66352	-0.38913	0.20645	0.5826	0.26937	-0.22739	0.03845	0.54224	0.19204	-0.32403	0.17545	0.5565	0.20866	-0.62953	0.45749	0.62294	0.50684	-0.57581	0.34556	0.6007	0.44626	-0.18629	-0.09939	0.52889	0.17983	-0.48555	0.34839	0.58616	0.37104	-0.95113	0.94366	0.6748	0.68217	-0.65753	0.46358	0.6133
33	1.07391	1.41824	0.3861	0.93032	0.12872	0.29711	0.33689	0.6274	-0.47608	0.19277	0.31837	-0.18853	-0.39077	0.19773	0.06583	-0.1053	-0.31023	-0.27774	-0.02458	-0.01692	-0.26142	-0.1164	0.09155	-0.13293	-0.31275	-0.28158	0.01129	0.01774	-0.26785	-0.14282	-0.18293	0.27611	-0.21361	0.03815	-0.17082	0.24201	-0.20399	0.07448	-0.07983	0.13996	-0.22559	-0.00899	-0.15447	0.40694	-0.20715	0.05153	-0.27339	0.51041	-0.18739
34	2.10902	1.67027	2.08373	1.80983	-1.4777	-0.63577	1.20182	-0.0296	0.68503	0.13073	-0.54349	-0.39059	-0.17295	0.36254	1.91847	-1.87257	-0.96855	-1.88579	1.85307	-1.88002	-0.91221	-1.84984	1.88738	-1.83712	-0.96532	-1.92229	1.88718	-1.91779	-0.90729	-1.86862	1.70181	-1.8691	-0.85082	-1.62796	1.39004	-1.6575	-0.79249	-1.46426	1.66822	-1.8315	-0.82278	-1.65851	1.47067	-1.78255	-0.78588	-1.50917	1.31304	-1.58214	-0.78243
35	1.9249	2.66862	0.81444	0.5923	-1.31115	1.10572	-0.03695	-0.82241	0.14304	0.06037	-0.20897	-0.46591	-1.08161	1.245	1.65512	-1.69943	-1.49453	-2.40657	1.74582	-1.87843	-1.42938	-2.44245	1.79739	-1.83699	-1.50562	-2.48898	1.73683	-1.81648	-1.4346	-2.4382	1.45571	-1.65085	-1.3492	-2.19054	1.53447	-1.98235	-1.30191	-2.16026	1.91534	-2.22843	-1.37024	-2.40794	1.47259	-1.77076	-1.29741	-2.11255	1.11818	-1.36489	-1.26784
36	0.81886	0.49105	0.92358	1.2478	0.38383	-0.95428	1.04832	0.71504	-0.60175	-0.24115	0.43669	-0.03082	-0.66865	0.52011	-0.60879	0.66182	-0.10786	0.36286	-0.81146	0.90036	-0.05748	0.53073	-0.61076	0.65031	-0.09816	0.36318	-0.65414	0.76662	-0.07793	0.42017	-0.81855	1.05939	-0.05996	0.47909	-1.09778	1.48451	-0.01512	0.63465	-0.94263	1.19311	-0.03169	0.55981	-0.87153	1.27128	-0.03112	0.50637	-0.89851	1.32441	-0.04564
37	1.73998	1.12729	2.06347	2.86927	-0.86082	-0.85727	1.58194	0.16122	0.60003	-0.87118	-0.53852	0.29226	0.19041	0.01789	-1.39885	1.39224	0.86441	1.41352	-1.01352	0.7398	0.61732	0.67364	-1.25489	1.18627	0.78238	1.10428	-1.63571	1.64493	0.84122	1.41831	-1.3554	1.153	0.66382	0.87167	-0.37961	-0.68291	0.35913	0.08507	-0.94808	0.46799	0.53167	0.50515	-1.61573	1.57563	0.70102	1.0028	-1.12107	0.67886	0.56513
38	3.12462	1.90822	3.20438	3.16655	-1.02135	-1.28872	2.16281	0.07501	1.65161	0.67321	-1.49776	-0.88319	-0.49739	0.85428	2.04566	-1.56091	-1.29069	-2.25019	2.28428	-1.74135	-1.27699	-2.35615	1.82961	-1.33073	-1.26078	-2.12115	1.65564	-1.11802	-1.17939	-1.98866	2.27022	-1.75898	-1.21643	-2.22486	2.53301	-2.17553	-1.22407	-2.32808	1.86578	-1.24789	-1.15412	-1.98564	1.27844	-0.60185	-1.05105	-1.61657	2.23039	-1.82741	-1.18264
39	0.65929	1.10813	0.13634	0.04685	-0.24979	1.86788	-0.20259	0.0053	-0.57064	-0.24238	0.40867	0.0332	0.23599	-0.32041	0.31512	-0.63214	0.10328	-0.21408	0.30064	-0.77208	0.12438	-0.10848	0.21163	-0.38855	0.16635	-0.07994	0.26234	-0.48434	0.16998	-0.0131	0.44952	-1.18218	0.07632	-0.14918	0.25684	-1.13029	0.09358	-0.04474	0.0829	-0.3729	0.22855	0.18317	0.2057	-0.59607	0.17004	0.08799	0.45777	-1.46333	0.0344
40	0.94621	1.27933	0.21354	0.47037	-0.13671	0.48397	-0.04916	0.41009	0.18463	0.42483	-0.1921	-0.51881	-0.28397	0.35678	0.675	-0.37596	-0.58154	-0.94464	0.63845	-0.28498	-0.53093	-0.8387	0.74648	-0.44512	-0.59956	-0.98471	0.71159	-0.33967	-0.54732	-0.89007	0.48619	-0.00601	-0.46164	-0.6541	0.5018	-0.00282	-0.4495	-0.62805	0.72352	-0.28188	-0.50746	-0.80147	0.63495	-0.11904	-0.47243	-0.71027	0.36501	0.2366	-0.41425
41	2.56709	1.93491	2.1975	1.71362	-1.91142	-0.14692	0.82874	0.80523	1.52711	0.42729	-1.2132	-0.80766	-0.92481	1.18285	1.96776	-1.70595	-1.61376	-2.55123	1.68801	-1.42552	-1.51379	-2.38429	1.90373	-1.60568	-1.61217	-2.52242	2.12983	-1.84105	-1.5903	-2.67048	1.90533	-1.73192	-1.50633	-2.43129	1.15257	-0.89536	-1.3648	-1.92087	1.82451	-1.55863	-1.48645	-2.37772	1.9807	-1.86495	-1.48641	-2.43551	1.65885	-1.56596	-1.45294
42	2.21083	1.71658	1.86407	2.04307	-0.67493	-1.56569	1.55174	1.11999	1.22861	0.37419	-0.96894	-0.84798	-0.99215	1.17205	0.72072	-0.46101	-1.36019	-1.63642	0.78276	-0.46417	-1.32379	-1.68094	0.77808	-0.51556	-1.36993	-1.67608	0.78017	-0.47869	-1.33068	-1.69058	0.68717	-0.29945	-1.2742	-1.56962	0.67838	-0.24502	-1.24406	-1.53746	0.77509	-0.39875	-1.27768	-1.62957	0.65337	-0.24243	-1.24456	-1.52928	0.55832	-0.08398	-1.22759
43	1.63905	1.22311	1.37246	1.21736	-0.6353	-0.81063	1.32993	1.04321	0.53845	0.61555	-0.54697	-0.78267	-0.81927	0.85517	1.16048	-0.73347	-1.1914	-1.52481	0.82651	-0.32671	-1.09775	-1.25568	1.02752	-0.58547	-1.17157	-1.43405	1.21561	-0.69114	-1.15317	-1.51565	1.07918	-0.49959	-1.09281	-1.33321	0.44727	0.31264	-0.9888	-0.90428	0.82432	-0.15326	-1.05162	-1.17768	1.18461	-0.54217	-1.08699	-1.35236	0.97112	-0.33098	-1.06036
44	0.91248	1.67538	0.05487	0.09202	-1.18873	1.59772	-0.59701	0.39088	-0.00681	-0.08729	-0.10275	-0.51269	-1.29683	1.37176	1.0896	-1.19106	-1.53552	-2.02651	1.1776	-1.30908	-1.4824	-2.10611	1.10247	-1.17399	-1.52975	-2.04858	0.88744	-0.99412	-1.44921	-1.90428	0.90887	-1.12081	-1.40426	-1.86685	0.93947	-1.22582	-1.35327	-1.828	0.9145	-1.07588	-1.38274	-1.86853	0.48344	-0.61906	-1.3089	-1.546	0.67225	-0.91665	-1.33158
45	1.23616	1.64198	0.59859	0.5152	-0.89773	-0.20906	0.2286	0.51086	0.43177	0.19674	-0.45723	-0.60173	-0.98676	1.05154	1.48711	-1.62794	-1.43632	-2.13909	1.41583	-1.56278	-1.38137	-2.08459	1.412	-1.51528	-1.43305	-2.08907	1.38891	-1.53192	-1.37682	-2.07024	1.36314	-1.62009	-1.32149	-1.97586	1.1288	-1.37644	-1.27331	-1.77956	1.24151	-1.42896	-1.30466	-1.88645	1.0897	-1.32343	-1.25792	-1.75062	1.13485	-1.43914	-1.25894
46	1.88575	1.48183	1.87791	1.86665	0.64656	-0.8216	1.73169	-0.78496	1.0885	0.41303	-0.94356	-0.8006	-0.96205	1.15143	0.08775	0.19973	-1.18381	-0.87709	0.52124	-0.04679	-1.21394	-1.20113	0.20605	0.18867	-1.2005	-0.91906	-0.07115	0.49214	-1.12966	-0.76656	0.15057	0.35032	-1.12746	-0.95218	0.8832	-0.28808	-1.1967	-1.38824	0.32814	0.42387	-1.14195	-0.97373	-0.19493	0.97813	-1.05851	-0.72259	0.18389	0.43378	-1.1042
47	2.28623	1.23908	2.9323	2.66382	-0.44698	-1.6168	2.28664	-0.46029	2.14816	0.47623	-1.8394	-0.52265	1.12403	-0.80211	1.46479	-1.39141	-0.12305	-0.88917	1.36428	-1.25966	-0.07285	-0.73723	0.56205	-0.17583	0.16858	0.00063	1.40302	-1.2871	-0.08598	-0.74571	1.22724	-1.09671	-0.01703	-0.49081	1.14482	-1.00632	-0.01132	-0.45662	0.71825	-0.2488	0.11755	-0.07438	1.22241	-1.07517	-0.03208	-0.4885	0.98995	-0.77925	0.02903
48	1.28275	1.25049	0.98536	0.83107	-0.2907	0.58895	0.78652	0.11673	1.06487	0.99709	-0.94421	-1.01785	-1.16925	1.18053	-0.22764	0.77506	-1.11808	-0.26682	-0.25671	1.03426	-1.09426	-0.30556	-1.2015	1.64661	-0.80496	1.03406	-0.48231	1.22125	-1.05989	-0.09524	0.19976	0.91824	-1.14743	-0.57397	0.51558	0.80521	-1.16592	-0.83651	-0.76291	1.94307	-0.97998	0.04247	-0.04001	1.43243	-1.10287	-0.44582	0.61056	0.75354	-1.1853
49	0.27497	1.13879	-0.47834	-0.66487	-1.56762	1.54091	-0.96853	-1.27966	-1.06403	-0.99168	0.78963	0.33678	-0.26962	0.1966	-0.9208	0.54482	0.26954	0.52112	-0.94926	0.32114	0.16428	0.3892	-0.91517	0.43426	0.23967	0.51912	-0.71087	0.06871	0.11808	0.17844	-0.58654	-0.29183	0.05427	-0.00853	-0.7465	-0.49274	-0.00753	0.06435	-0.61291	-0.55352	-0.02075	-0.00523	-0.21801	-1.19813	-0.10208	-0.28466	-0.38548	-0.85766	-0.02011
50	0.21665	0.48211	-0.25895	0.0334	0.2247	0.78899	-0.43404	-1.04639	-1.23119	-0.77862	1.03806	0.51057	0.56259	-0.66883	0.09591	-0.79365	0.47332	-0.06573	-0.29741	-0.41972	0.58048	0.33128	-0.65453	0.18814	0.86452	0.97258	-0.13179	-0.64545	0.53469	0.20086	-0.46276	-0.4016	0.61004	0.47757	-0.84025	0.12411	0.69115	0.76455	-1.14236	0.65319	0.88395	1.15933	-0.57457	-0.33228	0.61681	0.56837	-0.73808	-0.09413	0.65414
51	1.69282	1.58723	1.72327	0.93743	-2.35537	0.77205	0.19038	0.53456	0.21288	-1.25506	0.02601	-0.10081	-1.41679	1.43783	0.15991	-0.90769	-1.41816	-1.828	0.04641	-0.99059	-1.34411	-1.8318	-0.26601	-0.1818	-1.26602	-0.91125	0.19365	-1.16173	-1.35909	-1.95596	-0.00594	-1.36299	-1.30609	-1.89102	-0.25742	-1.26816	-1.22023	-1.66875	-0.13441	-1.04162	-1.24224	-1.70635	-0.00937	-1.66512	-1.23779	-1.86675	-0.36345	-1.15859	-1.22431
52	2.1561	2.2026	1.31157	0.95277	-1.32334	0.84458	0.28454	-0.69497	0.04854	-0.47679	-0.02868	-0.37485	-1.47544	1.53229	0.63733	-0.99868	-1.57054	-1.99523	0.87778	-1.45234	-1.52692	-2.1824	0.74989	-1.07337	-1.56863	-2.06324	0.7847	-1.18984	-1.51815	-2.11437	0.83423	-1.63653	-1.47889	-2.11933	0.8468	-1.95063	-1.43085	-2.07332	1.0331	-1.7753	-1.46458	-2.22127	0.71807	-1.44482	-1.40347	-1.98768	0.68293	-1.71471	-1.42067
53	0.35867	1.34576	-0.79877	-0.37756	-0.74174	1.11241	-1.82524	-0.2066	-0.29207	-0.19464	0.34983	0.20822	-0.18837	0.09307	0.62996	-1.08839	-0.40166	-0.84708	0.77268	-1.31072	-0.37925	-0.82843	0.95007	-1.29578	-0.44257	-1.02079	0.98095	-1.4309	-0.40004	-0.95543	0.56604	-1.31734	-0.32744	-0.63106	0.63234	-1.44397	-0.31138	-0.64079	1.00741	-1.57398	-0.339	-0.83529	0.82173	-1.57616	-0.31378	-0.71572	0.38898	-1.26824	-0.2842
54	1.37336	2.17948	0.69116	0.17565	-1.89002	1.62931	-0.56716	0.85954	0.44261	0.55856	-0.46739	-0.63602	-0.3327	0.49579	2.95063	-2.56093	-1.18673	-2.48864	2.68486	-2.37545	-1.09124	-2.30541	2.70772	-2.31819	-1.16659	-2.37052	3.02198	-2.64994	-1.1338	-2.49825	3.00567	-2.86004	-1.05931	-2.33385	2.15858	-2.12055	-0.94856	-1.85053	2.67984	-2.4887	-1.031	-2.15406	2.79208	-2.77655	-1.0176	-2.18387	2.58419	-2.65261	-0.98646
55	-0.18183	0.05685	-0.42464	-0.3518	-0.00834	0.22531	-1.10103	-0.30969	0.45517	0.69976	-0.40412	-0.46303	-0.54175	0.63144	2.1851	-1.79889	-1.19282	-1.99136	1.72413	-1.29695	-1.07257	-1.66382	1.73173	-1.40112	-1.13643	-1.71261	2.00427	-1.66764	-1.11809	-1.83636	2.25953	-1.88166	-1.08363	-1.87671	1.27233	-0.6938	-0.92566	-1.27892	1.3416	-0.9603	-0.9808	-1.34801	1.7631	-1.53584	-1.01088	-1.56335	2.09357	-1.80018	-1.0315
56	-0.09607	0.04085	-0.21947	-0.0566	0.78564	-0.14715	-0.66535	-0.8558	0.0778	0.45468	-0.16971	-0.53691	-0.69676	0.68678	0.49154	-0.20187	-0.89976	-0.93578	0.71869	-0.36874	-0.88869	-1.04601	0.61091	-0.31272	-0.91854	-1.02398	0.29085	0.08109	-0.83084	-0.7622	0.22337	0.27382	-0.78751	-0.66207	0.70502	-0.27091	-0.82572	-0.92793	0.52639	-0.05986	-0.81791	-0.83743	-0.06461	0.74626	-0.72563	-0.46027	0.05818	0.61168	-0.73906
57	-0.28427	0.3799	-1.17908	-0.71069	-1.04247	0.39411	-1.13101	0.33877	-0.58394	-0.92159	0.46747	0.06052	-1.05088	1.06328	-0.3546	0.02674	-0.74132	-0.63797	-0.27211	-0.20485	-0.71415	-0.78235	-0.20328	-0.19894	-0.7645	-0.78708	-0.35856	-0.17557	-0.73988	-0.72643	-0.56617	0.00916	-0.68903	-0.65659	-0.45036	-0.33034	-0.67108	-0.76179	-0.31149	-0.49405	-0.72772	-0.84369	-0.6084	-0.26295	-0.72293	-0.67079	-0.70156	0.05575	-0.66943
58	1.78027	1.83849	1.29616	1.11359	-0.73001	-0.38349	0.76711	0.09282	-0.08475	-0.50532	0.04162	-0.22561	-1.06213	1.148	0.64338	-0.96956	-1.1957	-1.64677	0.56617	-1.00896	-1.13108	-1.60161	0.67168	-0.99747	-1.18717	-1.65125	0.59316	-1.0083	-1.12986	-1.62002	0.36064	-0.92005	-1.07119	-1.44978	0.14036	-0.77959	-1.01435	-1.29019	0.37791	-0.94133	-1.05111	-1.44903	0.15469	-0.73129	-1.00517	-1.29877	0.03973	-0.62638	-1.00257
59	0.33235	-0.00817	0.52621	0.41581	2.08057	-1.31468	1.15984	-0.86181	-0.33817	0.11693	0.12157	-0.25017	-0.627	0.33437	-0.38365	0.3339	-0.26574	0.19591	-0.66485	0.85662	-0.17261	0.54208	-0.39066	0.46113	-0.23442	0.2778	-0.30931	0.22804	-0.29142	0.17161	-0.52439	0.49656	-0.27969	0.27761	-0.89805	1.50107	-0.16796	0.6287	-0.6337	0.9613	-0.19955	0.48595	-0.27052	0.11074	-0.36081	0.09104	-0.47458	0.43444	-0.33677
60	-0.56917	-0.34484	-0.53161	-0.96634	1.00484	-0.20935	-0.944	-1.92174	-1.44204	-1.61399	1.48084	1.53774	0.46171	-0.73382	-0.54355	-0.50477	1.14103	0.6076	-0.67307	-0.71947	1.14226	0.73923	-0.38003	-0.81094	1.08535	0.4546	-0.54169	-1.07483	1.07303	0.61816	-1.04618	-0.73542	1.16579	0.97997	-1.11404	-0.94639	1.12115	0.95376	-0.79945	-1.30315	1.07748	0.77792	-0.92567	-1.6738	1.01361	0.79756	-1.30144	-0.75966	1.15748
61	0.34792	1.16562	-0.33292	-0.46286	-0.73703	1.56303	-0.59359	-0.47572	-0.18033	0.43916	-0.06379	-0.62249	-0.58997	0.60303	0.832	-0.53668	-0.85049	-1.01992	0.90432	-0.54298	-0.81096	-1.01945	0.83312	-0.55257	-0.84672	-1.05147	1.0038	-0.6904	-0.83574	-1.08996	1.0814	-0.68743	-0.80813	-1.01971	1.00408	-0.59021	-0.77661	-0.96361	1.02064	-0.65526	-0.79172	-1.02133	1.17981	-0.88662	-0.81572	-1.06993	1.12967	-0.75785	-0.79915
62	0.47485	1.15604	-0.38345	-0.30676	-1.48479	0.08176	-0.74173	1.47132	1.01929	-0.05729	-0.80026	-0.69992	-1.18821	1.38984	1.19302	-1.24013	-1.53631	-2.23903	1.12468	-1.19736	-1.47696	-2.21419	1.00796	-1.05043	-1.51773	-2.10254	1.05073	-1.15199	-1.47352	-2.17365	1.23256	-1.43965	-1.44099	-2.23243	0.85538	-1.03268	-1.36204	-1.94946	0.8014	-0.92741	-1.39574	-1.95893	0.7434	-0.9692	-1.36169	-1.88688	1.04552	-1.3508	-1.3834
63	-0.21779	0.24576	-0.54618	-0.65094	-0.75779	0.58037	-0.39192	0.60425	0.64795	1.24807	-0.71978	-0.97648	-0.79024	0.72999	1.41849	-0.61999	-1.28502	-1.41473	1.55455	-0.60482	-1.259	-1.41587	1.29704	-0.51169	-1.27213	-1.34461	1.32441	-0.38426	-1.22658	-1.28906	1.66805	-0.5262	-1.22965	-1.36625	1.66866	-0.46986	-1.2111	-1.33401	1.45239	-0.29879	-1.19758	-1.24387	1.31315	-0.01304	-1.16605	-1.14299	1.65553	-0.39099	-1.20821
64	0.26744	1.20523	-0.29825	-0.53139	-2.23968	1.90817	-0.90166	0.34367	-0.83898	-0.07979	0.59509	0.03664	1.00165	-0.8221	1.84051	-2.2349	-0.01948	-1.11525	1.64344	-2.15216	0.06355	-0.86777	1.78579	-2.1789	-0.02192	-1.09108	1.80905	-2.3396	0.03406	-0.9694	1.54268	-2.27224	0.13222	-0.65852	1.12217	-1.94357	0.1922	-0.40297	1.63688	-2.45887	0.10045	-0.71817	1.41584	-2.39515	0.14175	-0.55923	1.09673	-1.9476	0.20717
65	0.13764	0.75892	-0.37793	-0.64181	-0.22415	1.7439	-0.41548	-0.39982	0.02368	0.76639	-0.21497	-0.68472	-0.36062	0.28899	1.80432	-1.43258	-0.97487	-1.52	1.78032	-1.35597	-0.92949	-1.42285	1.42989	-1.04439	-0.92114	-1.31114	1.51517	-1.0424	-0.87721	-1.2469	2.1018	-1.69004	-0.92403	-1.46148	1.9609	-1.60348	-0.9078	-1.36262	1.36451	-0.80169	-0.81448	-1.05175	1.47629	-0.87937	-0.79942	-1.06421	2.1555	-1.84937	-0.92078
66	-0.62919	-0.15285	-1.24973	-0.77218	-0.6342	1.77414	-1.38127	1.35271	-0.50812	-0.59363	0.4808	0.05781	-0.95707	0.71269	-0.14755	-0.1798	-0.65833	-0.56056	-0.3032	-0.07722	-0.6047	-0.44068	-0.20348	-0.13948	-0.64354	-0.51697	-0.15714	-0.31157	-0.63396	-0.55042	-0.24254	-0.28694	-0.60949	-0.49538	-0.45801	-0.02046	-0.5664	-0.33623	-0.44857	-0.07123	-0.57336	-0.35544	-0.27809	-0.41874	-0.60509	-0.47229	-0.26138	-0.37509	-0.59823
67	0.823	0.49727	0.92817	1.20945	-0.13945	-0.36595	0.75994	-0.00444	1.3112	0.25366	-1.27971	-0.42769	-0.61983	0.74391	-1.20526	1.43029	-0.13594	0.95957	-1.18052	1.53372	-0.21795	0.69193	-1.23531	1.4822	-0.1336	0.99546	-1.13798	1.49502	-0.22185	0.67676	-0.90335	1.39314	-0.30961	0.30858	-0.7937	1.49646	-0.33967	0.21439	-0.97298	1.5705	-0.31268	0.38896	-0.67587	1.38341	-0.35827	0.13898	-0.62185	1.25689	-0.35712
68	-0.82529	-0.70233	-0.56284	-0.63434	0.27889	-1.04183	-0.16	-0.16251	-0.89373	-0.68946	0.69366	0.2	-0.18303	0.17585	-1.14186	1.18745	0.68326	1.12029	-1.01375	0.93109	0.54888	0.82653	-1.29691	1.30671	0.7185	1.29181	-1.29852	1.32803	0.64017	1.13525	-0.70223	0.55188	0.45044	0.53525	-0.49332	-0.02356	0.34792	0.35067	-1.12831	0.93164	0.49358	0.81951	-1.00502	0.85956	0.46697	0.70095	-0.37018	-0.0501	0.36161
69	-0.86216	-0.51576	-0.91842	-1.14094	-0.81617	0.68667	-0.98819	-0.32376	-0.57757	-0.1333	0.4104	-0.21509	-0.3121	0.21635	0.35769	-0.50713	-0.38123	-0.57377	0.44719	-0.6857	-0.34338	-0.5625	0.41129	-0.57507	-0.38032	-0.61095	0.57578	-0.81919	-0.38213	-0.64423	0.59048	-0.99101	-0.35677	-0.58776	0.41326	-0.85436	-0.31604	-0.46653	0.58278	-0.96833	-0.34079	-0.56498	0.71196	-1.25184	-0.38985	-0.63463	0.53403	-1.08353	-0.35878
70	1.24806	1.86681	0.28101	0.29746	0.79932	1.86456	-0.31115	-2.9371	1.07463	0.05774	-0.98559	-0.9079	-1.96197	2.39515	-0.62197	0.8813	-1.89478	-0.95643	-1.02678	1.38694	-1.79961	-0.77877	-1.37088	1.62781	-1.67897	0.32453	-0.51495	0.89195	-1.90012	-1.33398	0.7825	-0.51621	-2.02006	-2.48439	-0.3994	0.94873	-1.81849	-1.62497	-1.38868	2.06894	-1.71516	-0.63678	0.73542	-0.38124	-1.95655	-2.37482	1.61646	-1.69833	-2.02698
71	0.10599	0.16153	-0.25536	0.44542	0.86369	-0.20922	0.30528	0.30719	0.15855	0.21703	-0.20929	-0.60467	-1.32653	1.31173	-1.20761	1.47742	-0.77498	0.66632	-1.17266	1.60764	-0.85611	0.29371	-1.15316	1.44137	-0.78446	0.55365	-1.09331	1.50911	-0.86694	0.19789	-1.1002	1.75587	-0.92419	-0.02913	-1.06681	2.00217	-0.89952	-0.05268	-0.82961	1.50298	-0.9542	-0.23239	-0.7408	1.56743	-0.95453	-0.32506	-1.10873	2.08424	-0.90786
72	-0.93417	-0.7661	-0.64629	-0.84906	0.25546	-0.10825	-0.31408	-0.37791	-0.76498	0.08781	0.54893	-0.05448	0.3364	-0.41147	0.47551	-0.43298	0.16424	-0.15263	0.37993	-0.32412	0.22026	0.07709	0.09049	-0.01003	0.25407	0.12484	0.06093	0.07355	0.28223	0.27039	0.63874	-0.62952	0.18789	0.00687	0.41307	-0.38688	0.22901	0.18029	-0.22631	0.49048	0.36493	0.54593	-0.18954	0.55975	0.34699	0.53389	0.73127	-0.83137	0.15688
73	-0.50396	-0.11147	-0.59997	-0.6783	-0.55131	0.45048	-0.73273	0.42687	-0.44618	-0.42615	0.31312	-0.04922	-0.77072	0.59315	0.29755	-0.56732	-0.61298	-0.7054	-0.04862	-0.21766	-0.50673	-0.39587	-0.0461	-0.15815	-0.52771	-0.41179	0.27713	-0.70912	-0.59947	-0.65838	0.51032	-1.23536	-0.63444	-0.80107	-0.33667	0.00553	-0.457	-0.21062	-0.40369	0.07798	-0.4437	-0.14493	0.261	-1.15727	-0.62713	-0.64795	0.50046	-1.56109	-0.66389
74	0.03821	0.66462	-1.28106	-0.60105	-1.3862	2.08534	-1.81223	1.99397	0.742	0.00745	-0.68876	-0.65416	-1.18097	1.32006	1.27147	-1.3847	-1.55414	-2.15956	1.21432	-1.38594	-1.4975	-2.13406	1.16869	-1.26971	-1.53741	-2.06889	1.31416	-1.45992	-1.50766	-2.19253	1.37515	-1.68204	-1.47841	-2.1789	1.07272	-1.45815	-1.41102	-1.94756	1.13454	-1.3885	-1.43367	-1.99349	1.24573	-1.63183	-1.42344	-2.04742	1.28051	-1.75557	-1.43461
75	0.31517	0.38501	-0.07125	0.38952	0.04072	0.46208	-0.16554	0.54074	1.39236	1.21484	-1.28981	-0.88768	-0.04581	0.04568	-0.4012	0.90087	-0.19015	0.57456	-0.46807	1.22809	-0.17378	0.68187	-1.18082	1.61639	0.10116	1.61103	-0.57818	1.25441	-0.1503	0.76138	-0.23051	1.31007	-0.2215	0.5604	0.02976	1.39774	-0.27792	0.35434	-0.8429	2.0058	-0.09928	0.9356	-0.25226	1.5708	-0.22423	0.52288	0.05229	1.35885	-0.28083
76	-0.82684	-0.32546	-1.42603	-0.96006	0.00572	1.28367	-1.22433	0.65372	-1.4024	-1.82505	1.42443	1.4439	-0.32947	-0.13797	-0.71992	-0.46	0.25175	0.19723	-0.89527	-0.61146	0.28061	0.31885	-0.61524	-0.68674	0.22652	0.09212	-0.86356	-0.77298	0.26733	0.28944	-1.31432	-0.48427	0.33934	0.58215	-1.36588	-0.77197	0.3233	0.55524	-1.11405	-1.07519	0.28639	0.39693	-1.36317	-1.08596	0.30514	0.53482	-1.57787	-0.45297	0.36933
77	-0.78161	-0.87214	-0.112	-0.98698	1.81454	-1.0677	0.06549	-0.9674	-0.56171	-0.05688	0.30062	-0.36612	-0.8286	0.70698	0.20386	-0.2191	-0.63046	-0.61328	-0.09164	0.1635	-0.54814	-0.32075	-0.1945	0.27462	-0.51425	-0.24519	0.12414	-0.12332	-0.54807	-0.46194	0.51216	-0.68632	-0.64169	-0.71377	-0.07607	0.1785	-0.54733	-0.30373	-0.48008	0.77238	-0.40672	0.03422	0.26838	-0.39964	-0.53142	-0.48866	0.65847	-1.03621	-0.67224
78	-0.8973	-0.60136	-1.13099	-0.90002	-0.86813	0.70751	-1.01996	0.25963	-0.7501	-0.4283	0.61204	0.13078	0.02379	-0.04031	0.86843	-1.42049	-0.38525	-0.99973	0.87631	-1.5544	-0.34233	-0.9249	0.90328	-1.44751	-0.39558	-1.01951	0.679	-1.33296	-0.30994	-0.78868	0.50204	-1.31343	-0.2433	-0.59434	0.47358	-1.40977	-0.22334	-0.54288	0.61066	-1.45791	-0.25914	-0.65867	0.12348	-0.94507	-0.1628	-0.32604	0.1441	-0.97771	-0.1674
79	-0.09021	-0.72394	0.67854	0.74479	0.70827	-0.04554	0.70571	-0.02275	0.12705	-0.53897	-0.36795	-0.06145	-0.39061	0.42989	-0.9798	1.01453	-0.00244	0.83706	-1.43507	1.57984	0.09397	1.15547	-1.60618	1.76212	0.30494	1.88691	-1.21634	1.32189	0.02787	0.88295	-1.28927	1.53314	0.01791	0.87404	-1.67122	2.15742	0.10253	1.03074	-1.91601	2.35658	0.17104	1.26396	-1.20794	1.48771	-0.01635	0.63123	-1.22849	1.60549	-0.00647
80	-0.57647	-0.44109	-0.64994	-0.47324	1.04168	-0.20793	-0.64999	0.64726	-0.6122	-0.3292	0.67087	0.23447	0.19667	-0.2541	-0.41958	0.44328	0.615	0.5388	-0.46826	0.50741	0.64493	0.67496	-0.57559	0.63125	0.65718	0.69869	-0.5731	0.64565	0.68092	0.76173	-0.36191	0.38238	0.63325	0.61412	-0.42255	0.47068	0.63605	0.65069	-0.80689	1.01514	0.71975	0.93809	-0.60168	0.75937	0.69506	0.77663	-0.2451	0.18977	0.60957
81	1.39649	0.49489	1.538	2.00805	0.62455	-1.20752	1.35962	-0.18556	2.68585	0.35939	-2.34742	-0.53563	0.84543	-0.30015	0.34885	-0.04147	-0.04864	-0.38011	-0.10574	0.45408	0.04448	-0.05534	-1.39947	1.6667	0.45037	1.62077	0.05528	0.35331	0.02371	-0.16204	0.07904	0.51721	0.01997	-0.12421	-0.49356	1.19305	0.09863	0.18559	-1.54405	2.33799	0.35625	1.206	-0.12159	0.93198	0.06444	-0.03899	-0.00354	0.8033	0.03655
82	-0.93875	-0.837	-1.08273	-0.42275	0.95336	-0.27691	-1.018	1.7877	0.02853	0.70469	-0.19156	-0.68949	-0.89729	0.73186	-0.41664	0.81831	-0.60967	0.21399	-0.58199	1.17696	-0.57092	0.31453	-1.32901	1.71599	-0.19532	1.59557	-0.61683	1.23023	-0.56209	0.40783	-0.53829	1.41957	-0.56514	0.31272	-0.40368	1.52191	-0.5805	0.15642	-1.26979	2.3184	-0.37199	0.92496	-0.54219	1.79298	-0.56751	0.30016	-0.46243	1.65876	-0.57374
83	-0.84458	-0.77271	-0.55201	-0.77434	0.48703	-0.37437	-0.17328	0.28392	-1.37593	-1.25437	1.45552	1.52401	0.83739	-1.04783	-0.29537	-0.70925	1.17366	0.53797	-0.35206	-1.13231	1.16406	0.67559	-0.23403	-0.88084	1.1533	0.49154	-0.58219	-0.5422	1.25825	0.87432	-0.71178	-0.88723	1.24564	0.97359	-0.87636	-1.18573	1.20338	1.03092	-0.87303	-0.72647	1.27199	1.07117	-1.30749	0.14285	1.38876	1.3893	-0.93657	-0.88735	1.25286
84	-0.38906	0.12995	-0.58601	-0.51871	0.09158	1.3203	-0.32361	-0.00393	-0.37588	0.35812	0.15958	-0.44691	-0.15657	0.13899	0.8124	-0.62201	-0.47923	-0.82512	0.86298	-0.67649	-0.44244	-0.75199	0.79888	-0.61944	-0.47707	-0.81189	0.6672	-0.42792	-0.40829	-0.62606	0.71459	-0.45239	-0.38373	-0.55275	0.70375	-0.52215	-0.38458	-0.52455	0.59556	-0.34494	-0.36597	-0.4791	0.31928	0.08759	-0.31142	-0.27504	0.5839	-0.28079	-0.3522
85	0.15731	0.49275	0.0175	-0.05428	-0.36055	1.83948	-0.36388	0.51884	-0.39336	0.66466	0.19268	-0.45158	-0.00439	-0.22031	0.09028	0.16755	0.22621	0.3862	0.29906	0.06995	0.22001	0.37917	0.25378	0.0502	0.20462	0.28213	0.27173	0.10345	0.204	0.39396	0.35692	0.07778	0.1921	0.41688	0.36136	0.2225	0.20499	0.42432	0.25597	0.33495	0.23944	0.50975	0.28128	0.35523	0.17832	0.46992	0.47204	0.01881	0.14357
86	0.55564	1.08065	-0.0829	-0.05725	-0.95837	0.5894	-0.24953	1.05619	1.13389	1.13579	-1.03077	-0.91866	-0.32257	0.36462	1.12648	-0.43601	-0.89501	-1.03321	1.06716	-0.22174	-0.85635	-0.89365	1.06723	-0.36555	-0.89762	-0.98485	1.33082	-0.47062	-0.89228	-1.0668	1.39542	-0.3686	-0.86156	-0.98676	1.1393	0.04443	-0.82848	-0.80858	1.19648	-0.10896	-0.84345	-0.86278	1.5934	-0.46765	-0.88162	-1.07018	1.49015	-0.3568	-0.86452
87	-0.58235	-0.46558	-0.36314	-0.63344	0.83862	-0.2856	-0.08272	-1.16836	-0.13079	0.86252	0.01303	-0.4831	0.43578	-0.55768	0.57764	-0.07222	0.05293	0.00568	0.51341	0.08958	0.09297	0.19015	0.66867	-0.17074	0.02843	-0.05214	0.84624	-0.2143	0.04169	0.00837	0.60254	0.20778	0.11524	0.26869	0.45471	0.45024	0.13305	0.35637	0.74207	0.02897	0.0795	0.18802	1.06357	-0.22415	0.03612	0.03198	0.61666	0.34847	0.12252
88	0.83295	0.20266	1.4678	0.79849	-0.35549	-0.20219	0.95461	-2.68298	1.52109	1.30613	-1.60754	-0.60105	0.53246	-0.39014	2.45525	-1.63534	-0.5945	-1.35765	2.45625	-1.58163	-0.55869	-1.27052	2.49035	-1.67745	-0.61655	-1.4149	2.43351	-1.5474	-0.54252	-1.2495	2.18196	-1.2064	-0.45714	-0.94262	2.18861	-1.24456	-0.46218	-0.95925	2.46377	-1.54189	-0.49623	-1.11219	2.20176	-1.20995	-0.43353	-0.93727	1.81999	-0.74131	-0.38665
89	0.40722	0.48064	-0.09381	0.13749	0.59157	1.69715	-0.24579	0.41422	0.50597	1.21128	-0.46716	-0.69083	0.00731	-0.14721	0.11598	0.49112	-0.1058	0.22145	0.09172	0.72538	-0.07522	0.37798	0.42049	0.27141	-0.17088	0.01393	0.71533	0.19239	-0.19465	-0.03562	0.20819	0.90593	-0.07991	0.38313	0.10818	1.27977	-0.05871	0.45053	0.76102	0.46734	-0.17273	0.05776	1.28853	0.04763	-0.25298	-0.2373	0.35125	1.04318	-0.09703
90	-0.89487	-0.39194	-1.32831	-1.09817	-0.20199	1.07365	-1.58435	-0.32117	-0.75003	-0.76658	0.63374	0.15244	-0.88489	0.7129	0.06868	-0.61354	-0.74656	-0.84973	0.01892	-0.63132	-0.6978	-0.80578	0.176	-0.68344	-0.75123	-0.93156	0.19749	-0.89382	-0.72879	-0.94063	0.01591	-0.95217	-0.6812	-0.77595	-0.22228	-0.62858	-0.62141	-0.60424	-0.01928	-0.74807	-0.64897	-0.74634	0.11009	-1.26343	-0.67811	-0.82754	-0.03992	-1.15518	-0.66241
91	0.10807	-0.14194	0.23248	0.19859	1.58215	0.23296	0.11665	0.2008	-0.1075	0.46712	0.00242	-0.42415	-0.51018	0.41019	-0.17348	0.39213	-0.29436	0.00118	-0.44718	0.76425	-0.21581	0.25051	-0.1664	0.40045	-0.30201	-0.02914	0.05994	0.26612	-0.3219	-0.12344	-0.16917	0.633	-0.25214	0.0899	-0.73138	1.48293	-0.14076	0.45003	-0.31197	0.84388	-0.24412	0.14558	0.19695	0.34711	-0.32335	-0.14159	-0.10665	0.71616	-0.2529
92	0.33791	0.78508	-0.11457	-0.42132	-0.93824	0.50622	-0.28928	-0.05478	-0.06448	0.46662	0.1354	0.10312	0.8001	-0.82529	1.31671	-1.33771	-0.07801	-0.67739	1.50454	-1.55619	-0.06374	-0.63286	1.40436	-1.44816	-0.10628	-0.73152	1.33616	-1.29393	-0.03677	-0.51776	1.41525	-1.31911	-0.00287	-0.41856	1.66664	-1.9009	-0.04371	-0.55382	1.64762	-1.75229	-0.05988	-0.5635	1.37939	-1.32864	0.01038	-0.35737	1.45654	-1.37551	0.00342
93	-0.49753	-0.2274	-0.3972	-0.54747	-0.16491	0.59136	-1.02133	-0.03374	-0.91828	0.11477	0.70125	0.02788	1.62519	-1.37547	1.07319	-1.30996	0.62864	-0.13034	1.19021	-1.44959	0.66183	-0.01798	1.24369	-1.4792	0.59513	-0.23179	1.02517	-1.29432	0.6738	0.0744	0.82622	-1.10198	0.75479	0.33184	0.83395	-1.17069	0.76886	0.35027	1.02056	-1.37515	0.72783	0.23628	0.54859	-0.84402	0.79189	0.51325	0.55849	-0.78977	0.81379
94	0.02775	0.00446	0.45675	0.36964	-0.91967	-0.0865	0.42343	0.09666	-0.56873	0.51841	0.25416	-0.34448	0.99123	-0.94672	1.86582	-1.66084	0.00182	-0.65928	1.72531	-1.5658	0.07093	-0.4539	1.98344	-1.79016	-0.02519	-0.75004	1.80507	-1.63204	0.05659	-0.5046	1.4129	-1.26888	0.16436	-0.13554	0.83432	-0.59051	0.25005	0.17493	1.34351	-1.16592	0.17032	-0.10509	0.98194	-0.75656	0.22904	0.1013	0.89834	-0.67868	0.25192
95	-0.06306	0.04684	-0.09505	0.0981	0.51443	-0.35815	0.83377	0.75501	-0.5622	-0.31156	0.51215	0.17264	-0.38551	0.20606	0.55413	-0.90788	-0.70033	-1.0171	0.23238	-0.5582	-0.6039	-0.72506	0.45184	-0.76985	-0.67771	-0.91157	0.35152	-0.81467	-0.62683	-0.81406	0.08184	-0.58725	-0.54919	-0.5769	-0.40096	0.18381	-0.45346	-0.23382	-0.1648	-0.19095	-0.51136	-0.37961	-0.25521	-0.27954	-0.48401	-0.3291	-0.25699	-0.22169	-0.47196
96	-0.37591	-0.4787	-0.449	0.43773	1.67551	-2.25645	0.47807	0.72912	-0.71005	-0.22747	0.75951	0.59569	0.41633	-0.63449	0.50202	-0.88992	0.19268	-0.35605	0.20442	-0.65128	0.28839	-0.02973	0.47507	-0.87902	0.19471	-0.333	0.13564	-0.53648	0.30618	0.01261	-0.1954	-0.19739	0.39371	0.30272	-0.50801	0.13965	0.46149	0.53409	-0.34816	-0.07101	0.41713	0.39893	-0.72451	0.52664	0.5149	0.67128	-0.57011	0.32389	0.4864
97	-0.46205	-0.36202	-0.38477	-0.29994	-0.02516	0.21939	-0.34232	2.01604	-0.42745	0.64921	0.22564	-0.36162	0.93112	-0.84819	1.33537	-0.9322	0.10838	-0.50723	1.37724	-0.88561	0.14875	-0.38472	1.2925	-0.86972	0.10809	-0.49249	0.99601	-0.55531	0.20551	-0.15622	1.02439	-0.49374	0.23852	-0.03743	1.23104	-0.65507	0.22033	-0.13211	1.08001	-0.49653	0.2326	-0.05872	0.44679	0.23503	0.32902	0.32173	0.80569	-0.17325	0.28367
98	-0.92448	-0.72958	-0.66881	-0.70209	-0.07798	0.42239	-0.59102	1.20593	-0.82744	-0.36709	0.69728	0.13345	0.23853	-0.20195	0.42111	-0.713	-0.11888	-0.54793	0.30489	-0.70322	-0.06553	-0.37966	0.43668	-0.77407	-0.13355	-0.55778	0.24156	-0.58634	-0.05223	-0.33308	-0.02369	-0.31048	0.036	-0.08801	-0.07353	-0.442	0.03304	-0.04386	0.0714	-0.58521	-0.00991	-0.16338	-0.15681	-0.23656	0.05877	0.0228	-0.26631	-0.00546	0.10007
99	0.04341	-0.38378	0.41275	0.37636	0.94237	-0.45002	0.39409	0.39268	0.1406	0.9912	-0.02517	-0.02293	1.40506	-1.63936	-0.11078	0.56123	1.28538	1.26356	0.0904	0.59221	1.2591	1.39627	0.09994	0.42103	1.23368	1.1461	-0.03005	0.67634	1.28082	1.44623	-0.13252	1.00188	1.31035	1.6317	0.18442	0.99994	1.2358	1.46707	0.06617	0.9759	1.27695	1.54758	-0.03986	1.21144	1.27393	1.59461	-0.07512	1.19588	1.28343
100	-0.08293	-0.36576	0.4496	-0.44154	0.60009	0.0831	0.3017	-0.64621	0.05142	0.51767	-0.08513	-0.47434	-0.51793	0.28156	0.17619	0.12927	-0.51298	-0.11568	0.17277	0.08627	-0.49334	-0.01992	0.38224	-0.15186	-0.56582	-0.27843	0.70551	-0.30224	-0.58671	-0.36772	0.52605	0.00322	-0.53249	-0.15486	0.31083	0.01915	-0.50969	-0.0345	0.81104	-0.52326	-0.59587	-0.36839	1.20673	-0.77228	-0.64834	-0.57077	0.75441	-0.20492	-0.57038
101	0.08975	0.2064	-0.36322	0.18249	0.4384	0.51628	-0.46982	-0.10172	0.13835	0.78427	-0.22357	-0.57165	-0.29963	0.12463	0.37871	0.02703	-0.44317	-0.30148	0.4366	0.05147	-0.41888	-0.22473	0.71342	-0.27603	-0.50785	-0.51548	0.73315	-0.15542	-0.47628	-0.40774	0.1508	0.57281	-0.34798	0.04258	0.20822	0.59505	-0.34736	0.02842	0.78043	-0.07801	-0.45408	-0.3394	0.72654	0.15747	-0.43561	-0.26512	-0.01047	0.99276	-0.3147
102	0.30541	1.05064	-0.40853	-0.16028	-0.54	0.75948	-0.07312	-0.57548	0.28563	0.85711	-0.41429	-0.89255	-1.1846	1.15005	0.68206	-0.12175	-1.33205	-1.15763	0.60287	0.08989	-1.26989	-1.06802	0.53525	0.00959	-1.30226	-1.06337	0.80153	-0.09773	-1.29766	-1.19978	0.98903	-0.09535	-1.28343	-1.22099	0.71621	0.31059	-1.22118	-1.05175	0.59779	0.32314	-1.21467	-0.9956	1.1401	-0.16726	-1.26669	-1.2965	1.14271	-0.14301	-1.27388
103	0.35601	0.65367	-0.26874	-0.20533	0.06479	0.81864	-0.56429	-0.0634	0.45135	0.6667	-0.54349	-0.77963	-0.82864	0.87388	2.50524	-2.18984	-1.54225	-2.52995	2.02946	-1.69642	-1.43144	-2.21674	2.22899	-1.88689	-1.52469	-2.37432	2.14164	-1.77823	-1.44892	-2.29236	1.90014	-1.59179	-1.34778	-2.01895	1.34713	-0.91355	-1.26576	-1.64942	1.65721	-1.23741	-1.3405	-1.87379	1.61789	-1.19603	-1.30504	-1.81399	1.45322	-1.09801	-1.24998
104	-0.64776	-0.63876	-0.44031	-1.01427	0.13247	-0.45028	-0.67029	0.15041	-0.50211	-0.55368	0.42497	0.20782	-0.39498	0.25467	1.22867	-1.89157	-0.70888	-1.50455	1.05057	-1.99086	-0.65615	-1.34244	1.16529	-1.87241	-0.72118	-1.47024	1.08876	-1.93889	-0.6536	-1.37146	0.81123	-1.91784	-0.56149	-1.12116	0.52938	-1.95601	-0.54297	-0.92574	0.86887	-2.16874	-0.60747	-1.14633	0.57668	-1.87411	-0.53547	-0.95123	0.38074	-1.60846	-0.47725
105	0.70443	0.6186	0.45808	0.41247	0.96069	-0.26796	0.55846	-2.0221	0.76983	1.55728	-0.77896	-0.97998	-0.37881	0.21973	0.6904	0.1076	-0.78735	-0.48135	0.83926	0.22008	-0.7788	-0.44341	0.84283	0.03059	-0.81736	-0.57592	0.91561	0.15489	-0.79046	-0.50392	0.80183	0.51713	-0.75153	-0.31721	0.97733	0.6118	-0.77194	-0.39671	1.10328	0.35934	-0.78693	-0.48917	1.1701	0.43764	-0.796	-0.51256	0.83254	0.77037	-0.75656
106	-0.13597	0.42865	-0.60636	-0.60076	-0.43186	1.23319	-0.90106	0.61608	-0.07501	0.73413	-0.08532	-0.64745	-0.46086	0.37601	0.92083	-0.45851	-0.71366	-0.89785	0.82371	-0.24341	-0.64867	-0.72041	0.70766	-0.23518	-0.67869	-0.75045	1.00255	-0.43401	-0.67907	-0.83082	1.28953	-0.65391	-0.67377	-0.88622	0.95206	-0.16986	-0.60472	-0.65227	0.85685	-0.10546	-0.60833	-0.62197	1.30424	-0.61736	-0.65496	-0.84066	1.40362	-0.78087	-0.6675
107	0.57124	0.98924	0.14807	0.32225	-0.08197	0.94487	-0.13251	0.37915	0.60831	1.22068	-0.64829	-1.00761	-1.12413	1.02584	0.23983	0.42347	-1.26378	-0.70552	0.23107	0.65365	-1.22436	-0.64936	0.37178	0.32289	-1.2864	-0.80203	0.44358	0.45705	-1.25516	-0.78962	0.22341	0.99141	-1.18869	-0.58644	0.40238	1.06075	-1.19009	-0.68894	0.57363	0.67623	-1.23019	-0.81012	0.79563	0.63877	-1.23398	-0.92713	0.33986	1.20784	-1.17679
108	1.18784	1.42969	0.72344	0.59	-0.74571	0.60396	0.34504	-0.34235	1.23269	1.19649	-1.07939	-0.97068	-0.31486	0.37623	0.87229	-0.1568	-0.90937	-0.89704	1.10053	-0.19453	-0.89787	-0.94201	0.85162	-0.1045	-0.89796	-0.85651	0.86595	0.04893	-0.86399	-0.78948	1.12732	-0.02843	-0.87658	-0.85728	1.42437	-0.22975	-0.88262	-1.00946	1.02556	0.17883	-0.82741	-0.77389	0.98096	0.3765	-0.81129	-0.73171	1.22884	0.01696	-0.87397
109	-0.55197	-0.32837	-0.55664	-0.58873	0.13038	0.742	-0.72226	0.09341	-0.48964	-0.42431	0.43979	0.03056	-0.31953	0.29697	0.54661	-0.8185	-0.48141	-1.02249	0.49174	-0.82493	-0.41996	-0.90163	0.48153	-0.74536	-0.47114	-0.96259	0.27223	-0.56397	-0.38987	-0.76098	0.21331	-0.57993	-0.33694	-0.65229	0.22266	-0.72476	-0.31954	-0.61361	0.1527	-0.53888	-0.33277	-0.60768	-0.19498	-0.10815	-0.25652	-0.35812	-0.04279	-0.31548	-0.27266
110	0.83826	0.13225	1.6223	1.89716	0.05104	-1.37118	1.1379	-0.59141	1.34555	-0.3375	-1.34491	-0.03218	0.62102	-0.34073	0.04449	-0.3825	0.10762	-0.22961	-0.02609	-0.3728	0.12996	-0.13675	0.05461	-0.39989	0.08915	-0.24209	-0.14721	-0.20845	0.15407	-0.03053	-0.32951	-0.02319	0.2123	0.1108	-0.32523	-0.09657	0.20046	0.09458	-0.26591	-0.15473	0.17419	0.05763	-0.55997	0.28992	0.25157	0.26874	-0.5564	0.31341	0.26956
111	1.44594	-0.19501	3.20097	3.14272	-1.15264	-1.60719	2.44996	0.40609	1.70066	-0.31432	-1.45025	0.25578	1.9685	-1.5416	-0.07829	-0.3403	1.08684	0.53011	-0.40398	-0.10261	1.15368	0.8997	-0.02524	-0.45213	1.05562	0.48578	-0.03193	-0.47336	1.0791	0.63323	-0.50712	0.05931	1.18339	1.02653	-0.95019	0.57639	1.26907	1.30604	-0.40189	-0.20347	1.13499	0.9311	-0.30731	-0.25717	1.14584	0.89438	-0.75372	0.45385	1.24042
112	-0.3541	-0.20895	-0.62632	-0.60744	0.06533	0.31366	-0.84349	-0.78578	-0.26006	-0.15117	0.22664	-0.1165	-0.84723	0.68379	-0.1236	-0.01157	-0.67924	-0.45374	-0.00849	-0.14434	-0.6737	-0.50849	0.22167	-0.36021	-0.74006	-0.71387	0.25456	-0.45403	-0.72681	-0.70796	-0.2391	0.07211	-0.637	-0.35088	-0.03158	-0.16834	-0.65177	-0.48192	0.47141	-0.78748	-0.73016	-0.79271	0.4181	-0.82996	-0.73465	-0.77301	-0.31541	0.18334	-0.62687
113	0.60926	0.75892	0.23641	0.25461	1.33629	-0.1005	0.46402	-1.64774	0.76407	0.91037	-0.63264	-0.92262	-1.16499	1.05149	0.26184	0.28342	-1.38323	-0.86404	0.41688	0.30975	-1.36966	-0.95729	0.2444	0.32608	-1.37556	-0.89234	0.31462	0.42461	-1.3484	-0.90105	0.49418	0.46178	-1.34733	-0.92265	0.73564	0.35016	-1.35096	-1.08802	0.439	0.60117	-1.31789	-0.93042	0.61211	0.55457	-1.32356	-1.02231	0.62856	0.52785	-1.33647
114	0.91054	1.50674	0.16217	-0.18342	0.5392	2.1698	-0.38309	-3.41708	0.13574	0.76944	-0.30624	-0.83382	-1.18665	1.13727	0.40681	0.08695	-1.21454	-0.94097	1.21972	-0.58882	-1.29906	-1.46387	1.20786	-0.65032	-1.34467	-1.50728	0.96952	-0.30406	-1.26139	-1.30867	0.35411	0.5032	-1.13489	-0.82274	1.75219	-1.11177	-1.31352	-1.69371	2.06925	-1.37855	-1.35971	-1.8885	1.28585	-0.42575	-1.24148	-1.40551	0.26857	0.82973	-1.10489
115	1.85908	1.15378	1.75785	1.54849	0.56539	-0.18702	1.31776	-0.30336	2.46746	2.28115	-2.15617	-1.09561	1.75175	-1.74989	1.02086	0.09693	0.4742	0.49622	1.15217	0.24938	0.42949	0.66256	1.12242	0.05693	0.43088	0.42549	1.30497	0.18119	0.45998	0.57517	1.34378	0.45364	0.43743	0.754	1.5863	0.46337	0.30922	0.6086	1.72727	0.23015	0.34453	0.51838	1.90475	0.31308	0.37407	0.45879	1.56837	0.56239	0.36784
116	0.45876	0.54746	0.1523	0.35049	1.1398	0.3351	-0.17989	-1.56375	0.42734	0.81541	-0.44194	-0.61464	0.2073	-0.29259	0.3642	0.07881	-0.08177	-0.08464	0.17988	0.38144	-0.01988	0.16195	0.07081	0.33913	-0.02158	0.12437	0.2882	0.28917	-0.04607	0.08541	0.50798	0.2696	-0.05521	0.05403	0.2351	0.70415	-0.01127	0.23477	-0.16055	0.97207	0.05683	0.47611	0.39931	0.55483	-0.04624	0.13374	0.54765	0.40172	-0.05366
117	0.90333	0.57139	1.0139	0.70783	0.1644	-0.38663	1.10645	-1.03511	1.99349	1.3165	-1.95346	-0.57817	1.15656	-0.93014	1.68442	-0.89195	-0.02957	-0.6253	2.08794	-1.11739	-0.0782	-0.69901	1.95903	-1.09385	-0.10765	-0.79451	1.64318	-0.70852	0.00226	-0.45849	1.43802	-0.38083	0.08062	-0.18956	2.28251	-1.1948	-0.07283	-0.6435	2.30245	-1.16731	-0.08111	-0.66149	1.4711	-0.24187	0.06714	-0.18704	1.18751	0.04015	0.12495
118	0.19709	0.12164	0.14333	-0.09322	0.6692	0.2111	-0.11086	-1.45564	0.81406	0.57515	-0.73023	-0.7617	-0.78189	0.84843	0.59111	-0.20604	-1.06443	-1.11284	0.77524	-0.30244	-1.07496	-1.20305	0.77296	-0.35098	-1.11261	-1.23829	0.466	0.06059	-1.01128	-0.98366	0.26774	0.37715	-0.94856	-0.82111	0.83713	-0.22675	-1.03923	-1.14855	0.7904	-0.12882	-1.05015	-1.14287	0.26551	0.625	-0.92938	-0.78619	0.13032	0.70962	-0.90689
119	1.25563	0.46257	2.01335	2.05309	0.10111	-1.14356	1.70172	-0.20071	2.6542	1.24334	-2.71454	0.23338	2.27625	-1.87639	1.33658	-0.86575	0.82586	0.05269	1.33582	-0.68742	0.86381	0.26726	1.36707	-0.83391	0.80603	0.04099	1.18571	-0.61604	0.8804	0.34706	1.02789	-0.3167	0.94742	0.59462	1.19113	-0.23963	0.92684	0.51679	1.2821	-0.46137	0.8883	0.46266	0.85383	0.0256	0.96733	0.7228	0.7818	0.14365	0.99987
120	-0.32822	-1.10996	0.28544	0.21006	0.02699	-1.4997	0.18294	0.15102	-0.06979	-0.44352	0.17395	0.32191	0.3915	-0.61178	-0.463	0.19718	0.52346	0.61489	-0.49589	0.23239	0.53506	0.78397	-0.44457	0.11103	0.51904	0.59037	-0.55276	0.0051	0.52732	0.73042	-0.59612	0.14652	0.51685	0.81702	-0.61401	0.28302	0.50353	0.8809	-0.60821	-0.01998	0.5046	0.7945	-0.75652	-0.13698	0.51689	0.84862	-0.63859	0.0992	0.48886
121	0.10054	0.32607	-0.18524	-0.25186	-0.57209	0.12588	0.1412	-0.18875	0.20023	0.78019	-0.3084	-0.67022	-0.39335	0.34231	1.49173	-1.05901	-0.99922	-1.43175	1.55674	-1.04944	-0.96333	-1.37124	1.46812	-1.04881	-0.99849	-1.40917	1.31664	-0.82522	-0.91614	-1.23269	1.35023	-0.71758	-0.87848	-1.13041	1.50583	-0.91664	-0.89621	-1.17966	1.4464	-0.88696	-0.89163	-1.17353	0.9949	-0.30136	-0.79796	-0.88042	1.17967	-0.42518	-0.82396
122	0.08389	0.03189	0.64778	-0.56353	1.17425	0.63268	0.27045	-1.9921	0.20663	0.55491	-0.29879	-0.76501	-1.26583	1.19685	1.0871	-0.86983	-1.58311	-1.82504	1.38571	-1.07696	-1.56432	-1.96386	1.11253	-0.95511	-1.56455	-1.83687	0.84381	-0.71435	-1.4594	-1.63907	1.11726	-0.7561	-1.48175	-1.70599	1.58714	-1.26683	-1.50348	-1.92011	1.27564	-1.11202	-1.45445	-1.78835	0.55293	-0.35525	-1.31502	-1.31824	1.06841	-0.63092	-1.43828
123	0.9374	1.27844	0.29339	1.40172	1.03704	-0.41301	0.58049	0.34361	1.4756	2.47004	-1.38746	-1.26125	0.16687	-0.43985	1.40234	-0.11695	-0.74896	-0.51297	1.1057	0.3967	-0.66817	-0.15885	1.33191	-0.04271	-0.74607	-0.46119	1.26964	0.25902	-0.69198	-0.25952	0.99656	0.89738	-0.61606	0.04446	0.81658	1.43698	-0.59501	0.17935	1.1237	0.86136	-0.6464	-0.03299	1.12125	1.14981	-0.63509	0.00689	0.78482	1.5502	-0.57939
124	-0.04104	0.08401	0.03708	-0.10099	0.51653	-0.65355	0.32333	-0.13969	0.45921	1.28593	-0.53304	-0.80755	-0.09382	-0.05407	0.87313	-0.21532	-0.60881	-0.40262	0.8145	0.053	-0.56716	-0.21949	0.87824	-0.1774	-0.61464	-0.40596	1.03105	-0.20379	-0.60149	-0.37844	1.01848	0.00752	-0.57044	-0.23689	0.69881	0.64371	-0.51773	-0.02467	0.83676	0.31907	-0.53911	-0.11866	1.10811	0.04101	-0.58139	-0.279	1.06042	0.1278	-0.57793
125	1.34471	1.07459	1.41219	1.92887	-1.602	-0.38504	1.40041	0.90768	2.56566	1.06989	-2.53966	-0.24135	2.59328	-2.10831	1.89841	-1.26734	0.94164	-0.14328	1.96973	-1.18517	0.97561	0.02365	1.74393	-1.0301	0.97308	-0.06856	1.60195	-0.87234	1.04157	0.21987	1.86639	-1.13528	1.02539	0.26174	1.86831	-1.00862	1.03649	0.24796	1.5982	-0.59747	1.1015	0.39962	1.24692	-0.3239	1.14596	0.61151	1.67656	-0.94803	1.05285
126	0.89992	0.15473	1.73515	1.80365	-0.62672	-2.1701	2.03099	1.5998	1.1845	-0.14341	-1.11015	-0.04836	0.39879	-0.16467	0.58129	-0.91587	-0.24731	-0.80796	0.50433	-0.81378	-0.19533	-0.68298	0.51004	-0.82478	-0.25033	-0.76949	0.45931	-0.88925	-0.21357	-0.67232	0.44076	-0.89572	-0.16092	-0.56269	0.30653	-0.61857	-0.10133	-0.43856	0.26489	-0.65901	-0.14763	-0.46925	0.16927	-0.70217	-0.12918	-0.39815	0.27035	-0.71637	-0.10837
127	0.47339	0.42413	0.07597	0.89125	0.53252	-0.17756	-0.06227	0.73711	1.61033	0.03295	-1.50766	-0.39475	0.27487	0.10357	0.36024	-0.31535	-0.36276	-0.69649	0.24704	-0.16509	-0.31765	-0.58202	0.1678	-0.09419	-0.31435	-0.5583	0.11179	0.01766	-0.28469	-0.4806	0.22139	-0.07953	-0.30496	-0.52544	0.09466	0.10703	-0.26138	-0.43282	-0.13739	0.41374	-0.21147	-0.28545	-0.12381	0.49403	-0.20888	-0.28152	0.13101	0.08802	-0.27835
128	-1.22089	-1.43683	-0.90776	-0.9325	0.17757	-0.79048	-0.61358	-0.34485	-1.80156	-1.84001	2.32657	3.01677	1.91225	-2.05676	-0.93804	-0.29948	2.51382	1.51518	-1.19102	-0.41723	2.57324	1.88323	-0.9279	-0.3263	2.52185	1.51637	-1.23951	-0.30614	2.58068	1.88154	-1.56307	-0.4422	2.61416	2.13167	-1.7651	-0.56023	2.64499	2.28393	-1.59707	-0.44173	2.64189	2.15522	-1.86133	-0.38638	2.66216	2.28107	-1.79907	-0.60912	2.63524
129	-0.44239	-0.23785	-0.6134	-0.52065	0.28834	-0.07447	-0.29916	-0.09605	-0.14132	0.46422	0.15526	-0.2297	-0.26502	-0.0734	-0.14033	0.38949	0.0358	0.32439	0.27114	0.02335	-0.03966	0.16492	0.0192	0.21997	-0.00618	0.22322	-0.0967	0.42414	0.04001	0.40938	0.09283	0.36134	0.01152	0.34521	0.74632	-0.47759	-0.13615	-0.05259	0.35241	0.02751	-0.05573	0.19978	0.10342	0.40371	-0.00599	0.34354	0.26367	0.25443	-0.02674
130	-0.14821	-0.11159	-0.26536	-0.1516	-0.75262	0.1352	-0.55104	-0.49726	0.008	-1.14251	0.05748	0.111	-0.83497	0.82076	-0.1704	-0.62926	-0.75099	-0.93674	-0.24964	-0.72333	-0.7078	-0.97099	-0.16894	-0.59388	-0.73719	-0.92076	-0.27174	-0.68232	-0.70986	-0.90884	-0.4219	-0.82356	-0.68791	-0.90406	-0.63067	-0.62901	-0.62974	-0.7556	-0.57101	-0.50057	-0.63392	-0.75069	-0.69464	-0.53158	-0.63259	-0.68635	-0.62038	-0.77202	-0.65591
131	1.7142	0.84137	2.29541	2.35753	-0.72388	-0.91543	1.87777	0.28242	1.19968	0.72899	-1.0271	-0.48771	0.68484	-0.57669	0.41536	-0.07362	0.07101	-0.12858	0.39052	0.08095	0.1021	0.03953	0.4232	-0.05246	0.06024	-0.1253	0.4752	-0.0139	0.07529	-0.02752	0.45422	0.13813	0.10311	0.09682	0.40792	0.35275	0.10981	0.15217	0.43306	0.25142	0.09907	0.11464	0.57531	0.14087	0.06753	0.05092	0.46892	0.25768	0.09428
132	0.44544	0.76318	0.2035	0.47979	-0.66432	0.07806	0.67391	0.35493	1.3373	0.848	-1.26504	-0.60465	0.3189	-0.15529	0.66356	-0.3243	-0.29814	-0.55153	0.74092	-0.26129	-0.27889	-0.49625	0.7984	-0.42953	-0.3388	-0.64099	0.79312	-0.33622	-0.29115	-0.52728	0.62461	-0.00406	-0.21598	-0.32285	0.66202	0.13804	-0.20861	-0.31341	0.82248	-0.15435	-0.26018	-0.4423	0.74317	0.01225	-0.22702	-0.35548	0.48015	0.35941	-0.17199
133	-0.42519	-0.53996	-0.26474	-0.54881	0.28618	-0.567	0.09565	-1.75	0.5202	-0.01011	-0.3423	-0.12117	0.28425	-0.20973	0.28561	-0.18633	0.10849	-0.3062	0.56326	-0.58502	0.04529	-0.38146	0.49678	-0.46173	0.03605	-0.44428	0.46302	-0.32758	0.11823	-0.30669	0.41863	-0.28281	0.15613	-0.18157	0.82195	-1.12183	-0.00035	-0.44254	0.76299	-0.86064	0.02746	-0.41482	0.63461	-0.54001	0.13684	-0.29974	0.4582	-0.36347	0.16191
134	0.4161	0.75679	0.05958	-0.07389	-0.21904	0.78324	0.06188	-0.60675	2.06737	0.98825	-1.75568	-0.88249	0.29695	-0.02741	0.73145	-0.16404	-0.49805	-0.68674	0.58493	0.13421	-0.45019	-0.49429	0.9082	-0.30084	-0.55562	-0.80472	1.20092	-0.44126	-0.57847	-0.89889	0.76461	0.16813	-0.45413	-0.51864	0.44358	0.71133	-0.40327	-0.30278	1.11008	-0.13753	-0.53372	-0.7234	1.53951	-0.55024	-0.6031	-0.95392	0.70563	0.43976	-0.43447
135	0.01617	-0.18863	0.05576	0.27367	0.62331	-0.71746	0.57382	0.08781	1.59755	1.28285	-1.48181	-0.76944	0.76896	-0.64977	0.38814	0.23856	0.08382	0.12383	0.49997	0.34828	0.08054	0.21574	0.4667	0.18805	0.05735	0.07747	0.47116	0.37002	0.0986	0.23458	0.49608	0.64408	0.11429	0.33123	0.67952	0.66242	0.06448	0.2295	0.58876	0.59384	0.08383	0.27839	0.59639	0.77573	0.09948	0.29871	0.55106	0.88566	0.11299
136	-0.08858	0.13948	-0.25604	0.15381	-0.33229	0.82143	-0.34351	-0.92606	0.23526	0.98984	-0.31914	-0.76511	-0.61033	0.40026	0.45178	0.01371	-0.82635	-0.66381	0.45607	0.18689	-0.77564	-0.54257	0.62294	-0.12052	-0.85054	-0.74916	0.63035	-0.01703	-0.81165	-0.66572	0.33347	0.50376	-0.72728	-0.38353	0.43782	0.62545	-0.70046	-0.39119	0.69034	0.17196	-0.76381	-0.58445	0.72597	0.21239	-0.76122	-0.57797	0.28187	0.80481	-0.68789
137	-1.17088	-0.9769	-1.2421	-0.94427	-0.03887	-0.25905	-1.62728	-0.23802	-1.57886	-1.39896	1.82254	2.20998	1.56851	-1.66141	-0.29578	-0.70239	1.70821	0.74363	-0.50624	-0.78915	1.75569	1.05432	-0.0945	-1.07198	1.62663	0.61936	-0.2417	-1.19779	1.66769	0.87905	-0.88695	-0.59133	1.84687	1.35526	-1.07942	-0.66118	1.85198	1.49603	-0.49731	-1.47346	1.68366	1.10975	-0.65613	-1.52153	1.69573	1.20409	-1.22178	-0.36266	1.91573
138	-0.29382	0.2218	-0.87421	-0.816	-1.75857	1.84837	-1.04446	0.92501	-0.84498	-0.55222	0.71009	0.11103	-0.74864	0.43247	-0.12218	-0.17361	-0.4032	-0.36112	0.22369	-0.74168	-0.44822	-0.55157	0.07091	-0.36133	-0.42305	-0.47519	-0.13393	-0.16377	-0.36664	-0.28513	-0.05861	-0.55311	-0.40405	-0.34754	0.4088	-1.48049	-0.4874	-0.61589	0.22716	-0.85689	-0.41046	-0.47041	-0.16376	-0.33177	-0.35148	-0.23348	-0.02818	-0.81346	-0.42507
139	-0.32134	-0.25524	-0.43161	-0.52475	0.24878	0.40657	-0.95095	-1.10299	0.56816	0.57809	-0.52992	-0.46917	0.0024	0.05482	0.61152	-0.32332	-0.42407	-0.58629	0.47157	-0.02498	-0.35207	-0.36565	0.70188	-0.39477	-0.45222	-0.62819	0.91244	-0.60103	-0.47909	-0.70954	0.62653	-0.16069	-0.36642	-0.4199	0.28671	0.5129	-0.2801	-0.14181	0.79585	-0.31219	-0.4242	-0.49436	1.15214	-0.87912	-0.50874	-0.74001	0.60524	-0.07017	-0.35988
140	0.12799	0.17023	-0.08213	-0.12746	-0.24454	-0.19541	-0.02155	-0.08775	0.79701	-0.11807	-0.65034	-0.63155	-1.15194	1.29125	0.30091	-0.32924	-1.39337	-1.44726	0.29717	-0.3202	-1.35636	-1.47355	0.50436	-0.53959	-1.42931	-1.61365	0.46805	-0.52169	-1.37648	-1.60746	0.07854	-0.06744	-1.29255	-1.31838	0.0194	0.03381	-1.25665	-1.24715	0.42004	-0.49069	-1.3321	-1.56008	0.30041	-0.37571	-1.28634	-1.45754	-0.10342	0.20458	-1.23698
141	-0.17074	0.01579	-0.23295	-0.55506	0.96707	0.13686	-0.14674	0.07369	0.02903	0.55961	-0.13868	-0.6603	-0.95346	0.81782	-0.38294	0.75465	-0.53281	0.09187	0.36279	0.10598	-0.70225	-0.4769	0.08272	0.33065	-0.65541	-0.29416	-0.37692	0.98599	-0.49914	0.15314	-0.27497	1.02481	-0.52795	0.01441	0.96021	-0.42559	-0.79892	-0.8147	0.62158	0.08457	-0.72462	-0.59355	-0.31071	1.50149	-0.47721	0.09433	-0.09679	1.04013	-0.55379
142	-0.62798	-0.73639	-0.70704	-0.27701	-0.67355	0.43267	-0.80764	2.94952	-0.23355	-0.52362	0.18407	0.18416	-0.00433	0.04184	-1.2053	1.28632	0.81177	1.23244	-1.0833	1.14446	0.70044	0.99086	-1.29444	1.36957	0.84953	1.34138	-1.36123	1.44934	0.7683	1.24233	-0.89242	0.90756	0.57485	0.70634	-0.643	0.55962	0.5234	0.57245	-1.14285	1.19708	0.63893	0.91838	-1.2204	1.35037	0.63204	0.92653	-0.60411	0.48477	0.48922
143	0.14012	0.05795	-0.13053	0.35143	0.62375	-1.49169	0.44039	-1.62561	0.54076	0.11409	-0.39831	0.00187	0.38315	-0.31621	-0.00664	0.07469	0.20932	0.08324	0.0686	0.05144	0.21545	0.1007	0.31067	-0.26579	0.11633	-0.1638	0.09534	-0.06507	0.16959	0.09059	-0.43137	0.6782	0.31556	0.47982	-0.16206	0.45465	0.27572	0.31239	0.17723	-0.11389	0.16511	0.08328	-0.1136	0.20786	0.19782	0.27664	-0.63076	1.07839	0.35747
144	-0.82877	-0.55018	-1.02644	-0.9749	-0.32702	-0.04325	-0.69787	0.69526	-0.53939	-0.73548	0.55351	0.25424	-0.4749	0.48354	0.39135	-0.95202	-0.51642	-1.09596	0.29568	-0.97736	-0.44542	-0.98223	0.37357	-0.8778	-0.48918	-1.05837	0.38775	-1.09865	-0.46303	-1.04135	0.27624	-1.31474	-0.43864	-0.94542	-0.02134	-0.99854	-0.3499	-0.70948	0.17577	-1.03825	-0.37146	-0.84422	0.14109	-1.29999	-0.38486	-0.80113	0.09899	-1.3806	-0.40246
145	-0.51211	-0.23654	-0.67307	-0.71729	0.5237	0.01548	-0.70098	-0.55477	-1.40847	-1.61696	1.58352	1.82324	0.65117	-0.7904	-0.67417	-0.31418	1.31817	0.68524	-0.62838	-0.84166	1.27807	0.69978	-0.4508	-0.75989	1.24678	0.49573	-0.78903	-0.63114	1.33117	0.82541	-1.16174	-0.43057	1.38474	1.06031	-0.98683	-1.23747	1.28283	0.90537	-0.79956	-1.35411	1.26609	0.80108	-1.27213	-0.84372	1.36905	1.10601	-1.38475	-0.44801	1.40393
146	-0.86274	-0.64673	-1.31125	-0.62997	0.9396	0.03814	-0.56081	2.13833	-1.08217	-0.98647	1.26424	1.41067	0.97485	-0.98536	-1.15798	0.97059	1.78834	1.59519	-1.1841	0.87528	1.7136	1.5726	-1.18213	0.95835	1.80188	1.60651	-1.17539	0.81482	1.71149	1.5806	-1.04007	0.50361	1.59795	1.39721	-1.03664	0.35921	1.59572	1.39022	-1.11566	0.5016	1.61254	1.43925	-1.03497	0.22868	1.5728	1.38907	-0.91931	0.13423	1.54824
147	-1.8152	-2.24407	-0.49527	-1.33171	0.43918	-3.15728	-0.32254	-1.54131	-1.44184	-1.58294	1.50706	1.64157	0.61324	-0.79301	-1.30173	0.80596	1.54836	1.42204	-1.16197	0.10187	1.33183	1.08237	-1.19992	0.65407	1.51669	1.25154	-1.32499	0.49793	1.40573	1.25456	-1.34427	-0.18296	1.23439	1.07903	-1.06373	-1.22537	1.11566	0.85028	-0.97112	-0.88645	1.15214	0.81296	-1.36719	-0.38597	1.22324	1.07406	-1.50054	-0.35947	1.21796
148	-0.84842	-0.56977	-0.85479	-0.92064	0.78478	-0.06257	-0.65214	1.36113	-0.51756	-0.29719	0.41268	0.0121	-0.36507	0.26603	-0.02108	0.01819	-0.09885	-0.14862	-0.13353	0.06356	-0.06212	-0.00268	-0.01706	-0.03292	-0.09623	-0.14372	0.06148	-0.07856	-0.08269	-0.13123	-0.02509	0.01228	-0.06508	-0.0621	-0.24589	0.15606	-0.04567	0.08635	-0.12011	0.02958	-0.04833	0.01798	0.13661	-0.23349	-0.07685	-0.14543	0.01862	-0.08814	-0.07735
149	0.23883	0.33336	-0.41959	0.01581	-0.55441	-0.31879	-0.99747	1.329	1.17435	-0.05541	-1.03373	-0.2519	0.66535	-0.42198	0.39664	-0.4347	0.15372	-0.22392	0.44144	-0.48329	0.15315	-0.15341	0.44215	-0.48818	0.12825	-0.26478	0.44139	-0.55078	0.13874	-0.18937	0.41798	-0.54637	0.1584	-0.0919	0.40923	-0.5337	0.14444	-0.07184	0.4141	-0.53358	0.14333	-0.0895	0.39808	-0.67866	0.12481	-0.09387	0.40546	-0.62553	0.14165
150	0.68635	0.66837	0.6559	0.78117	-0.43139	-0.14435	0.57546	0.38245	1.59528	1.05361	-1.5552	-0.48305	1.25524	-1.07837	0.61982	-0.06366	0.46446	0.21185	0.78037	-0.03927	0.4504	0.29395	0.7316	-0.15051	0.42494	0.13764	0.80347	-0.1177	0.4501	0.26947	0.82465	0.0757	0.47246	0.39248	0.93906	0.13083	0.43845	0.33278	0.98832	-0.05336	0.42553	0.29276	0.96156	-0.00094	0.43951	0.31634	0.88148	0.17347	0.45813
151	-0.6317	-0.19835	-1.2868	-0.74721	-0.4051	1.08259	-1.49696	0.07313	-0.52978	-0.67994	0.62473	0.54039	-0.14815	-0.01644	-0.19372	-0.10054	0.23313	-0.04663	-0.16614	-0.28182	0.23177	-0.0273	-0.03866	-0.29847	0.19305	-0.17096	-0.14985	-0.26493	0.23659	-0.03591	-0.42551	-0.08025	0.28851	0.16542	-0.31754	-0.4357	0.25341	0.08859	-0.16939	-0.46913	0.2341	-0.00859	-0.30937	-0.38251	0.26613	0.08661	-0.53152	-0.08009	0.30215
152	-0.92336	-1.22603	-0.53768	-0.64475	0.83063	-1.68955	-0.35623	-0.12965	-0.80698	-0.84213	0.99543	1.11362	1.16378	-1.14914	-0.27096	-0.27743	1.34581	0.64468	-0.32108	-0.49417	1.3625	0.82988	-0.26356	-0.31008	1.35359	0.6575	-0.47576	-0.16757	1.41823	0.94288	-0.60634	-0.32637	1.4131	1.06293	-0.58864	-0.72264	1.37601	1.05475	-0.63656	-0.33591	1.43562	1.105	-0.88639	0.01334	1.48549	1.25535	-0.78767	-0.32835	1.42569
153	-1.50024	-1.90443	-0.82201	-0.55022	1.40824	-1.52721	0.2077	0.13385	-1.3028	-0.84918	1.4891	1.3859	1.49065	-1.55955	-0.74275	0.31615	1.88271	1.29532	-1.08495	0.69319	1.9847	1.73333	-0.77861	0.2969	1.88595	1.33404	-0.98454	0.34136	1.92412	1.6244	-1.31482	0.82239	2.00973	1.89241	-1.62649	1.44898	2.10005	2.1335	-1.4457	0.84218	2.00466	1.96089	-1.47543	0.66759	1.97693	1.94842	-1.50699	1.0645	2.04203
154	-0.03203	-0.52951	0.54588	0.7418	0.41504	-0.79451	1.19056	0.09528	0.82159	0.22591	-0.93249	0.05222	1.01891	-0.85174	0.36913	-0.40978	0.43432	-0.00361	0.23365	-0.23025	0.49019	0.2307	0.39315	-0.39689	0.43042	-0.00515	0.36593	-0.35808	0.46633	0.14046	0.1164	-0.10305	0.52803	0.38828	-0.01316	0.17516	0.56224	0.49188	0.20253	-0.09569	0.52188	0.35212	0.1995	-0.0833	0.5333	0.36883	-0.01899	0.12314	0.56226
155	-0.29857	-0.62301	0.31657	-0.34724	0.97388	-0.65929	0.3631	-0.85372	0.06872	0.42663	-0.1128	-0.37681	-0.21189	0.19033	0.77998	-0.69861	-0.57165	-0.89823	1.00549	-0.83716	-0.54885	-0.94953	0.89717	-0.72407	-0.58351	-0.96649	0.58409	-0.42987	-0.5058	-0.67627	0.62105	-0.50166	-0.48362	-0.61924	0.99101	-0.79576	-0.47692	-0.79924	0.91887	-0.61608	-0.49615	-0.7755	0.22703	0.09597	-0.41613	-0.33049	0.4896	-0.3124	-0.45379
156	-0.03709	-0.31	0.0171	0.01618	0.6152	-1.19801	0.79229	0.50835	0.72523	1.21811	-0.74976	-0.5997	1.15417	-1.16427	0.88801	-0.31137	0.23558	0.02397	0.87689	-0.1379	0.26907	0.23527	1.00245	-0.37736	0.20052	-0.03432	1.12308	-0.37055	0.21519	0.09107	0.91373	-0.0051	0.28678	0.3663	0.88776	0.207	0.29796	0.41704	1.19076	-0.19958	0.23195	0.22516	1.34372	-0.31303	0.20363	0.17218	0.9081	0.17796	0.28504
157	-0.7904	-0.76354	-0.85183	-0.54658	-0.05747	0.10048	-0.20602	0.36372	-0.2881	1.00249	0.05302	-0.53509	0.65988	-0.77525	1.58464	-1.24851	-0.31783	-0.75141	1.54436	-1.14028	-0.27494	-0.56655	1.63944	-1.25526	-0.33958	-0.77203	1.53451	-1.11569	-0.26952	-0.56013	1.29227	-0.86703	-0.19146	-0.28058	1.25187	-0.75473	-0.20018	-0.22172	1.50501	-1.00029	-0.2395	-0.38072	1.21391	-0.66797	-0.17885	-0.1791	1.0165	-0.50821	-0.14245
158	0.26026	0.58112	0.10834	-0.03465	-1.13713	0.07788	0.03618	1.08332	0.21841	0.13369	-0.17738	-0.24307	0.83945	-0.55113	1.66647	-1.76664	-0.04537	-1.17156	1.46403	-1.6141	0.03361	-0.93801	1.27796	-1.35566	0.04295	-0.83091	1.51186	-1.64802	0.02548	-0.96824	1.302	-1.57849	0.10613	-0.71582	0.85199	-1.09897	0.17055	-0.42235	0.92661	-1.08166	0.16798	-0.45123	0.88483	-1.10951	0.17054	-0.43963	0.85922	-1.16199	0.18207
159	-1.22064	-1.68341	-0.61658	-0.21562	3.22945	-1.35235	-0.57999	-1.51103	-0.96672	-1.75458	0.88843	0.7029	-1.11885	0.7866	-1.23835	0.77806	-0.39615	0.51942	-1.57365	1.07917	-0.33704	0.65109	-1.2491	0.8342	-0.36719	0.53967	-1.62177	1.15954	-0.331	0.71641	-2.04536	1.54436	-0.3181	0.78107	-2.17527	1.78841	-0.27344	0.74683	-2.07682	1.72749	-0.24825	0.84287	-2.35313	2.11162	-0.2559	0.86978	-2.44928	2.23499	-0.26753
160	-1.43096	-1.53648	-1.47865	-1.17642	1.07259	-0.48066	-1.5892	1.0654	-2.00025	-2.52804	2.69646	4.23577	1.57067	-2.04766	-1.22027	-0.32473	2.86233	1.79408	-1.67718	-0.21968	2.95447	2.27862	-1.23977	-0.32648	2.88275	1.82256	-1.45558	-0.64784	2.87098	2.04845	-1.94479	-0.69851	2.90743	2.34099	-2.41552	-0.30447	3.00304	2.64388	-2.03788	-0.6082	2.95642	2.42075	-2.03533	-1.30812	2.86064	2.30572	-2.24869	-0.89678	2.91062
161	-1.48467	-1.50295	-1.50318	-1.07062	1.19564	-1.41643	-1.75049	-0.09534	-1.44344	-1.62226	1.46712	1.26186	0.01574	-0.41457	-0.86131	0.12021	0.96781	0.78962	-1.03134	-0.0531	0.9526	0.92515	-0.93316	0.19194	0.99657	0.86762	-1.21552	0.38734	1.05353	1.12683	-1.27727	-0.03756	0.95863	1.02868	-1.37175	-0.35917	0.89099	1.01832	-1.51194	0.27793	1.02512	1.22029	-1.7328	0.62821	1.06641	1.33126	-1.45993	-0.10645	0.92399
162	-1.59618	-1.80904	-0.54252	-1.1187	1.91545	-1.46529	-0.84663	0.61433	-1.77347	-2.20601	2.41465	3.54375	1.70991	-1.76382	-1.2023	0.27858	2.63745	1.69587	-1.44475	0.1234	2.68149	1.92763	-1.14904	0.11297	2.64193	1.63084	-1.50215	0.23455	2.70584	2.01912	-1.90684	0.34663	2.73421	2.23235	-2.03854	0.06012	2.75476	2.23299	-1.86087	0.02759	2.74876	2.16721	-2.15869	0.26796	2.79373	2.3613	-2.24658	0.52713	2.7896
163	-0.95216	-1.10849	-1.09158	-0.47264	1.47886	-0.06266	-0.8018	1.27177	-0.53987	-0.02205	0.59879	0.28962	1.27804	-1.23597	0.04848	-0.03003	0.92096	0.43933	-0.08156	0.12824	0.97622	0.71442	0.10884	-0.08969	0.90392	0.41409	0.01729	0.02671	0.95765	0.64179	-0.27257	0.40537	1.03129	0.9367	-0.34244	0.52537	1.05098	1.01406	-0.16874	0.27283	1.01115	0.88115	-0.17074	0.30997	1.02267	0.9147	-0.38114	0.62084	1.06354
164	-0.45513	-0.72958	-0.00732	0.38891	0.81587	-0.71016	0.88758	1.69806	-0.02571	0.63519	-0.04582	-0.2433	0.65502	-0.77288	-0.26374	0.48264	0.61707	0.769	-0.37863	0.71163	0.66474	1.02314	-0.28	0.50646	0.63134	0.80562	-0.32203	0.65047	0.65298	0.98376	-0.41051	0.94198	0.66471	1.10169	-0.50013	1.24398	0.69467	1.17152	-0.54571	1.13346	0.70793	1.2083	-0.43742	1.15867	0.67595	1.14631	-0.41705	1.18942	0.66145
165	-1.34857	-1.36401	-1.0535	-0.73132	0.97774	-0.51586	-0.71292	1.04938	-1.01856	-0.04432	1.00155	0.51961	1.173	-1.37551	-0.58665	0.65282	1.68547	1.45013	-0.62851	0.73347	1.70984	1.68344	-0.52339	0.56838	1.67907	1.41998	-0.60636	0.67272	1.70093	1.65626	-0.73238	0.9349	1.71205	1.80179	-0.71592	0.99279	1.70279	1.79047	-0.72137	0.89028	1.71797	1.79769	-0.68929	0.87585	1.6884	1.76862	-0.72665	1.03056	1.69322
166	-1.05351	-1.14731	-0.70092	-0.42232	0.11356	-0.07624	-0.62115	1.39181	-0.66359	0.06353	0.65482	0.21019	0.2944	-0.58898	-0.48138	0.55174	0.84408	0.88519	-0.53804	0.65993	0.8643	1.07032	-0.53967	0.57893	0.85178	0.94177	-0.68499	0.75657	0.88881	1.17188	-0.68343	0.93471	0.88765	1.20425	-0.51413	0.79848	0.84474	1.08728	-0.76784	0.94383	0.89124	1.25202	-0.85336	1.12	0.90485	1.30626	-0.62358	0.97672	0.86823
167	-1.22524	-1.32781	-0.65917	-0.70003	0.50112	-1.00419	0.70969	0.82924	-0.94245	-0.15305	0.95506	0.58541	0.77422	-1.12384	-0.5621	0.43621	1.57718	1.29441	-0.64512	0.59476	1.63046	1.57404	-0.57996	0.46399	1.59207	1.33567	-0.69369	0.53837	1.62454	1.57161	-0.80532	0.77553	1.64407	1.71316	-0.73197	0.85298	1.6528	1.70723	-0.83957	0.83627	1.66173	1.74826	-0.86781	0.83847	1.65553	1.74594	-0.78667	0.83092	1.63853
168	-0.48432	0.08423	-0.97895	-0.77617	-0.45952	0.87265	-1.23896	1.28014	-0.32928	0.04485	0.19	-0.15752	0.11563	-0.06704	1.47268	-1.48634	-0.41247	-1.1986	1.51429	-1.65079	-0.37865	-1.14358	1.61261	-1.66164	-0.44008	-1.29804	1.48363	-1.57357	-0.36309	-1.12535	1.32669	-1.5465	-0.30676	-0.91795	1.00916	-1.37032	-0.26927	-0.71582	1.21834	-1.45726	-0.29662	-0.86602	0.91258	-1.13505	-0.23575	-0.65912	1.06712	-1.42221	-0.26193
169	-0.90023	-0.87773	-0.70424	-0.62586	-0.0801	-0.42708	-0.53662	1.09075	-0.84675	-0.45819	0.81929	0.54583	1.51766	-1.32538	0.43539	-0.7033	1.1032	0.26426	0.25041	-0.63816	1.17852	0.53653	0.55036	-0.87046	1.08314	0.19095	0.41952	-0.82656	1.13858	0.43247	0.01962	-0.47957	1.23476	0.77052	-0.3936	-0.0598	1.31774	1.01908	0.03359	-0.56406	1.23695	0.77025	-0.1073	-0.46677	1.25013	0.86355	-0.27281	-0.22024	1.29112
170	-1.38951	-1.69746	-0.75473	-0.91761	0.87298	-0.97353	-0.50054	0.58877	-1.27209	-0.6719	1.38736	1.37268	2.19238	-1.98744	0.04478	-0.93708	1.6278	0.71697	0.03134	-1.01156	1.67378	0.95162	0.11982	-0.98722	1.61393	0.68633	-0.24137	-0.79362	1.71797	1.10335	-0.41542	-0.79463	1.77663	1.32501	-0.34546	-0.82762	1.77428	1.32345	-0.35152	-0.77876	1.76276	1.29451	-0.84229	-0.36586	1.85402	1.5961	-0.66544	-0.61886	1.82594
171	-1.13273	-1.06528	-1.19966	-1.00047	0.57233	0.17724	-1.62149	0.03648	-1.03932	-0.49719	1.00447	0.67692	1.34825	-1.2267	0.60514	-1.20481	0.79702	-0.07255	0.55159	-1.26393	0.84527	0.13162	0.61917	-1.17301	0.80499	-0.06892	0.4853	-1.17869	0.86248	0.17634	0.48589	-1.54128	0.86563	0.28752	0.17567	-1.19663	0.92494	0.49791	0.13097	-0.86983	0.96014	0.50801	0.02945	-0.96163	0.96147	0.58953	0.33979	-1.68512	0.87278
172	-0.75593	-0.08961	-1.18045	-0.95397	-1.51104	2.87492	-1.54936	1.55063	-0.2645	0.69099	0.13483	-0.34087	0.87463	-0.71713	2.14266	-1.63979	-0.16578	-1.16725	2.06475	-1.55315	-0.09005	-0.97743	1.86597	-1.38398	-0.1351	-1.02737	1.87419	-1.33826	-0.05989	-0.88092	2.24977	-1.73731	-0.0419	-0.90007	1.877	-1.43543	0.03131	-0.67514	1.60035	-1.04837	0.04018	-0.55758	1.51527	-0.92826	0.09538	-0.47008	2.11983	-1.69915	0.02003
173	-0.23582	0.136	-0.30246	-0.27919	0.07546	0.19621	-0.81579	0.43003	0.28527	1.20578	-0.37161	-0.60977	0.8138	-0.77257	1.71909	-1.02156	-0.17192	-0.67963	1.89242	-1.07655	-0.16731	-0.62964	1.9572	-1.20384	-0.22875	-0.81605	1.73557	-0.90697	-0.13798	-0.53692	1.57066	-0.65172	-0.06921	-0.30273	1.44683	-0.46349	-0.06538	-0.22403	1.64168	-0.6657	-0.0876	-0.33384	1.09538	0.0259	0.01164	0.00032	1.2579	-0.20195	-0.02124
174	-1.51818	-1.47202	-1.38545	-1.2616	-0.25248	0.15065	-1.6949	0.25318	-1.31968	-0.48998	1.18494	0.64391	2.52541	-2.07962	1.23334	-2.0208	1.21976	-0.06893	1.09211	-2.05352	1.2897	0.22395	1.27466	-2.0856	1.19791	-0.08609	1.1158	-2.0807	1.28109	0.20463	0.90625	-2.12509	1.36344	0.48135	0.45645	-1.7288	1.43497	0.76004	0.7395	-1.95071	1.37355	0.5733	0.51975	-1.86459	1.41457	0.72221	0.55573	-1.94451	1.4276
175	-2.24829	-2.69398	-2.24013	-1.71301	-1.53063	2.91411	-2.74462	1.15959	-2.25111	-2.11359	2.97817	4.04911	5.4978	-4.37335	1.00655	-4.44506	3.50373	1.11651	0.57819	-4.54035	3.6354	1.63097	0.874	-4.19865	3.51864	1.18111	0.52312	-4.30266	3.65838	1.65753	0.13891	-4.90081	3.77311	2.04095	-0.46317	-4.56464	3.90556	2.37084	-0.07138	-4.52436	3.8063	2.1418	-0.55924	-4.22713	3.9528	2.44482	-0.51869	-4.62469	3.94014
176	-1.41444	-1.507	-1.04033	-1.12732	0.55065	0.92128	-0.96168	-0.30217	-1.26576	-1.28169	1.42311	1.37126	0.57462	-0.69288	-0.37477	-0.39782	1.03011	0.39068	-0.50959	-0.49339	1.08211	0.59296	-0.47436	-0.2705	1.07927	0.50374	-0.51623	-0.50621	1.07876	0.58714	-0.46775	-1.04682	1.04099	0.56276	-0.85366	-0.64238	1.12445	0.82963	-1.00381	-0.15683	1.19361	0.96857	-0.86918	-0.6946	1.12108	0.82247	-0.57441	-1.34694	1.03637
177	-1.79951	-2.08505	-1.46676	-1.15455	1.27893	-0.99603	-1.49544	1.28029	-1.88684	-1.81685	2.27991	2.63567	2.32464	-2.34843	-0.90429	-0.15348	2.84916	1.72924	-1.33896	0.09595	2.96075	2.24628	-0.9868	-0.0653	2.88352	1.82233	-1.07944	-0.30878	2.87876	2.04647	-1.41436	-0.31568	2.92421	2.29174	-1.93745	0.28198	3.04415	2.63967	-1.66069	0.00547	2.98729	2.4733	-1.49923	-0.63241	2.90285	2.3387	-1.6279	-0.39294	2.94155
178	-1.32903	-1.27969	-0.91242	-1.06001	0.46318	0.00566	-0.33782	0.89875	-1.39309	-0.67165	1.33713	0.77599	1.40846	-1.47478	-0.08971	-0.33079	1.37788	0.6935	-0.18021	-0.40747	1.41661	0.95902	-0.10003	-0.32118	1.3864	0.72347	-0.17424	-0.30469	1.43688	0.96227	-0.26297	-0.45281	1.44613	1.11835	-0.39972	-0.51351	1.44388	1.22666	-0.43315	-0.21054	1.48948	1.24224	-0.4066	-0.25776	1.49755	1.2634	-0.35954	-0.52675	1.4539
179	-1.32224	-1.23465	-1.34149	-0.92917	0.54658	0.26076	-1.89205	0.03719	-1.49587	-0.98889	1.74673	1.73909	1.66202	-1.83162	-0.44609	-0.14212	2.32481	1.40499	-0.67461	-0.05947	2.37534	1.76962	-0.70737	0.11762	2.39757	1.60307	-0.77164	0.01038	2.39512	1.82749	-0.58616	-0.42947	2.32503	1.77604	-0.87758	-0.17989	2.35245	1.94607	-1.22756	0.34272	2.47353	2.18	-1.04903	-0.08398	2.37729	2.04449	-0.58368	-0.73256	2.27356
180	-1.37502	-1.53997	-0.72071	-1.04911	0.4988	-0.87605	-0.93154	-0.89521	-1.52395	-1.79688	2.02703	2.95738	1.24393	-1.34281	-0.66717	-0.5231	1.87911	0.89787	-0.8473	-0.72317	1.92772	1.1352	-0.55796	-0.7444	1.86548	0.81829	-0.91334	-0.58666	1.94769	1.18539	-1.4159	-0.28242	2.03169	1.53104	-1.38784	-0.82554	2.01861	1.47947	-1.11646	-1.02119	1.97582	1.31861	-1.52905	-0.5799	2.05375	1.58408	-1.70867	-0.21243	2.08611
181	-0.9021	-1.48721	0.69131	-0.26763	0.70202	-1.6487	3.80485	1.36017	-1.6619	-1.67149	1.80498	2.02823	0.90272	-1.34429	-0.91886	-0.16479	2.03587	1.39704	-1.33393	0.05123	2.10724	1.84532	-0.98322	-0.06749	2.06525	1.47499	-1.36964	0.29303	2.16704	1.91639	-1.76329	0.46716	2.18329	2.12434	-2.08259	0.6288	2.18038	2.28143	-1.89077	0.62293	2.21293	2.21977	-2.20343	1.32297	2.32232	2.45905	-2.02847	0.66631	2.20217
182	-1.53826	-1.84311	-1.06897	-1.22323	0.42173	-1.12994	-0.8908	-0.28388	-2.07319	-2.23085	2.60283	3.34756	2.59553	-2.62262	-0.83444	-0.94991	3.05974	1.66725	-1.16223	-1.10068	3.11723	2.09073	-0.77836	-1.13141	3.03074	1.63317	-1.10723	-1.10587	3.11737	2.06042	-1.6463	-0.91779	3.22689	2.46023	-1.8936	-1.12462	3.21753	2.5905	-1.55223	-1.37782	3.15184	2.38118	-1.84697	-1.11084	3.22465	2.56818	-2.01079	-0.8378	3.29011
183	-0.63774	-0.48247	-0.93855	-0.72281	-0.15326	-0.45871	-0.04418	0.2356	-0.13742	0.93144	-0.03554	-0.56343	0.2682	-0.39577	1.19621	-0.64333	-0.31297	-0.60103	1.08099	-0.45867	-0.25	-0.37532	1.12762	-0.55353	-0.29587	-0.54966	1.27311	-0.57306	-0.28055	-0.49619	1.37663	-0.65843	-0.27408	-0.42773	0.93781	-0.13703	-0.2051	-0.15598	1.01859	-0.17741	-0.19682	-0.20981	1.35123	-0.47576	-0.25528	-0.37091	1.45675	-0.75795	-0.298
184	-0.55796	-0.09707	-0.71984	-0.91804	-1.07188	1.90741	-0.47614	0.84434	0.00323	0.41585	-0.15572	-0.57392	-0.66151	0.63437	1.18857	-0.86727	-0.98984	-1.31523	1.2735	-0.9015	-0.94754	-1.28721	1.32119	-0.96222	-1.00504	-1.40053	1.29426	-0.92215	-0.95761	-1.33911	1.23193	-0.90741	-0.91881	-1.21499	1.05712	-0.65147	-0.85702	-1.03215	1.23858	-0.79594	-0.88935	-1.18314	1.12056	-0.72385	-0.8768	-1.12121	1.15152	-0.89389	-0.89599
185	-0.08007	0.03176	0.02647	-0.73246	-0.14935	0.77196	-0.019	-1.59515	0.78047	1.24597	-0.94189	-1.0753	-1.18265	1.32755	-0.29988	0.84834	-1.03638	-0.23566	-0.01187	0.83604	-1.09295	-0.56907	-0.31849	0.86858	-1.03121	-0.27832	0.30493	0.52299	-1.16026	-0.80306	0.96962	0.18704	-1.24098	-1.15809	1.02902	0.3304	-1.22007	-1.18335	0.96042	0.20951	-1.22227	-1.17374	1.73497	-0.49264	-1.33828	-1.60056	1.61453	-0.31003	-1.31396
186	-0.32826	-0.25251	-0.14019	-0.69372	0.03414	0.11654	-0.18564	-0.66611	0.07001	0.36484	-0.23991	-0.57303	-0.83962	0.90601	-0.89187	1.2219	-0.31717	0.51337	-0.49269	1.00884	-0.44495	0.0905	-0.8445	1.18252	-0.32535	0.43036	-0.63221	1.08307	-0.43041	0.15566	-0.04611	0.67857	-0.57797	-0.30612	0.51021	0.16086	-0.64459	-0.5706	0.14672	0.48684	-0.58688	-0.41222	0.2722	0.31931	-0.64035	-0.50889	0.44622	0.17408	-0.67785
187	-1.06282	-1.11488	-0.65474	-0.84002	0.05923	0.34003	-0.0008	-0.57443	-0.72097	-0.38396	0.5635	0.16172	-0.06292	0.1618	-1.14045	1.26813	0.66954	1.04841	-0.83772	0.984	0.51332	0.61155	-1.07676	1.19046	0.63356	0.91457	-1.13264	1.25587	0.58304	0.89195	-0.78529	0.93411	0.45674	0.50353	-0.27437	0.30427	0.34613	0.1547	-0.55223	0.60523	0.38981	0.30761	-0.8648	1.00865	0.44715	0.53358	-0.62862	0.76873	0.40785
188	-1.25263	-1.35443	-1.0516	-1.28356	-0.37178	-1.01394	-1.76234	-0.24346	-0.51416	-0.56301	0.22325	-0.24362	-1.17509	1.22962	-0.90169	0.91258	-0.6129	0.08631	-0.79979	0.78569	-0.69685	-0.23698	-1.06384	1.13105	-0.55076	0.29713	-0.73017	0.70131	-0.70213	-0.29596	-0.06092	-0.31068	-0.87454	-0.94106	-0.14812	-0.2381	-0.85099	-0.84403	-0.50629	0.40919	-0.77067	-0.59055	0.03715	-0.52989	-0.8712	-0.97303	0.40101	-1.22435	-0.95436
189	-0.97735	-1.11488	0.02539	-1.09852	0.34227	-0.84065	-0.04799	-0.34954	-0.62701	0.11561	0.37321	-0.2663	-0.25956	0.23545	-0.83598	1.06987	0.43365	0.81445	-0.51738	0.76867	0.27006	0.57603	-1.02088	1.28894	0.51213	1.03868	-0.83404	1.28169	0.43283	0.89543	0.1953	0.07188	0.07734	0.03197	0.51434	-0.46281	-0.04642	-0.10053	-0.29728	0.77791	0.21157	0.40347	-0.10186	0.79795	0.22292	0.3377	0.87527	-0.90866	-0.10284
190	0.4487	0.17293	0.55186	0.26256	0.31419	0.5599	0.64856	-1.43221	0.74816	0.46546	-0.7679	-0.57954	-0.60511	0.71299	-1.12621	1.4618	0.0046	0.92666	-0.82646	1.33842	-0.14323	0.46594	-0.91487	1.25148	-0.08261	0.59836	-0.8114	1.31088	-0.13332	0.44904	-0.71662	1.51174	-0.17548	0.31761	-0.1913	1.07603	-0.29851	-0.04091	-0.08112	0.77016	-0.32437	-0.14199	-0.13468	1.00047	-0.28413	-0.07471	-0.47655	1.53228	-0.21173
191	-0.73487	-0.83221	-0.34115	-0.45469	0.80782	0.2092	0.07646	-0.84883	-0.37264	-0.01148	0.07988	-0.43573	-0.69391	0.81526	-1.24447	1.45225	-0.04462	1.01011	-1.17634	1.43792	-0.13734	0.65689	-1.17962	1.37621	-0.07281	0.83196	-1.12661	1.44393	-0.12713	0.62847	-1.03465	1.47436	-0.19775	0.40066	-0.87181	1.32262	-0.24078	0.22671	-0.80048	1.16374	-0.23775	0.18094	-0.7482	1.33074	-0.22277	0.179	-0.87563	1.45294	-0.23334
192	-0.64321	-0.6201	-0.56274	-0.85642	-0.67919	-0.02341	1.62424	0.04822	-0.30993	-0.78428	0.06432	-0.20256	-1.07113	1.115	-1.0019	0.97584	-0.53614	0.22669	-1.06698	0.99878	-0.5767	-0.01378	-1.01631	0.95901	-0.54554	0.14879	-0.79368	0.60118	-0.6534	-0.30474	-0.69759	0.42932	-0.69351	-0.51009	-0.90354	0.68682	-0.62718	-0.37268	-0.62622	0.18814	-0.71109	-0.61564	-0.30634	-0.41644	-0.7698	-0.82029	-0.59237	0.21041	-0.70671
193	0.11107	0.04134	0.30669	-0.2471	-0.58988	0.03172	0.23107	0.50207	0.9353	0.42883	-0.90794	-0.81449	-1.34379	1.55	-0.95487	1.29978	-0.9719	0.19764	-0.7814	1.33445	-1.04808	-0.17735	-1.04757	1.41816	-0.94851	0.32721	-0.76883	1.30462	-1.04267	-0.19778	-0.16892	0.88394	-1.14744	-0.78809	0.0338	0.87622	-1.17426	-0.89503	-0.39878	1.25136	-1.12561	-0.58792	0.12826	0.74837	-1.17248	-0.95561	0.34764	0.41988	-1.19151
194	-0.0925	0.13077	-0.15642	0.11704	1.15853	0.77365	-0.09453	0.68568	0.28571	0.8743	-0.40469	-0.65324	-1.07326	1.05503	-1.20338	1.57267	-0.34724	1.06637	-1.22661	1.75813	-0.41269	0.87998	-1.19261	1.59024	-0.35723	1.00274	-0.98627	1.6847	-0.43897	0.68331	-0.82986	1.75792	-0.51588	0.42484	-0.82111	1.92222	-0.53269	0.38725	-0.77599	1.80534	-0.53493	0.37669	-0.2565	1.6814	-0.58601	0.06203	-0.45454	1.67439	-0.58081
195	0.42429	0.42462	0.29369	0.12165	0.31923	-0.15974	0.55079	1.18914	1.06206	1.19873	-1.13983	-0.95349	-0.6219	0.71754	-0.88738	1.37919	-0.2725	0.73177	-0.75941	1.51284	-0.35084	0.60364	-0.95086	1.43519	-0.26441	0.76558	-0.53706	1.31272	-0.38834	0.41181	0.03865	1.11959	-0.52833	-0.00463	0.03591	1.36598	-0.55209	0.03449	-0.11879	1.29851	-0.51581	0.0883	0.52497	0.8511	-0.6103	-0.2473	0.65894	0.73739	-0.65254
196	-0.41925	-0.05243	-0.45451	-0.52588	0.06445	1.58256	-0.37494	-0.02218	-0.13547	1.00272	-0.17316	-0.72749	-0.05502	0.0567	-1.13652	1.56406	0.44735	1.45542	-0.90333	1.59925	0.32828	1.19471	-0.99263	1.45006	0.38949	1.22207	-0.81402	1.52113	0.30129	1.10714	-0.62534	1.70721	0.2354	1.00715	-0.04067	1.32968	0.10357	0.62372	-0.17302	1.27823	0.12887	0.66265	0.18065	1.11908	0.0558	0.48351	-0.13632	1.53912	0.12508
197	-1.01102	-0.8551	-0.83878	-0.57137	-1.36731	0.2871	-0.05617	1.66963	-0.57681	0.58704	0.39247	-0.15333	1.07049	-1.13459	0.99307	-0.89898	0.32878	-0.14112	0.91572	-0.76722	0.38433	0.09945	0.91815	-0.82268	0.33839	-0.08988	0.73911	-0.62771	0.41004	0.18365	0.74521	-0.56555	0.44115	0.33073	0.67503	-0.40605	0.44407	0.39375	0.55062	-0.3387	0.47045	0.44611	0.27311	0.02324	0.52068	0.63344	0.58227	-0.32488	0.46414
198	0.49197	0.35435	0.76305	0.58745	0.16225	-1.15053	3.75545	-1.26132	1.37191	0.4297	-1.31083	-0.44199	0.37292	-0.15506	1.35866	-1.07123	-0.44586	-1.05883	1.25138	-0.98173	-0.40242	-0.94993	1.56581	-1.28996	-0.50247	-1.23191	1.68972	-1.36458	-0.46999	-1.20811	1.19719	-0.83673	-0.34827	-0.7916	0.88208	-0.57996	-0.2992	-0.61639	1.52218	-1.27882	-0.39874	-1.0066	1.66097	-1.41811	-0.39182	-1.05304	0.99842	-0.58734	-0.30107
199	-1.8442	-2.1641	-1.2579	-1.45415	1.63899	-2.09787	-1.54799	-1.13018	-1.29208	-1.20688	1.23091	0.80682	0.27543	-0.47824	-0.32451	-0.40307	0.6111	0.15763	-0.37417	-0.58877	0.63322	0.29051	-0.24072	-0.55972	0.58427	0.10614	-0.48444	-0.49828	0.63323	0.3556	-0.81676	-0.25954	0.70744	0.59745	-0.6036	-0.88974	0.65032	0.46486	-0.50552	-0.89373	0.62857	0.40048	-0.83158	-0.67417	0.64784	0.58782	-1.00153	-0.22187	0.72851
200	0.08078	0.20743	-0.24948	-0.04125	1.90884	0.15775	-0.02232	-1.99757	1.0712	1.49922	-0.99123	-1.13312	-1.06597	0.99918	1.14487	-0.24541	-1.47112	-1.39989	1.35042	-0.20286	-1.46168	-1.45882	0.99686	-0.0945	-1.46331	-1.29796	0.83887	0.22569	-1.38618	-1.14738	1.23861	0.137	-1.37902	-1.28234	1.68599	-0.1143	-1.43124	-1.51063	0.99832	0.4636	-1.37871	-1.14461	0.76189	0.88618	-1.30903	-0.98144	1.3528	0.25178	-1.35379
201	0.38068	0.84367	-0.17351	-0.15981	-0.86549	1.26443	-0.73794	0.47501	1.32471	1.33707	-1.26787	-0.89985	0.28226	-0.2213	2.11618	-1.22738	-0.67479	-1.23733	2.53189	-1.46611	-0.68778	-1.37118	2.61011	-1.60783	-0.76053	-1.5316	2.68308	-1.61688	-0.72212	-1.46337	2.50253	-1.43215	-0.64816	-1.19694	2.17151	-0.97338	-0.58377	-1.01656	2.54789	-1.32661	-0.63919	-1.2211	2.47614	-1.33616	-0.64342	-1.16565	2.41697	-1.38093	-0.63476
202	-0.1563	0.04645	-0.22606	-0.16467	0.37869	0.3927	0.78248	-2.01318	0.33192	1.53961	-0.46241	-0.88645	-0.14838	-0.09107	0.73249	0.08962	-0.48735	-0.2215	0.90873	0.11132	-0.49775	-0.22669	0.87161	-0.03991	-0.52318	-0.34579	0.85878	0.17065	-0.47938	-0.19978	0.84617	0.48244	-0.44624	-0.03706	1.05721	0.40729	-0.50503	-0.19556	0.96981	0.34565	-0.47757	-0.15399	0.97368	0.56443	-0.47157	-0.13056	0.91531	0.6796	-0.45147
203	-0.81567	-0.8551	-0.64374	-0.58364	0.57076	-0.23922	-0.11516	-0.75577	-0.02173	1.23404	-0.17785	-0.78112	-0.19891	-0.04796	0.0925	0.4836	-0.20652	0.22988	0.25807	0.55836	-0.19916	0.27287	-0.05258	0.64112	-0.17115	0.35211	-0.11632	0.86965	-0.13086	0.52694	0.37119	0.68717	-0.19877	0.29989	0.63751	0.65468	-0.23845	0.15243	-0.07503	1.24985	-0.10771	0.59564	-0.10726	1.47108	-0.10032	0.6309	0.59361	0.69165	-0.23644
204	0.28939	0.2944	0.18487	0.4458	-0.45338	0.39179	0.11051	0.84915	0.38555	0.88789	-0.53652	-0.82834	-0.73948	0.80165	-0.95259	1.38887	-0.20914	0.86093	-0.81899	1.48459	-0.27512	0.6573	-0.92046	1.37867	-0.21958	0.78285	-0.77073	1.47155	-0.28248	0.62092	-0.5704	1.59522	-0.34052	0.43797	-0.38966	1.65572	-0.36808	0.324	-0.49305	1.58893	-0.35005	0.37623	-0.28849	1.65407	-0.38106	0.24485	-0.32068	1.67496	-0.38295
205	-1.34132	-1.4939	-0.99501	-0.90504	0.84592	-1.9748	0.32332	0.28666	-1.13166	-1.01887	1.04109	0.68345	0.01123	-0.2187	-0.88453	0.51554	0.69336	0.84372	-1.07388	0.64443	0.72585	1.01512	-0.89768	0.5021	0.7042	0.85752	-1.02541	0.45738	0.69571	0.9398	-1.19987	0.59153	0.69718	1.00573	-1.39079	0.90704	0.72474	1.10904	-1.39012	0.82862	0.74917	1.15743	-1.33832	0.51366	0.682	1.02943	-1.25999	0.53673	0.6724
206	-0.75192	-0.76993	-0.37041	-0.69279	1.0317	0.75191	-0.60496	0.35247	-1.55574	-1.59115	1.77157	2.38314	1.02442	-1.18149	-1.04421	0.28085	1.95413	1.46691	-1.21819	0.21953	1.99404	1.68632	-1.08693	0.27431	1.99012	1.51526	-1.3165	0.27005	1.98611	1.7408	-1.40118	0.10875	1.93463	1.71951	-1.54949	0.15735	1.98493	1.81891	-1.65135	0.39809	2.0387	1.92068	-1.75897	0.31201	1.97873	1.91123	-1.45816	-0.11285	1.89061
207	-0.36819	-0.21897	-0.27208	-0.59189	1.05093	0.83213	0.36149	-1.20726	0.51353	1.5282	-0.6095	-0.99479	-0.53469	0.3396	0.50255	0.28617	-0.67984	-0.2352	0.65752	0.40798	-0.67253	-0.19272	0.07467	0.66975	-0.58406	0.14176	0.32746	0.66854	-0.61939	0.02278	1.28826	0.08761	-0.75491	-0.50983	1.29107	0.31631	-0.74637	-0.47768	0.16683	1.28161	-0.55819	0.24258	0.74861	0.89103	-0.66846	-0.15569	1.7227	-0.17091	-0.81538
208	-0.78808	-0.68232	-0.99956	-0.58218	0.42204	-0.3745	-0.87579	1.78372	0.2425	0.40044	-0.33094	-0.63087	-0.82034	0.82777	0.52365	-0.27316	-1.0116	-1.03945	0.46955	-0.13061	-0.95734	-0.93727	0.43864	-0.1802	-0.99328	-0.9647	0.35824	-0.05006	-0.9378	-0.8628	0.46245	-0.05435	-0.92453	-0.88292	0.38539	0.14514	-0.88399	-0.77074	0.20699	0.27234	-0.87057	-0.68853	0.08502	0.46786	-0.83129	-0.58654	0.4401	0.04664	-0.89609
209	-1.37847	-1.51349	-0.94482	-1.04209	1.81787	-1.16525	-0.56363	-1.14282	-1.20392	-0.2313	0.97534	0.33095	1.85436	-1.63603	0.41528	-0.84558	1.05203	0.34698	0.36027	-0.80162	1.10341	0.59398	0.59682	-0.97973	1.01988	0.25774	0.30482	-0.76805	1.10793	0.61674	-0.14006	-0.37607	1.21774	1.00159	0.07956	-0.6479	1.1746	0.91132	0.38431	-0.92654	1.13503	0.73359	-0.0809	-0.4597	1.2163	1.02881	-0.41458	-0.04701	1.27408
210	-0.28246	-0.5093	0.2043	-0.3043	1.02989	0.12973	0.80034	-1.01673	0.45077	1.96121	-0.64051	-1.04635	0.30709	-0.54205	1.09602	-0.08686	-0.414	-0.22904	1.15217	0.11927	-0.39679	-0.08382	1.24528	-0.17105	-0.4554	-0.31628	1.11258	0.14999	-0.38842	-0.07849	0.81474	0.7463	-0.30106	0.24727	1.09997	0.77644	-0.37234	0.09487	1.28502	0.4043	-0.40094	-0.03804	0.99212	0.91776	-0.33519	0.16628	0.65384	1.29059	-0.27347
211	0.41783	0.51258	0.38729	0.19113	0.41178	1.03456	0.2137	0.15306	1.17322	1.29796	-1.28601	-0.85351	-0.04784	0.21352	-0.66478	1.11488	-0.02962	0.70996	-0.30895	1.06364	-0.14542	0.42994	-0.67217	1.16416	-0.03076	0.66878	-0.37915	1.16296	-0.11367	0.48961	0.22644	0.89917	-0.25317	0.12741	0.53141	0.83721	-0.29722	-0.01851	0.27963	0.979	-0.24474	0.09424	0.43173	1.06727	-0.25575	0.04926	0.60588	0.81206	-0.30785
212	0.22039	-0.33555	0.67648	0.96707	3.07842	-1.16828	1.95932	-0.63798	0.57243	1.93457	-0.75422	-1.11538	-0.42925	0.23375	-1.21554	1.77045	0.21588	1.63791	-1.08583	2.0354	0.12352	1.49547	-1.16867	1.74967	0.18311	1.54811	-1.13051	2.05192	0.13033	1.56551	-0.88663	2.42459	0.04201	1.31065	-0.53744	2.58922	-0.03266	1.09652	-0.73431	2.35528	-0.02404	1.19079	-0.59825	2.65765	-0.04681	1.1574	-0.5048	2.67709	-0.04551
213	1.06079	1.1813	0.61372	0.84195	-0.59981	0.14733	0.49019	0.15631	2.07229	0.6153	-1.84103	-0.9271	-1.03766	1.43599	-1.08492	1.47652	-0.83714	0.45972	-0.66788	1.27763	-0.97033	-0.23995	-1.03897	1.4231	-0.87681	0.32862	-1.115	1.70253	-0.87794	0.2047	-0.5606	1.50078	-0.96797	-0.41093	0.22724	0.77215	-1.09162	-0.96684	-0.40724	1.3144	-1.03756	-0.56505	-0.66084	1.86579	-0.96321	-0.39414	-0.18497	1.38536	-0.98994
214	-0.1935	0.29777	-0.59011	-0.40633	0.26413	0.699	-0.03087	1.76288	0.16229	0.97432	-0.47169	-0.94439	-1.00133	1.1014	-0.92602	1.36812	-0.59836	0.55878	-0.80653	1.52438	-0.65972	0.3586	-1.0009	1.46407	-0.57443	0.66928	-0.61231	1.31113	-0.69327	0.16962	-0.0506	1.06271	-0.80595	-0.28376	0.02215	1.28996	-0.8142	-0.28692	-0.26132	1.39611	-0.76363	-0.08198	0.43453	0.76957	-0.86248	-0.54849	0.55862	0.62544	-0.89516
215	-0.48293	0.07328	-0.45207	-0.32898	-0.36943	1.63607	-0.8649	2.52231	1.48365	0.41365	-1.24545	-1.05459	-1.84563	2.26208	-0.81347	1.19083	-1.73758	-0.67274	-0.79105	1.36749	-1.73326	-1.01658	-0.98762	1.36318	-1.68841	-0.46721	-0.57857	1.13506	-1.77441	-1.21389	0.02705	0.74955	-1.83767	-1.90705	-0.57534	1.71419	-1.71143	-1.43839	-0.46297	1.33495	-1.75259	-1.5284	-0.01498	0.98807	-1.79147	-1.85972	0.23518	0.71301	-1.81713
216	0.46578	0.44182	0.26225	0.20835	-0.49951	-0.09665	0.42937	-0.59969	2.08019	1.14011	-1.85375	-0.9701	-0.58299	0.74934	-1.0364	1.4988	-0.43291	0.89538	-0.99239	1.71095	-0.49195	0.694	-1.12917	1.5704	-0.39949	0.95159	-0.81674	1.54027	-0.53025	0.53522	-0.36261	1.51474	-0.65844	0.16429	-0.32523	1.76189	-0.6567	0.11447	-0.59986	1.73709	-0.59219	0.2989	0.14649	1.24225	-0.74208	-0.19927	0.17625	1.31018	-0.76355
217	-0.36355	-0.48247	-0.01813	0.16474	1.32363	0.16416	-0.14158	-0.71371	0.85833	1.81822	-0.89979	-1.01757	0.26685	-0.43959	0.77172	0.19515	-0.15565	0.05392	0.31991	0.83667	-0.03736	0.50862	0.30543	0.57796	-0.07343	0.32704	0.61052	0.57034	-0.11276	0.28234	0.94371	0.64846	-0.14037	0.23811	0.10834	1.83205	0.02629	0.75768	-0.09687	1.68617	0.03996	0.82766	0.69581	1.19061	-0.11023	0.38298	1.07112	0.85374	-0.16238
218	-1.67085	-1.84311	-0.96944	-0.90967	0.07961	-0.8352	-0.67292	1.73689	-1.19985	-0.59148	1.04902	0.65687	1.95719	-1.48573	-1.41936	1.51564	2.28761	2.13556	-1.36609	1.50795	2.27612	2.06825	-1.41421	1.48091	2.30529	2.09817	-1.60055	1.63128	2.30034	2.30543	-1.41279	1.52771	2.2221	2.03952	-1.12497	1.27556	2.26246	1.8811	-1.4055	1.43269	2.25004	2.03709	-1.6167	1.62823	2.28351	2.19696	-1.23057	1.28181	2.21145
219	-0.47151	-0.47725	-0.24136	-0.5474	-1.50461	0.24047	-1.05925	-0.37976	0.83512	0.202	-0.78766	-0.46117	-0.79409	1.04432	-0.97111	1.2301	-0.42154	0.36401	-0.85706	1.23243	-0.48987	0.0621	-1.07172	1.34089	-0.40239	0.47527	-0.80483	1.1967	-0.49525	0.01628	-0.27077	0.74306	-0.5887	-0.49423	-0.29365	0.89777	-0.58299	-0.43779	-0.54445	1.10663	-0.56329	-0.28742	-0.12789	0.75826	-0.60152	-0.56214	0.08833	0.4149	-0.6138
220	-0.45153	-0.50483	-0.1653	-0.36247	0.15781	0.11937	0.21235	-0.07637	0.26354	0.85598	-0.42021	-0.69012	-0.36424	0.35405	-0.92024	1.35436	0.12579	0.92001	-0.61958	1.288	-0.00644	0.63259	-0.8837	1.32502	0.10839	0.83589	-0.64722	1.32117	0.00945	0.65342	-0.17909	1.17168	-0.12579	0.31789	0.11973	1.01178	-0.19358	0.15214	-0.03464	1.03297	-0.15562	0.22259	0.14579	1.04363	-0.18554	0.1343	0.17422	1.04974	-0.2013
221	0.89659	1.62875	0.05315	-0.01592	-1.1228	2.23038	-0.46439	-0.2897	1.00242	1.01335	-1.05232	-1.0533	-1.39245	1.59213	-0.25913	0.83057	-1.34554	-0.50599	0.30805	0.53274	-1.44294	-1.06861	-0.22462	0.80201	-1.35706	-0.62152	0.25054	0.57556	-1.43586	-1.02379	1.0695	0.0457	-1.52695	-1.52216	1.33864	-0.14272	-1.53633	-1.69297	1.17816	-0.06432	-1.53102	-1.64746	1.35969	-0.15482	-1.54176	-1.71711	1.44456	-0.2188	-1.54981
222	0.30729	0.74924	-0.118	0.06667	-0.48744	0.93297	-0.32043	0.62192	0.40281	0.91777	-0.58891	-0.88397	-0.92369	1.03933	-0.90518	1.35486	-0.532	0.51862	-0.63405	1.32924	-0.63017	0.14463	-0.84172	1.29326	-0.55418	0.37409	-0.51725	1.20678	-0.65419	0.01805	-0.11024	1.14678	-0.74444	-0.27531	0.15591	1.05026	-0.77948	-0.43633	0.10487	0.90462	-0.77484	-0.44244	0.43007	0.73547	-0.81627	-0.63235	0.29306	0.98588	-0.80315
223	0.9346	0.94843	0.95204	-0.0401	-1.32389	1.01789	-0.03394	0.73514	0.91576	0.5838	-0.99841	-0.92375	-1.39579	1.69939	-0.65343	1.0588	-1.12007	-0.32661	-0.11604	0.74211	-1.20553	-0.85993	-0.63923	1.0756	-1.1145	-0.3696	-0.34074	0.94789	-1.1738	-0.69825	0.63392	0.12119	-1.32439	-1.47195	0.95047	-0.12577	-1.30656	-1.52143	0.67418	0.1837	-1.29837	-1.4653	0.62028	0.29122	-1.26986	-1.34771	1.30488	-0.62105	-1.38819
224	-0.17492	0.21564	-0.36916	-0.35412	-0.23356	1.32016	-0.31327	1.25009	1.02208	2.09221	-1.1525	-1.10602	0.14932	-0.24768	-0.73308	1.40579	0.18064	1.15668	-0.25678	1.36219	0.03378	0.91442	-0.64308	1.3457	0.13868	1.01381	-0.2543	1.34577	0.03208	0.90389	0.37822	1.29061	-0.09796	0.63502	0.96854	1.05081	-0.23329	0.30514	0.66666	1.06872	-0.17347	0.43872	1.03116	1.00684	-0.24309	0.27593	1.01026	1.11042	-0.22711
225	-0.37171	-0.34353	-0.4846	-0.64	0.26899	-0.51889	-0.00972	-0.12332	0.55456	0.7399	-0.55601	-0.71244	-0.39585	0.35675	0.61405	-0.21332	-0.74412	-0.73222	1.1923	-0.66699	-0.823	-1.04151	0.84226	-0.40068	-0.79971	-0.89524	0.51135	-0.00428	-0.70051	-0.58732	0.74871	-0.12615	-0.71636	-0.65713	1.6914	-1.18232	-0.8742	-1.21113	1.2066	-0.55917	-0.79985	-0.93795	0.45679	0.34556	-0.66909	-0.45466	0.80909	-0.1065	-0.72633
226	-0.29396	-0.08386	-0.21933	-0.55607	-0.30273	0.89026	-0.45076	-0.73396	-0.69277	-0.81443	0.40013	-0.08944	-0.9615	0.99915	-1.03832	0.93011	-0.3412	0.46197	-1.01956	0.85862	-0.41224	0.11223	-1.0102	0.87716	-0.3604	0.34348	-0.99312	0.79954	-0.42026	0.09688	-0.89706	0.63041	-0.47742	-0.17532	-0.80626	0.47138	-0.49464	-0.29487	-0.82564	0.48635	-0.49064	-0.25921	-0.73663	0.27465	-0.51714	-0.34148	-0.76965	0.37827	-0.5074
227	-1.75067	-2.10182	-1.33095	-0.62624	1.95011	-0.94817	-0.60033	-1.46952	-1.29217	-1.04128	1.1027	0.696	0.53848	-0.63448	-1.51337	1.35952	1.68228	2.07892	-1.67021	1.37264	1.57245	1.9811	-1.50638	1.33368	1.65596	1.96163	-1.78512	1.64987	1.65523	2.11887	-1.9434	1.68125	1.56169	2.03258	-1.9126	1.55926	1.46865	1.86209	-1.88484	1.55873	1.50471	1.86938	-2.12832	2.13794	1.59626	2.05628	-2.08673	1.90769	1.5575
228	-0.78325	-1.11062	-0.45703	-0.64415	0.0178	-0.34457	-0.16142	-0.31321	-0.65321	-0.85434	0.72782	0.96053	-0.49083	0.32633	-1.35203	0.97427	0.39672	1.1894	-1.41761	0.99116	0.31441	0.96355	-1.31692	0.90176	0.36552	1.09762	-1.3382	0.80954	0.27897	0.83132	-1.42079	0.86522	0.25062	0.69517	-1.26895	0.71379	0.21193	0.55732	-1.2129	0.52246	0.17462	0.51918	-1.0461	0.17054	0.13377	0.33361	-1.36277	0.74527	0.23783
229	1.55544	0.82706	2.00598	2.24498	1.49415	-1.24054	2.00116	-0.60627	1.88418	1.23342	-1.60042	-1.03037	-0.03656	0.16632	-0.33566	0.91027	-0.43515	0.20065	-0.10885	0.95848	-0.48617	0.08804	-0.11393	0.73063	-0.50082	0.00691	-0.44489	1.23739	-0.39917	0.33119	-0.59876	1.80801	-0.36944	0.45031	0.03676	1.4808	-0.4983	0.01689	-0.05645	1.30697	-0.48571	0.05479	-0.64815	2.22691	-0.33065	0.46619	-0.63963	2.33807	-0.35049
230	-1.00903	-0.99031	-0.59257	-1.0183	0.01303	-0.47212	-0.18966	-1.101	-0.75394	-0.18157	0.56723	-0.02024	-0.30757	0.1109	0.2267	-0.41075	-0.22875	-0.40104	0.34186	-0.5891	-0.22036	-0.3838	0.20077	-0.37806	-0.20931	-0.35905	-0.07709	-0.07745	-0.1274	-0.08286	0.07504	-0.32104	-0.16387	-0.15808	0.38157	-0.8459	-0.22684	-0.3164	-0.04584	-0.15567	-0.11727	-0.04142	-0.45224	0.42192	-0.04314	0.22804	0.04109	-0.34175	-0.16563
231	0.03783	0.22311	0.16002	0.1912	0.3506	0.43516	0.23466	0.28733	0.854	1.37727	-0.83405	-0.88055	0.34353	-0.33453	1.15064	-0.45885	-0.4045	-0.56799	0.86404	-0.03782	-0.31369	-0.27307	0.98065	-0.28257	-0.38297	-0.4756	0.89756	-0.0343	-0.32517	-0.29424	0.80243	0.27706	-0.26745	-0.11322	0.39072	0.94061	-0.18391	0.13695	0.5406	0.63089	-0.23062	0.03394	0.48886	0.92717	-0.199	0.1008	0.56939	0.82133	-0.21251
232	-0.84701	-0.69753	-1.11096	-0.57341	0.25513	0.1409	-0.79927	-0.1225	0.06901	-0.0203	-0.20391	-0.53163	-1.24173	1.35276	-1.18856	1.43731	-0.61478	0.65158	-1.09377	1.42075	-0.71867	0.22912	-1.26528	1.49623	-0.59803	0.74091	-1.23304	1.61932	-0.67456	0.38043	-0.79818	1.33509	-0.80376	-0.22436	-0.55308	1.05738	-0.86103	-0.41562	-1.00943	1.53048	-0.78102	-0.0508	-0.79158	1.54257	-0.79739	-0.25879	-0.42006	1.0487	-0.85798
233	-0.61795	-0.78271	-0.70991	0.59081	1.76238	-0.43673	0.31183	-0.33507	0.2099	0.75596	-0.3686	-0.79147	-1.05253	1.01728	-1.26051	1.65262	-0.37641	1.14343	-1.39745	2.00401	-0.40755	1.07453	-1.47034	1.83093	-0.28278	1.47397	-1.39611	2.01504	-0.4086	1.08619	-0.95862	1.98512	-0.58255	0.46952	-1.11946	2.46729	-0.53235	0.5885	-1.60098	2.6534	-0.411	1.03366	-1.11895	2.54145	-0.54665	0.57679	-0.57141	1.95717	-0.66759
234	-0.62288	-0.56126	-0.44172	-0.84958	0.26164	-0.41436	-0.42431	-0.9292	0.06756	-0.53165	-0.08316	-0.38006	-1.37935	1.49819	0.16314	-0.4991	-1.37583	-1.47788	0.29386	-0.72992	-1.34026	-1.63754	0.28989	-0.60621	-1.37996	-1.56706	0.15499	-0.57269	-1.32682	-1.54462	0.02056	-0.59806	-1.28591	-1.49248	0.06888	-0.69942	-1.24509	-1.48647	0.14248	-0.64328	-1.27318	-1.5378	-0.16322	-0.3815	-1.22807	-1.34992	-0.14334	-0.5089	-1.23777
235	1.02551	0.52683	1.7912	0.6117	-0.45004	-2.09221	0.78757	0.27221	1.10585	-0.01366	-1.03549	-0.51905	-0.84086	0.94746	-0.84218	0.9782	-0.4418	0.17301	-0.40086	0.59445	-0.6051	-0.37157	-0.88832	1.03021	-0.43646	0.1903	-0.75491	0.84007	-0.52896	-0.05689	0.06225	-0.04485	-0.72851	-0.75987	0.52033	-0.54179	-0.81383	-1.02049	-0.09382	0.1691	-0.70949	-0.65349	-0.17414	0.04193	-0.70572	-0.57941	0.48402	-0.69399	-0.81654
236	1.18674	1.61917	0.1809	0.53293	-0.2377	0.60472	-0.02322	2.08409	1.20072	0.34838	-0.94173	-0.80879	-0.98245	1.15519	0.03695	0.2259	-1.10156	-0.90976	0.31268	0.11216	-1.12885	-1.15264	0.13111	0.14391	-1.13345	-1.01292	-0.05388	0.36447	-1.06578	-0.89615	0.17662	0.33102	-1.07197	-1.06451	0.61378	0.04051	-1.12511	-1.32767	0.26017	0.28869	-1.10366	-1.13452	-0.07216	0.66312	-1.02645	-0.91959	0.31244	0.31262	-1.07085
237	-0.04311	-0.04809	-0.28229	-0.32514	0.70713	0.19258	-0.20406	-2.01067	0.20058	0.32001	-0.30191	-0.4858	-1.18392	1.03688	-0.74038	1.13129	-0.85457	0.53533	-0.82852	1.31393	-0.87237	0.44013	-0.9615	1.2799	-0.76549	0.95254	-0.63534	1.17403	-0.91805	0.33038	-0.0554	0.84925	-1.04955	-0.30401	-0.40705	1.22297	-0.98352	-0.18933	-0.95611	1.60575	-0.88352	0.36601	0.04318	0.81885	-1.07492	-0.37855	0.4712	0.40259	-1.12802
238	0.33597	-0.21418	0.77394	0.38768	0.57725	-0.8749	1.42924	-0.61559	1.0746	0.88057	-1.12015	-0.71957	0.06888	0.03242	-1.3184	1.67016	0.4772	1.59116	-1.02669	1.62475	0.31293	1.21849	-1.13221	1.54758	0.40046	1.30365	-1.27262	1.89792	0.41155	1.45989	-1.108	2.03298	0.28768	1.20172	-0.33999	1.46873	0.07565	0.69534	-0.58076	1.63445	0.16033	0.81969	-0.86774	2.24799	0.25031	1.0378	-0.74805	2.01095	0.17452
239	0.03041	0.26492	-0.08875	-0.15803	0.47574	-0.83287	0.60038	-0.01145	1.61024	0.1668	-1.13075	-0.38231	0.32525	-0.06649	0.00174	0.05599	-0.14136	-0.24541	-0.17908	0.29577	-0.10306	-0.08656	-0.0007	0.03279	-0.16886	-0.27626	0.25386	-0.21894	-0.20227	-0.43323	0.00874	0.16135	-0.11754	-0.19074	-0.46974	0.91016	-0.03565	0.09926	-0.1188	0.27093	-0.12721	-0.15776	0.20294	-0.07786	-0.17306	-0.36669	-0.12965	0.45279	-0.08276
240	0.32298	0.60987	-0.40941	0.05754	-0.54082	0.30858	-0.17339	0.13665	1.39707	0.09813	-1.27745	-0.83731	-1.32516	1.67355	-1.01228	1.2483	-1.07846	0.03807	-1.04028	1.42662	-1.09857	-0.23266	-1.0887	1.36002	-1.05967	0.11726	-0.65709	0.99048	-1.17774	-0.65012	-0.26532	0.63529	-1.22261	-1.06531	-0.43561	1.041	-1.17357	-0.93776	-0.47017	1.00933	-1.19706	-0.90027	0.4655	-0.21838	-1.30112	-1.55676	0.29648	-0.06569	-1.2591
241	-1.38987	-1.41767	-1.51947	-0.946	1.1009	-0.45482	-1.71328	-0.25473	-1.06142	-0.62335	0.84122	0.29965	0.18365	-0.22716	-1.15114	1.16119	1.14185	1.38002	-1.01861	0.91291	1.00615	1.17879	-1.13292	1.11473	1.13082	1.33767	-1.11665	1.08851	1.05074	1.29925	-0.9158	0.76182	0.92021	1.06507	-0.68299	0.28448	0.81629	0.87617	-0.90188	0.67681	0.9051	1.04515	-0.86365	0.70271	0.88547	1.03234	-0.7378	0.43202	0.83674
242	0.23991	0.0605	0.55485	0.18207	-0.22214	0.17472	0.42108	-0.53132	1.0164	1.77149	-1.04068	-1.10758	-0.62791	0.54269	-0.60186	1.25828	-0.33756	0.70847	-0.24257	1.26428	-0.39485	0.54383	-0.47801	1.16299	-0.33894	0.67899	-0.23625	1.26662	-0.44701	0.46275	0.25828	1.29054	-0.54369	0.16613	0.57813	1.28116	-0.53826	0.03067	0.32771	1.25532	-0.53218	0.1545	0.9075	0.99371	-0.65834	-0.17309	0.9302	1.03049	-0.64965
243	1.50968	1.36684	1.25554	1.13492	-1.18893	-0.32229	0.71136	0.86053	2.48686	-0.09009	-2.25419	-0.47118	-0.55696	0.90858	-0.97783	1.12819	-0.37736	0.34467	-0.78727	1.03484	-0.46911	0.00208	-1.06604	1.24317	-0.34066	0.42174	-0.85758	1.02375	-0.44626	0.00621	-0.22149	0.34785	-0.62048	-0.59829	-0.04875	0.30516	-0.6352	-0.64334	-0.46816	0.74044	-0.54836	-0.41015	-0.14304	0.23764	-0.60639	-0.65082	0.28079	-0.33176	-0.70469
244	-1.09565	-1.19473	-0.66901	-0.98704	-0.35319	-0.81277	-0.36468	0.50019	-0.66034	-0.35196	0.63139	0.34896	0.81288	-0.74755	0.44383	-0.80249	0.43354	-0.12401	0.46897	-0.9773	0.42656	-0.06352	0.53629	-0.924	0.39358	-0.21581	0.35145	-0.75963	0.47113	0.05007	0.2137	-0.75407	0.51086	0.21636	0.2704	-1.09846	0.4439	0.13877	0.40876	-1.08832	0.43816	0.05187	0.08599	-0.6716	0.51733	0.2982	0.0643	-0.69848	0.52418
245	0.08974	0.24576	0.14272	-0.30288	-0.89053	0.04922	0.13287	0.35663	1.00293	0.65335	-0.81281	-0.57298	-0.01801	0.07254	0.89992	-0.57807	-0.58352	-0.88401	0.9541	-0.55536	-0.56119	-0.82558	0.97935	-0.62488	-0.60448	-0.93338	1.0702	-0.6509	-0.57375	-0.89153	0.94678	-0.48399	-0.52814	-0.71704	0.88118	-0.35681	-0.50357	-0.6517	1.12265	-0.61427	-0.54927	-0.82106	1.1054	-0.57952	-0.53401	-0.77612	0.84302	-0.30681	-0.50402
246	-1.50679	-1.56271	-1.21158	-1.21139	0.9734	-0.22145	-1.1067	0.22249	-0.74521	-0.18893	0.67024	0.21755	-0.00639	-0.16822	0.27565	-0.51368	-0.0625	-0.36864	0.36629	-0.61023	-0.03004	-0.2873	0.41937	-0.61469	-0.08085	-0.44345	0.36163	-0.64793	-0.04194	-0.30015	0.2233	-0.62489	0.0024	-0.12942	0.32946	-0.71932	0.01788	-0.12953	0.51647	-0.87941	-0.02364	-0.2754	0.3274	-0.79956	-0.00484	-0.14999	0.17368	-0.68049	0.01721
247	-0.93279	-0.96978	-1.07149	-0.82448	0.72627	-1.99514	-1.25083	-0.35521	-0.07489	-0.14144	-0.14525	-0.4226	-0.92653	1.01589	-1.22276	1.37205	-0.25743	0.85835	-0.74311	0.8954	-0.45602	0.04108	-1.05427	1.24282	-0.30429	0.55201	-1.23656	1.51633	-0.31591	0.59313	-0.85559	1.04808	-0.47749	0.06082	0.22543	-0.39194	-0.67852	-0.72801	-0.38097	0.62246	-0.5349	-0.29639	-0.75934	1.18662	-0.48052	-0.04229	-0.45135	0.51002	-0.57593
248	-0.60745	-0.71518	-0.19497	-0.54325	1.56676	-2.08386	-0.10582	-1.3611	-0.06677	-0.41238	-0.13216	-0.39791	-0.95961	0.98614	0.19134	-0.36467	-1.06047	-1.04767	0.16639	-0.46626	-1.03123	-1.11744	0.26466	-0.52707	-1.07392	-1.15649	-0.03143	-0.24265	-0.98362	-0.92345	-0.25775	0.08092	-0.93821	-0.76994	-0.12615	-0.28472	-0.95128	-0.90683	-0.15869	-0.25143	-0.94061	-0.906	-0.61022	0.40339	-0.84565	-0.54519	-0.49877	0.44456	-0.88535
249	-1.07762	-1.0218	-0.96169	-1.05441	0.30455	-0.39515	-1.07263	-0.67658	-0.37282	-0.14958	0.13756	-0.28924	-0.63132	0.69639	-0.62856	0.59214	-0.33309	0.21098	-0.53306	0.47378	-0.40975	-0.00139	-0.69523	0.67807	-0.31109	0.24803	-0.37446	0.36451	-0.43113	-0.14772	0.07503	-0.26063	-0.55977	-0.52517	-0.01175	-0.22579	-0.56004	-0.45396	-0.09862	0.00213	-0.51764	-0.41357	0.32127	-0.50471	-0.58632	-0.6612	0.40909	-0.7851	-0.62883
250	-1.38692	-1.45983	-0.94008	-1.29128	-2.55076	-0.11587	-1.04108	-2.19737	-1.00134	-1.24962	1.04361	0.79378	-0.73893	0.39133	-0.04963	-0.89647	-0.44682	-0.8477	-0.1163	-1.04935	-0.40008	-0.76876	0.04122	-0.92275	-0.45876	-0.88962	-0.01606	-1.14744	-0.42085	-0.82886	-0.27037	-1.35448	-0.36616	-0.67116	-0.29892	-1.52414	-0.34797	-0.62208	-0.14968	-1.30347	-0.36358	-0.67489	-0.18847	-1.6905	-0.3582	-0.65455	-0.3676	-1.66878	-0.33955
251	-0.02712	0.66736	-1.04995	-0.49984	-0.63367	0.66948	-1.4655	1.36359	0.41575	-0.43886	-0.47862	-0.40231	-1.26523	1.49256	-1.10037	1.21391	-0.78429	0.20148	-0.8863	1.03675	-0.86329	-0.34395	-0.99715	1.07909	-0.82498	-0.00859	-0.83925	0.86321	-0.90362	-0.43889	-0.56648	0.61907	-0.94473	-0.82308	-0.22516	0.23159	-0.95201	-1.01519	-0.27257	0.16478	-0.99714	-1.04291	-0.11474	-0.20955	-1.02308	-1.17542	-0.17624	0.04427	-0.97957
252	-1.7571	-2.4308	0.23989	-0.29072	2.30748	-1.31307	3.00199	-3.09641	-0.9573	-0.71458	0.91232	0.39906	-0.40827	0.10001	-0.89229	0.81769	0.40404	0.69892	-0.92348	0.71668	0.31164	0.64978	-0.64734	0.41095	0.27136	0.42201	-1.00574	0.87693	0.375	0.76052	-1.57606	1.80046	0.50665	1.14428	-1.3021	1.19866	0.26793	0.76242	-1.06671	0.77472	0.25078	0.65625	-1.48423	1.61981	0.39029	0.95633	-1.91821	2.56753	0.56886
253	0.26865	0.84387	-0.43719	-0.25605	-0.51594	0.91086	-0.37433	1.01535	1.27018	1.2011	-1.19256	-0.88564	0.08129	-0.02445	1.43193	-0.72959	-0.72416	-1.03359	1.49639	-0.66955	-0.70395	-0.95586	1.32512	-0.62237	-0.719	-0.97479	1.4726	-0.61981	-0.699	-0.94845	1.72399	-0.73812	-0.7024	-0.9511	1.66037	-0.63355	-0.69766	-0.9023	1.53201	-0.50505	-0.67934	-0.84089	1.62224	-0.50631	-0.68222	-0.85542	1.78202	-0.72838	-0.70888
254	-1.45407	-1.8386	-0.25259	-0.87164	1.22846	-1.65256	-0.02199	-1.07614	-1.41921	-1.76693	1.27605	1.14709	0.19385	-0.43227	-1.09801	0.4108	1.05598	1.09825	-1.44337	0.56558	1.09431	1.34134	-1.10658	0.32079	1.03842	1.06398	-1.36536	0.40912	1.06551	1.27706	-1.75897	0.78332	1.12666	1.48061	-2.06977	1.06345	1.13621	1.58203	-1.85521	0.68738	1.09524	1.45984	-1.98543	0.77215	1.09064	1.49835	-2.09678	1.24741	1.1623
255	0.50031	0.65915	0.13281	0.24998	-0.13717	0.02376	-0.23847	1.23966	1.49411	1.11425	-1.39556	-0.63128	1.6702	-1.43218	1.53541	-0.99878	0.32721	-0.29197	1.2004	-0.5944	0.42457	0.09264	1.25594	-0.73497	0.36589	-0.13286	1.44713	-0.81525	0.36371	-0.05744	1.54755	-0.8285	0.37836	0.05375	0.84956	0.0247	0.50141	0.45743	0.93953	-0.14764	0.47998	0.38218	1.31399	-0.49342	0.39813	0.20936	1.46287	-0.68505	0.37698
256	-0.63406	-0.81305	-0.06714	-0.34973	1.2075	-0.18681	-0.56263	-1.58265	0.32838	1.83531	-0.44891	-0.8418	0.8999	-1.11492	1.05645	-0.11527	-0.04055	-0.0136	1.17863	0.02673	-0.02059	0.12499	1.33625	-0.33556	-0.10591	-0.16039	1.26317	-0.11111	-0.04666	0.08087	0.80949	0.6552	0.08641	0.48472	1.10613	0.65223	0.04087	0.35331	1.56167	-0.04998	-0.06194	0.08596	1.33219	0.28514	-0.02288	0.25047	0.6781	1.13858	0.12226
257	0.48652	0.52276	0.24989	0.73262	0.02344	0.13422	0.59163	1.00474	1.79585	2.02943	-1.63339	-1.05091	1.04154	-1.12187	0.96269	0.03334	0.05299	0.13635	1.06677	0.19873	0.05487	0.28527	0.90031	0.10088	0.05328	0.16907	0.87261	0.35146	0.09541	0.38914	1.11104	0.49732	0.07318	0.41733	1.263	0.61123	0.03041	0.35107	0.95271	0.71239	0.09758	0.50918	0.89413	1.01232	0.10988	0.57438	1.19022	0.74869	0.04833
258	-1.2333	-1.11488	-1.0912	-1.24798	-0.36991	0.69854	-1.1376	1.05552	-0.26353	-0.20659	0.16586	-0.15497	-0.44387	0.558	1.1497	-1.2937	-0.77096	-1.47999	1.06185	-1.28314	-0.69524	-1.3988	0.96231	-1.10568	-0.73764	-1.36251	1.02734	-1.22524	-0.70302	-1.34158	1.34001	-1.76427	-0.69835	-1.46999	0.70565	-1.07018	-0.57127	-1.06687	0.53976	-0.7525	-0.58127	-0.99426	0.6769	-1.01339	-0.59552	-1.02766	1.25018	-1.90097	-0.66345
259	-1.16631	-0.84111	-1.65742	-1.25444	-1.57105	0.66595	-1.72838	0.59522	-0.54851	0.18458	0.2347	-0.3986	-0.19702	0.19859	1.86837	-1.94622	-0.81373	-1.6474	2.00276	-2.17845	-0.78099	-1.64279	2.06313	-2.13989	-0.84496	-1.75608	1.99532	-2.14197	-0.78455	-1.64464	1.88006	-2.2292	-0.72596	-1.45398	1.49546	-1.90705	-0.67072	-1.19409	1.82273	-2.12759	-0.71324	-1.393	1.58123	-1.98854	-0.68276	-1.23714	1.60429	-2.12898	-0.68089
260	-1.34696	-1.25541	-1.11304	-1.14238	0.95683	-1.71846	-0.53484	-0.18738	-0.53735	0.34739	0.38884	-0.23567	0.13634	-0.31235	0.3344	-0.17806	0.16431	0.04104	0.48033	-0.25615	0.15209	0.07999	0.71709	-0.5508	0.06442	-0.21912	0.76483	-0.59621	0.07983	-0.09807	0.25175	0.03022	0.21027	0.31933	0.50335	-0.19165	0.13351	0.16657	1.05426	-0.90698	0.03197	-0.15878	1.00174	-0.92972	0.01623	-0.12603	0.23019	0.11914	0.19411
261	-0.74412	-0.69838	-0.89506	-0.39366	0.87209	-0.10147	-0.70243	1.29236	-0.15056	0.52841	0.09737	-0.15651	0.5351	-0.66168	0.32321	-0.12288	0.43299	0.22781	0.1985	0.0849	0.47765	0.48106	0.28889	-0.06764	0.43175	0.25685	0.21392	0.09559	0.47633	0.46788	0.14606	0.27246	0.50761	0.60854	-0.00159	0.56577	0.51101	0.70674	0.08739	0.38833	0.50184	0.64186	0.05772	0.54502	0.52019	0.69536	0.12845	0.41876	0.50263
262	-1.3846	-1.22347	-1.39674	-1.20227	1.03433	1.26131	-1.67002	0.67229	-1.55458	-1.69115	1.5987	1.53279	0.56921	-0.8111	-0.01307	-1.39464	0.77714	-0.09414	-0.22059	-1.54991	0.83486	0.16627	-0.03124	-1.43621	0.77025	-0.07117	-0.30469	-1.41842	0.84275	0.21489	-0.5152	-1.6614	0.88754	0.39587	-0.83366	-1.54301	0.93754	0.6204	-0.71983	-1.44903	0.92038	0.54066	-1.00733	-1.27434	0.95617	0.72142	-0.82237	-1.67885	0.93232
263	-0.46802	-0.38665	-0.40004	-0.22026	0.30058	0.04527	-0.20196	0.95425	0.34258	1.44079	-0.4564	-0.88002	-0.30717	0.03685	0.18377	0.49005	-0.30502	0.2028	0.52385	0.41002	-0.35105	0.11745	0.27923	0.405	-0.32499	0.14174	0.07594	0.78107	-0.25923	0.40388	0.34768	0.8901	-0.30208	0.32145	0.82234	0.64466	-0.39817	0.04867	0.34825	0.92692	-0.30163	0.32276	-0.03145	1.56608	-0.23609	0.56246	0.47081	1.09448	-0.33266
264	-0.90632	-0.78526	-0.73366	-0.85855	-0.25066	-0.14352	-0.4567	0.60543	-0.39327	0.32099	0.2294	-0.36571	-0.32431	0.12182	0.01535	0.14849	-0.04223	0.0503	0.11344	0.10572	-0.01645	0.09294	0.35257	-0.17402	-0.08943	-0.17482	0.47874	-0.24858	-0.08917	-0.14613	0.16421	0.13438	-0.02955	0.12184	-0.04012	0.49489	0.03032	0.2652	0.39796	-0.05487	-0.03255	0.01214	0.62055	-0.31624	-0.09072	-0.10819	0.2018	0.16274	-0.04395
265	-1.52077	-1.71535	-0.75011	-1.40386	-0.19991	-1.77695	0.61546	-0.60314	-1.24417	-0.7027	1.16836	0.65794	1.0611	-1.03068	0.26035	-0.85424	0.95389	0.22548	0.13196	-0.89674	1.01358	0.4774	0.40598	-1.02939	0.92784	0.13992	0.53267	-1.34029	0.92142	0.2017	0.37018	-1.50914	0.96576	0.39602	-0.36771	-0.58364	1.11438	0.88317	0.00666	-0.90618	1.04939	0.6499	0.36301	-1.66588	0.94425	0.42427	0.30555	-1.77963	0.95983
266	-0.52091	-0.47608	-0.75892	-0.54455	0.02752	0.41756	-0.20597	-0.42682	-0.05633	0.79754	-0.07887	-0.47153	-0.19039	-0.05683	1.09861	-0.43104	-0.26986	-0.40035	0.69562	0.08463	-0.16056	-0.01819	0.96531	-0.30645	-0.24876	-0.35282	1.29498	-0.63064	-0.31737	-0.51054	1.20565	-0.4579	-0.28368	-0.32207	0.35376	0.74428	-0.11721	0.22786	0.74336	0.11356	-0.1882	-0.06249	1.46472	-0.87726	-0.38538	-0.55077	1.26298	-0.56253	-0.32812
267	-1.2319	-1.2222	-0.95351	-1.06685	1.15012	-0.17077	-1.43344	-0.27098	-1.2087	-1.01494	1.11616	0.93517	0.75535	-0.8048	-0.95614	0.54404	1.44492	1.2635	-1.24496	0.69098	1.45811	1.53241	-1.20002	0.84124	1.54299	1.5844	-0.94881	0.26594	1.33679	1.21792	-0.64609	-0.57991	1.18904	0.9319	-1.29706	0.26312	1.31449	1.3649	-1.34692	0.46116	1.35612	1.45256	-0.6273	-0.99749	1.09156	0.89717	-0.41038	-1.44946	1.05346
268	-0.31468	-0.0417	-0.52922	-0.39623	-1.47795	1.44172	-1.08314	0.80452	0.14196	0.30195	-0.2939	-0.63186	-1.2156	1.28107	-0.78321	1.08703	-0.74997	0.05448	-0.32706	0.74257	-0.88575	-0.48705	-0.91112	1.19453	-0.71863	0.18495	-0.80256	1.21861	-0.80434	-0.08954	0.19788	0.33637	-1.00292	-0.95424	0.61124	-0.12641	-1.0228	-1.11479	-0.15475	0.68493	-0.95059	-0.70895	-0.34012	1.08291	-0.92615	-0.57951	0.65493	-0.12361	-1.04909
269	-0.18915	-0.09281	-0.56785	-0.25019	0.71243	0.88737	-0.0579	0.25988	0.17555	-0.21338	-0.08035	-0.03265	-0.44787	0.46992	-0.78602	0.8886	0.1623	0.53892	-0.72703	0.82454	0.09901	0.39246	-0.80527	0.89028	0.15733	0.51972	-0.57844	0.73624	0.06801	0.23713	-0.30752	0.46692	-0.00803	0.00931	-0.45722	0.5954	0.00431	0.07333	-0.37145	0.50107	-0.00878	0.0111	-0.0192	0.18454	-0.06625	-0.20621	-0.08803	0.23462	-0.05444
270	-0.83212	-1.21549	-0.11	-0.4019	0.88117	-0.86955	0.45964	1.04529	-0.60645	-0.04361	0.60641	0.39982	0.80381	-0.78003	-1.22283	1.31097	1.49551	1.81104	-1.05004	1.26402	1.38267	1.67879	-1.30078	1.35521	1.51995	1.88783	-1.5231	1.54869	1.50391	2.10095	-1.00968	1.23002	1.29931	1.58344	-0.48788	0.86336	1.1713	1.26927	-1.23744	1.42801	1.33444	1.71737	-1.52977	1.68869	1.36674	1.90482	-0.6497	0.8596	1.17965
271	-0.01348	0.52555	-0.38519	-0.73616	0.00924	1.35334	-0.72685	0.58321	0.94367	0.88357	-1.03181	-1.08594	-1.66654	1.96856	-0.78942	1.2382	-1.40177	-0.22652	0.05255	0.68045	-1.55738	-1.19346	-0.66748	1.16073	-1.44101	-0.44019	-0.72278	1.43079	-1.42161	-0.45005	0.2979	0.68818	-1.56359	-1.3805	1.60957	-0.6285	-1.67455	-2.12025	0.65312	0.42368	-1.61084	-1.62512	0.02335	1.37048	-1.49718	-1.12326	1.01025	0.10407	-1.6148
272	-0.84316	-0.92324	-0.43213	-0.71445	0.81654	0.63556	-0.0355	-0.56733	-0.66026	-0.14394	0.55008	0.30299	0.0839	0.04822	-0.95847	0.58363	0.38654	0.87214	-0.85555	0.55891	0.30737	0.64101	-0.90965	0.56137	0.35486	0.75037	-0.85131	0.52451	0.30062	0.6638	-0.6938	0.41801	0.25048	0.47128	-0.49999	0.32929	0.20694	0.31892	-0.49783	0.24192	0.18803	0.29622	-0.48891	0.27017	0.1995	0.34949	-0.53204	0.33532	0.22404
273	-0.26821	-0.23882	-0.05806	-0.3118	0.91556	0.04536	0.68971	0.43188	0.39244	1.11303	-0.61108	-0.97793	-1.13296	1.19561	-1.04748	1.50972	-0.63844	0.75684	-0.62692	1.4301	-0.78851	0.24923	-0.96985	1.46868	-0.6775	0.61025	-0.97512	1.70145	-0.6813	0.56206	-0.39052	1.55169	-0.82726	-0.00882	0.369	1.1185	-0.96487	-0.43172	-0.15551	1.40455	-0.88955	-0.17715	-0.37061	1.87424	-0.80021	0.00318	0.14797	1.35989	-0.90549
274	-1.54537	-1.4215	-1.77718	-1.21185	-1.69942	0.41272	-2.25026	0.63975	-1.15512	-1.10381	0.85423	0.29659	0.04049	0.00562	-1.37264	1.31967	0.86889	1.4416	-1.33138	1.18858	0.77262	1.16701	-1.32835	1.24524	0.85825	1.32513	-1.40588	1.17712	0.78282	1.22067	-1.29373	0.9095	0.65822	0.91073	-1.02444	0.45093	0.59675	0.67911	-1.16639	0.6646	0.65361	0.82159	-1.19728	0.45726	0.61563	0.76182	-1.06996	0.34748	0.55623
275	0.02072	-0.15189	0.64284	-0.31493	1.28441	-0.23647	0.87686	-2.23291	0.45651	0.94942	-0.57224	-0.87108	-1.09959	1.14763	-0.81654	1.28912	-0.69673	0.46764	-0.37699	1.16267	-0.81134	0.0695	-0.80194	1.30175	-0.6757	0.62522	-0.76121	1.44513	-0.75028	0.25363	0.00757	1.04653	-0.89646	-0.35515	0.58687	0.72509	-0.97574	-0.6768	-0.16572	1.2959	-0.86087	-0.13045	0.13927	1.11861	-0.91584	-0.46813	0.61372	0.64268	-0.96925
276	-0.86205	-1.11836	-0.54335	-0.47022	1.25598	-0.7871	0.25366	0.1147	-0.33545	0.38291	0.22213	-0.26578	-0.38227	0.12245	-0.12588	0.28437	-0.17829	0.10188	-0.30018	0.56729	-0.12851	0.32636	-0.20759	0.3601	-0.16598	0.17933	-0.05997	0.23831	-0.18865	0.14564	-0.09873	0.43209	-0.159	0.23711	-0.35222	0.9242	-0.1235	0.41313	-0.40057	0.78815	-0.11973	0.43621	0.08049	0.19475	-0.22586	0.11018	-0.01364	0.42752	-0.17828
277	0.63066	1.27618	0.22987	-0.16088	-1.60709	1.0097	-0.68561	0.21624	1.60409	0.26725	-1.27955	-0.63442	0.34999	0.05313	1.99335	-1.90972	-0.69198	-1.82682	2.07243	-2.04999	-0.65173	-1.81862	2.11653	-1.99885	-0.72258	-1.91508	2.01697	-1.93235	-0.64701	-1.79259	1.76738	-1.83006	-0.56204	-1.51555	1.49877	-1.63705	-0.4991	-1.34117	1.87087	-1.89682	-0.57092	-1.57438	1.43878	-1.44836	-0.48315	-1.28953	1.33005	-1.42859	-0.47968
278	-0.53929	-0.65255	-0.14142	-0.10203	0.43633	-0.60887	0.24517	0.52735	0.34053	0.90154	-0.42962	-0.7326	-0.27537	0.23662	0.14772	0.29287	-0.44196	-0.23381	0.00643	0.58673	-0.37745	-0.03769	0.14793	0.29314	-0.44147	-0.22751	0.05263	0.54025	-0.40188	-0.05993	-0.10034	0.97921	-0.34731	0.09643	-0.2124	1.31873	-0.30099	0.18309	-0.16825	1.05933	-0.33784	0.14443	-0.14823	1.26553	-0.34073	0.16733	-0.14502	1.34172	-0.32473
279	-1.45514	-1.40021	-0.99805	-1.26076	0.53977	-1.1367	-1.20098	-0.69121	-1.2276	-1.0569	1.27751	1.06516	0.21469	-0.47426	-0.62488	0.20417	0.90203	0.65414	-0.55135	-0.10092	0.89087	0.67882	-0.36141	-0.22277	0.82573	0.43776	-0.53465	-0.19422	0.86063	0.64729	-0.93982	0.27145	0.95491	0.95374	-0.6742	-0.42107	0.86492	0.74838	-0.43974	-0.73899	0.80522	0.58358	-0.69786	-0.55487	0.8193	0.72717	-1.0387	0.23658	0.94692
280	-0.04095	0.08606	-0.36116	-0.21778	0.06393	1.25042	-0.13509	-0.39424	0.71694	1.56519	-0.7408	-0.91486	-0.09717	-0.12003	0.25648	0.46125	-0.32179	0.24308	0.22883	0.70967	-0.29765	0.40749	0.0327	0.66018	-0.26019	0.45274	0.50345	0.4966	-0.35219	0.2309	0.75052	0.5601	-0.38073	0.19095	0.63973	0.89704	-0.37463	0.23988	0.39781	0.98106	-0.3176	0.39759	1.11414	0.47964	-0.45148	-0.01949	1.04435	0.53108	-0.44342
281	-0.71355	-0.52951	-0.66839	-0.59387	0.71969	-0.50884	-0.0544	0.20743	-0.20229	0.74775	0.08682	-0.45694	-0.1244	-0.09534	0.19042	0.21291	-0.03636	0.11994	0.21287	0.28599	-0.02401	0.23815	0.11358	0.26945	-0.02672	0.17711	0.31753	0.20433	-0.04327	0.16052	0.55967	0.10698	-0.07133	0.10103	0.44408	0.29828	-0.06921	0.17373	0.25449	0.42783	-0.02974	0.27862	0.60297	0.17754	-0.0918	0.08417	0.7805	-0.04472	-0.11821
282	-0.4079	-0.12383	-0.32817	-0.38447	-0.49754	0.34772	0.25987	0.34306	-0.1014	0.75795	-0.02308	-0.53097	-0.28333	0.19534	0.40446	0.02973	-0.40765	-0.34112	0.42402	0.16273	-0.37622	-0.29038	0.45853	-0.00569	-0.42107	-0.40162	0.53571	0.02457	-0.39397	-0.32964	0.51026	0.23827	-0.35781	-0.23452	0.47766	0.45305	-0.34607	-0.24085	0.5318	0.25529	-0.36211	-0.27159	0.71105	0.12766	-0.38664	-0.33705	0.54452	0.37264	-0.35175
283	0.95476	1.08749	0.34736	0.68115	0.125	0.17881	0.24335	-0.00505	2.10986	1.50623	-1.88965	-0.91986	1.29669	-1.15514	1.36171	-0.616	0.02079	-0.25511	1.06884	-0.22804	0.089	0.07581	1.15764	-0.45085	0.04153	-0.15285	1.20126	-0.31988	0.0613	-0.00445	1.13329	-0.02604	0.09949	0.19062	0.63665	0.63976	0.16451	0.46316	0.78143	0.31235	0.14197	0.35738	0.93794	0.38441	0.10753	0.301	0.92813	0.43573	0.11953
284	-0.16576	-0.43137	0.08365	-0.41145	1.89998	-1.25538	0.20202	-0.06323	0.84351	1.20508	-0.78754	-0.92479	-0.65486	0.5285	0.27328	0.34172	-0.88365	-0.45115	1.01967	-0.1157	-0.99253	-0.8761	0.3496	0.32111	-0.90758	-0.50046	-0.3049	1.08712	-0.74898	0.04177	0.50106	0.59275	-0.86758	-0.44969	1.85785	-0.67482	-1.07567	-1.24638	0.61395	0.61865	-0.89569	-0.51329	-0.64444	2.19302	-0.66433	0.31187	0.75823	0.56417	-0.89506
285	0.40193	0.1461	0.51375	0.86827	1.06626	-0.04044	0.75302	-1.44685	-0.02223	0.80166	-0.23283	-0.69902	-0.41764	0.41494	-1.38906	1.71517	0.29973	1.64527	-1.224	1.78642	0.1665	1.24178	-1.32288	1.68283	0.26395	1.49907	-1.48845	2.03205	0.25635	1.59766	-1.28769	2.16383	0.14815	1.21824	-0.58262	1.70307	-0.02697	0.66079	-1.08419	2.05773	0.08331	1.03681	-1.24002	2.50601	0.12937	1.16471	-0.95874	2.18039	0.069
286	-0.77404	-0.45053	-0.80899	-0.5644	0.51394	0.60646	-0.64087	0.11069	-1.465	-1.23195	1.41063	0.99943	0.9568	-0.99422	-0.66075	-0.0593	1.18338	0.81746	-0.90564	0.10525	1.20582	0.98772	-0.66567	-0.07036	1.17398	0.80443	-0.76173	-0.19201	1.16878	0.91735	-1.04762	0.00499	1.20214	1.06352	-1.3288	0.39977	1.25662	1.24506	-1.01395	-0.12366	1.1767	1.02448	-1.11935	-0.2332	1.17372	1.1268	-1.30499	0.22343	1.2343
287	-0.92165	-0.66644	-1.03035	-0.88196	0.82996	0.13246	-1.09403	-1.22993	-1.04239	-1.14689	0.98608	0.55722	0.07361	-0.13916	-0.30617	-0.35472	0.10373	-0.0982	-0.50957	-0.31	0.15943	0.04446	-0.11884	-0.65275	0.06116	-0.28761	-0.24784	-0.69844	0.10739	-0.16209	-0.86904	-0.00376	0.23449	0.29035	-1.02986	0.02975	0.26533	0.37393	-0.45349	-0.83489	0.15098	-0.04168	-0.59329	-0.82121	0.1818	0.06473	-1.1571	0.29963	0.29282
288	-0.55011	-0.67685	-0.56594	-0.38798	0.5744	-0.44378	-0.25269	-0.28571	-1.44263	-1.61206	1.65123	1.77568	1.04296	-1.10452	-0.86099	0.05143	1.65554	1.01165	-1.14256	0.0718	1.6972	1.30617	-0.773	-0.12692	1.63491	0.934	-1.03366	-0.06275	1.67917	1.22238	-1.50646	0.25135	1.73593	1.52966	-1.72172	0.22985	1.73093	1.63044	-1.3848	-0.12076	1.68977	1.40729	-1.52296	-0.13355	1.69334	1.48862	-1.77622	0.36372	1.74949
289	-0.77856	-0.99223	-0.16401	-0.17294	2.23671	-1.87867	0.19822	-1.47034	-0.83817	-0.47454	0.91921	0.72917	1.16822	-1.11215	-0.05549	-0.43674	0.79696	0.14822	-0.403	-0.26954	0.88836	0.49301	-0.26639	-0.26375	0.84691	0.28441	-0.37775	-0.13129	0.89915	0.48372	-0.47799	-0.15511	0.92747	0.61434	-0.95351	0.17003	1.00695	0.90092	-1.01371	0.38698	1.03026	0.9163	-0.86238	0.38381	1.03277	0.84886	-0.67501	0.05237	0.97734
290	-0.03601	0.43101	-0.51805	-0.09604	0.3054	0.93105	-0.52695	0.79633	-0.14033	0.97892	0.04269	-0.29173	1.09791	-1.08784	1.25567	-0.84638	0.19046	-0.27687	1.04556	-0.57551	0.26529	0.02118	1.11929	-0.70711	0.19856	-0.20097	1.25086	-0.69874	0.23838	-0.0816	1.1955	-0.56782	0.30861	0.10229	0.85025	-0.15866	0.34576	0.31444	0.98517	-0.3166	0.31077	0.22019	1.13489	-0.31299	0.32756	0.18483	1.06345	-0.30973	0.35264
291	0.29842	0.45108	-0.01345	0.28777	-0.98546	0.30279	0.04382	1.9438	0.2074	-0.32464	-0.074	0.22116	0.79673	-0.60722	1.17264	-1.59155	0.034	-0.97715	1.09819	-1.61143	0.08151	-0.81238	1.1465	-1.5544	0.02578	-0.95307	0.95958	-1.41441	0.1103	-0.73755	0.82264	-1.40536	0.18243	-0.53284	0.71725	-1.47022	0.18822	-0.4271	0.83412	-1.46844	0.15594	-0.53078	0.50484	-1.10496	0.24254	-0.295	0.55186	-1.1972	0.24256
292	-1.00352	-1.15321	-0.51527	-0.71205	0.98644	0.10368	-0.89475	-0.64684	-1.22853	-1.06581	1.16873	0.866	0.39435	-0.48134	-1.47182	1.44371	1.53197	1.85642	-1.45149	1.2563	1.3924	1.57333	-1.39982	1.31307	1.49977	1.68432	-1.56631	1.45391	1.44395	1.73142	-1.58981	1.3679	1.33285	1.54274	-1.23268	0.5798	1.21243	1.21887	-1.37061	0.91069	1.27457	1.34697	-1.50142	1.14496	1.28621	1.41659	-1.4809	1.08831	1.26388
293	0.49274	0.12864	0.72335	0.5556	-0.06851	-1.2372	0.53042	0.05066	0.38066	-0.06779	-0.17495	0.00395	0.459	-0.35749	0.07803	-0.13674	0.15178	-0.12266	-0.14004	0.13076	0.21199	0.14483	0.08146	-0.12008	0.1427	-0.10874	0.22364	-0.31257	0.1382	-0.12186	-0.00985	-0.06991	0.20471	0.11023	-0.31746	0.41245	0.25384	0.32583	-0.05347	0.04986	0.20085	0.13615	0.30973	-0.5525	0.12989	-0.07489	-0.09443	0.00947	0.22206
294	0.61001	1.02189	0.02972	-0.05059	-2.38584	1.04175	-0.46978	0.52114	-0.28611	-1.88248	-0.00177	0.2659	-1.18406	0.9905	-1.20545	0.6157	-0.54994	0.21951	-1.29005	0.3044	-0.60327	-0.17089	-1.22093	0.55982	-0.56706	0.14565	-1.23515	0.21298	-0.6219	-0.25188	-1.20087	-0.36026	-0.6525	-0.59236	-1.39064	-0.50304	-0.61477	-0.50411	-1.2425	-0.56202	-0.67019	-0.61346	-1.28046	-0.82543	-0.65967	-0.66755	-1.25934	-0.74964	-0.63087
295	-0.43014	-0.58979	0.08311	-0.53266	0.59931	-0.7056	0.71252	-0.77762	-0.49452	-0.44142	0.51692	0.26413	-0.14638	0.21548	-1.3629	1.46707	0.75632	1.44184	-1.54911	1.81303	0.75839	1.44118	-1.21941	1.38067	0.72677	1.18798	-0.95675	1.03083	0.55966	0.78208	-1.22962	1.33544	0.56127	0.88682	-1.39267	1.88923	0.65609	1.01969	-0.8119	1.04184	0.52963	0.59177	-0.11971	-0.17529	0.3334	0.09556	-0.89499	0.85096	0.46289
296	0.30205	0.3799	-0.05685	0.3509	-0.21524	1.02469	-0.50419	-1.3583	0.04729	-0.37457	-0.16403	-0.14379	-0.83386	0.80193	-1.27394	1.22435	-0.22157	0.78459	-1.05949	0.96563	-0.37295	0.209	-1.08413	1.07738	-0.28734	0.45532	-1.15715	1.07303	-0.33701	0.3114	-1.22566	0.99043	-0.40034	0.15634	-0.81075	0.66814	-0.47808	-0.15889	-0.60562	0.38053	-0.51047	-0.32796	-0.95953	0.84525	-0.44127	-0.09114	-1.33491	1.23896	-0.39613
297	-0.77707	-0.83892	-0.667	-0.60339	0.25518	0.45564	-0.49619	0.77913	-0.59896	-0.37218	0.50418	0.08335	-0.51275	0.39286	-1.16714	1.25091	0.30607	0.94343	-1.01838	1.07634	0.12304	0.56079	-1.04014	1.10678	0.24722	0.70826	-0.91612	0.96868	0.12867	0.47138	-0.8506	0.87094	0.00287	0.27536	-0.61697	0.55662	-0.07855	0.10692	-0.44282	0.3337	-0.09001	-0.04259	-0.32646	0.13481	-0.08938	-0.0817	-0.67637	0.61879	-0.0524
298	1.15057	1.92579	0.27096	-0.03372	-1.62439	0.97267	-0.34437	0.68751	0.66369	-0.41393	-0.6066	-0.67699	-1.92511	2.25402	-1.06935	1.2087	-1.6938	-0.31212	-0.62027	0.66698	-1.79251	-1.33512	-0.89865	0.98612	-1.73984	-0.68817	-0.88292	1.04386	-1.7518	-1.01057	-0.49656	0.61371	-1.79575	-1.60429	0.29716	-0.70433	-1.81742	-2.18854	0.01843	-0.18004	-1.83672	-2.04186	-0.17514	0.19084	-1.78149	-1.86167	-0.09884	0.04398	-1.78769
299	0.64341	0.91138	0.18273	0.33534	-0.62822	-0.36601	-0.33881	-0.04158	-0.15062	-0.58284	0.02685	-0.04343	-0.79082	0.91823	-1.25355	1.30418	-0.19246	0.72328	-1.2973	1.33731	-0.26357	0.42997	-1.21688	1.23127	-0.20989	0.61237	-1.07086	1.01711	-0.32891	0.18805	-1.02441	0.97845	-0.39395	-0.06764	-1.05774	1.02346	-0.37498	-0.06624	-0.89448	0.69168	-0.42059	-0.17918	-0.57362	0.17516	-0.48819	-0.41768	-0.81073	0.6514	-0.44234
300	0.61821	0.73443	0.27781	0.36159	-0.37362	-0.21913	0.44359	0.15081	-0.25846	-0.92357	0.54067	1.76732	-0.24265	0.47582	-1.36595	1.32902	0.534	1.07639	-1.40153	1.28335	0.48346	0.75689	-1.26259	1.14805	0.48186	0.82435	-1.21245	0.95648	0.42987	0.5501	-1.2857	1.011	0.43774	0.41182	-1.20748	0.82753	0.4428	0.29743	-0.99662	0.4282	0.35884	0.13481	-0.80307	-0.05059	0.35206	-0.00889	-1.08004	0.55604	0.43545
301	-0.17292	0.44771	-0.93841	-0.77636	-1.74666	1.46123	-1.52692	0.03858	-0.60331	-0.69598	0.47544	0.29415	-0.54737	0.5561	-0.951	0.74446	-0.01212	0.37843	-0.78604	0.3386	-0.15189	-0.01172	-0.97559	0.77793	-0.00681	0.36049	-0.68506	0.28365	-0.15903	-0.08709	-0.2616	-0.64665	-0.31391	-0.50968	-0.26041	-0.84662	-0.31563	-0.49908	-0.31963	-0.57045	-0.29895	-0.47093	0.04479	-1.18283	-0.35038	-0.68871	0.03543	-1.3521	-0.36969
302	-1.01141	-1.69938	0.21545	-0.22203	0.17607	-1.19022	1.08201	0.17014	-1.01607	-0.23731	1.18904	1.15296	1.22578	-1.34043	-0.82751	0.75264	1.71326	1.57715	-1.2817	1.23148	1.86419	2.12252	-0.90722	0.79512	1.74419	1.63142	-0.80418	0.75785	1.7019	1.68581	-1.06522	1.14421	1.77211	1.93153	-1.67775	1.93032	1.95688	2.36166	-1.3528	1.41035	1.83834	2.09647	-0.8022	0.90428	1.67747	1.69883	-0.98853	1.12547	1.74844
303	-1.0591	-1.40617	-1.00426	-0.62585	0.73877	-0.13325	-0.09431	0.36363	-0.89594	-0.95008	0.86782	0.58976	-0.41036	0.14358	-1.23719	1.14402	0.71706	1.16614	-1.43301	1.23261	0.62661	1.14099	-1.22354	1.11352	0.70014	1.09018	-1.0702	0.85092	0.55649	0.82107	-1.23714	0.88456	0.49093	0.80338	-1.61889	1.30154	0.5316	1.0325	-1.17038	0.73646	0.45793	0.71273	-0.8577	0.2726	0.41038	0.55685	-1.22395	0.75809	0.46881
304	-0.97831	-0.90168	-0.57917	-0.78415	1.05687	0.45503	-0.73704	-0.29656	-0.79223	-0.34165	0.73493	0.33961	0.52421	-0.59679	-0.10154	-0.11872	0.57919	0.2456	-0.3095	0.08836	0.65968	0.53427	-0.0593	-0.14396	0.57743	0.24264	-0.00705	-0.24106	0.60284	0.32455	-0.32621	0.06299	0.67927	0.58965	-0.57753	0.38602	0.74293	0.78109	-0.27764	0.04994	0.68198	0.58663	-0.09527	-0.26198	0.65663	0.47861	-0.40846	0.13027	0.70997
305	0.01719	-0.14194	0.37206	-0.18713	0.63843	-0.30189	0.31964	-1.2703	0.20998	0.79504	-0.29249	-0.60713	0.29848	-0.25405	1.42301	-1.03589	-0.49942	-1.03114	1.62694	-1.12962	-0.49188	-1.02545	1.52376	-1.07173	-0.5269	-1.08116	1.21178	-0.73358	-0.42105	-0.78424	1.08387	-0.56104	-0.35954	-0.59057	1.54754	-0.98424	-0.43169	-0.81437	1.4835	-0.85868	-0.42177	-0.7916	0.74194	-0.00446	-0.29785	-0.34471	0.78427	-0.13142	-0.30188
306	-0.94219	-1.02545	-0.20309	-0.52524	1.57015	0.57448	0.58572	0.4242	-1.07473	-0.69313	0.92862	0.42409	0.39382	-0.51427	0.3559	-1.12312	0.14615	-0.38601	-0.20554	-0.51874	0.30483	0.11631	0.20389	-0.89106	0.19062	-0.2688	0.20947	-1.10819	0.19001	-0.20042	-0.2079	-0.82553	0.27259	0.13142	-1.07103	0.52266	0.48307	0.74792	-0.51286	-0.28283	0.3589	0.33359	-0.19633	-1.06232	0.25369	0.12817	-0.53518	-0.53271	0.31755
307	0.37677	0.01196	0.83098	0.68298	-1.52514	-0.15977	0.51277	0.53706	-0.68915	-1.51498	0.41763	0.60868	-0.24771	-0.23083	-1.51586	1.07931	0.95272	1.72211	-1.64572	0.95486	0.85922	1.48345	-1.4725	1.04144	0.94037	1.64567	-1.71308	1.06039	0.88212	1.59663	-1.88952	0.84626	0.80349	1.34379	-1.84347	0.68341	0.78294	1.21182	-1.79025	0.67728	0.77683	1.25876	-1.95868	0.84857	0.80402	1.31343	-1.9729	0.80094	0.79953
308	0.0348	0.06689	0.16277	0.00417	0.88084	0.04566	0.65403	-0.25964	0.14963	0.49383	-0.35226	-0.8437	-1.5686	1.70577	-1.28358	1.64592	-0.92626	0.84012	-1.12677	1.70551	-1.02229	0.27367	-1.10551	1.48217	-0.98575	0.45076	-1.04592	1.62937	-1.04266	0.2092	-1.02216	1.9565	-1.08085	-0.01922	-0.47476	1.5663	-1.13663	-0.46397	-0.47578	1.37017	-1.15394	-0.48676	-0.31679	1.42247	-1.17167	-0.56309	-0.62436	1.85935	-1.13515
309	-0.27393	-0.65495	0.02444	0.21244	1.7617	-1.26299	-0.10494	-1.36706	-0.76044	-0.47564	0.93358	0.8462	1.06781	-1.13672	-0.85946	0.69134	1.54429	1.29396	-0.95012	0.75853	1.55356	1.47297	-0.59274	0.36154	1.4639	1.07366	-0.83582	0.59205	1.54369	1.4058	-1.44998	1.41206	1.67925	1.86961	-1.22107	1.132	1.5878	1.66679	-0.83983	0.49988	1.50804	1.41237	-1.03932	0.76107	1.56834	1.55744	-1.64733	1.80906	1.71897
310	1.1345	0.29047	1.35124	1.67838	2.01242	-0.99181	1.88044	-1.7075	1.51181	2.17974	-1.43992	-0.97124	1.81723	-1.93864	1.10022	-0.13395	0.52503	0.44908	1.18905	0.03855	0.54014	0.64628	1.24352	-0.25825	0.47298	0.37164	1.07384	0.06604	0.54252	0.69183	0.86835	0.6762	0.63027	0.99557	1.23519	0.59117	0.55929	0.81257	1.28084	0.2543	0.52838	0.76959	0.94643	0.76601	0.58404	0.97124	0.76069	1.19645	0.6464
311	0.73749	0.62264	0.55891	0.35728	0.83497	-0.38347	0.613	0.83508	0.49589	0.83732	-0.57816	-0.85585	-1.05745	1.15371	-1.13796	1.55701	-0.5121	0.83006	-1.21415	1.91555	-0.54113	0.67671	-0.92261	1.39997	-0.57867	0.4751	-0.38491	1.10532	-0.74247	-0.13051	-0.5942	1.63818	-0.7112	0.03251	-0.74956	2.23276	-0.65779	0.10015	-0.0005	1.13841	-0.79888	-0.39471	1.0724	0.03917	-0.97399	-1.03717	-0.04606	1.36074	-0.79803
312	1.6872	1.6482	1.27638	1.26889	-1.13099	-0.48489	0.66749	-0.28926	0.23272	-1.31559	-0.25553	-0.21607	-1.58617	1.91814	-1.23787	1.1097	-1.24947	-0.16972	-1.2062	0.88653	-1.28767	-0.81035	-1.35732	1.2773	-1.19444	0.02312	-1.44081	1.2913	-1.21476	-0.44895	-1.03062	0.39358	-1.32076	-1.35562	-1.00323	0.09494	-1.27421	-1.40501	-1.37359	0.9819	-1.21978	-1.01368	-1.47341	1.11144	-1.17215	-1.00419	-0.89326	-0.13636	-1.2988
313	-0.68703	-0.14026	-1.1238	-0.85672	-1.18274	1.1896	-1.42147	-0.50924	-0.88138	-1.16052	0.63686	0.19811	-0.44289	0.5354	-0.68674	0.35475	-0.21914	0.3245	-0.66964	0.10139	-0.31903	-0.11131	-0.57227	0.13684	-0.28817	0.04633	-0.71403	0.16774	-0.29424	0.00204	-0.89164	0.2478	-0.29899	-0.09663	-0.61949	-0.55771	-0.38756	-0.42222	-0.47052	-0.6566	-0.41864	-0.49565	-0.74406	-0.34122	-0.35878	-0.29972	-0.95351	0.14148	-0.29658
314	-0.83467	-0.79676	-1.39928	-0.37647	1.37694	-0.99146	-1.38682	0.77397	-0.59419	-0.62887	0.63378	0.27458	-0.46679	0.23398	-0.35841	0.15603	-0.10685	-0.10229	-0.48204	0.20379	-0.06194	0.02356	-0.37063	0.16781	-0.08822	-0.09481	-0.54686	0.33728	-0.03367	0.07941	-0.6955	0.42969	-0.0232	0.18228	-0.69132	0.2872	-0.02582	0.16258	-0.76936	0.52242	0.01805	0.21822	-0.82243	0.61486	0.03384	0.26183	-0.78412	0.49575	-0.00807
315	-0.91685	-0.72202	-1.51743	-0.60812	-0.45474	0.37555	-1.24425	0.42613	-0.91712	-1.64437	0.79505	0.70685	-1.20661	0.76083	-0.2891	-1.19338	-1.1696	-1.23824	-0.52701	-1.20649	-1.10585	-1.08505	-0.20587	-1.32923	-1.18176	-1.26424	-0.54599	-1.17041	-1.09938	-1.05494	-1.0942	-0.73484	-0.99402	-0.7076	-1.19686	-0.88907	-0.97192	-0.6451	-0.88682	-1.19428	-1.03287	-0.85687	-1.27543	-0.75226	-0.95382	-0.57704	-1.52482	-0.25227	-0.90153
316	0.66784	1.10813	0.25219	0.09787	-1.24228	0.28277	-0.05995	0.26154	-0.326	-0.69444	0.27988	0.00683	-0.69823	0.76962	0.72702	-1.23416	-0.8383	-1.54249	0.52463	-1.15034	-0.75622	-1.38009	0.52469	-1.00168	-0.80645	-1.4034	0.41755	-0.99939	-0.74077	-1.31652	0.44457	-1.27301	-0.70314	-1.28484	0.0988	-0.98697	-0.63093	-1.01442	0.07213	-0.79002	-0.64794	-1.03363	-0.12588	-0.62013	-0.59336	-0.88567	0.17062	-1.12512	-0.63418
317	0.73388	1.03147	0.27387	0.40456	-1.77605	-0.03496	0.63739	2.4931	0.28062	-0.81554	-0.23091	-0.11149	-1.03626	1.15502	-1.12551	1.08789	-0.41568	0.21699	-1.01748	0.82958	-0.50897	-0.24483	-1.12868	1.05189	-0.42122	0.17131	-1.03039	0.86883	-0.49994	-0.22528	-0.70926	0.32286	-0.60123	-0.72558	-0.69296	0.07801	-0.60096	-0.72295	-0.71651	0.19687	-0.60797	-0.72709	-0.64396	0.06871	-0.59119	-0.76486	-0.48547	-0.17645	-0.62312
318	-1.5378	-1.40617	-1.05164	-1.32195	-1.02451	0.63351	-1.4183	1.27928	-1.97092	-2.25409	2.46829	3.12934	1.8012	-2.04816	-1.51108	0.94204	3.32337	2.36048	-1.58308	0.29641	3.16304	2.34067	-1.52551	0.82878	3.33199	2.3742	-1.76668	0.75582	3.24526	2.54822	-1.75059	-0.10896	3.04635	2.31797	-1.67678	-1.35255	2.93482	2.22337	-1.80657	-0.43914	3.04491	2.36158	-2.06593	-0.23425	3.07903	2.51556	-1.77609	-0.93464	2.96631
319	0.01474	-0.08298	0.10349	0.16488	-0.19743	0.50286	0.33226	0.31408	0.30149	0.81579	-0.45052	-0.63322	0.35431	-0.33401	1.51155	-1.11767	-0.48038	-1.00872	1.42052	-0.9683	-0.43163	-0.8265	1.286	-0.89805	-0.451	-0.87281	1.21547	-0.74646	-0.38717	-0.70342	1.43523	-0.89868	-0.38723	-0.70665	1.2797	-0.72402	-0.36849	-0.5884	1.03996	-0.45897	-0.331	-0.46958	0.88198	-0.17637	-0.28605	-0.33973	1.27904	-0.67044	-0.35401
320	1.02426	-0.7097	2.86875	2.60915	0.76796	-2.62804	3.27581	-0.60927	1.41419	0.28935	-1.47533	0.38177	3.24906	-2.75695	0.30649	-0.35852	1.91573	1.02459	0.10397	-0.15917	1.97531	1.41672	0.29618	-0.40087	1.90621	1.04786	0.14752	-0.19891	1.98478	1.38865	-0.0728	0.20411	2.046	1.66652	-0.2134	0.31389	2.05406	1.78155	0.00941	-0.08073	1.99962	1.61832	-0.1291	0.2206	2.06665	1.742	-0.21896	0.53373	2.09117
321	0.36597	0.22659	0.38494	0.1239	-0.61382	-0.55897	0.96435	-0.10839	0.2305	0.07164	-0.08533	0.21709	1.04402	-0.9562	1.09071	-1.25495	0.24331	-0.50791	0.74064	-0.92174	0.33986	-0.14715	1.14247	-1.30295	0.21386	-0.52092	1.43177	-1.72463	0.19267	-0.55322	0.93498	-1.3041	0.32776	-0.14429	0.28977	-0.51113	0.44136	0.26257	1.07294	-1.46249	0.27293	-0.21059	1.43034	-2.16728	0.19771	-0.39373	0.7496	-1.23599	0.3541
322	0.25677	-0.09281	0.19996	0.82122	1.78861	-1.19405	1.27279	-1.35999	0.18074	1.27923	-0.30488	-0.6479	0.4646	-0.57388	1.20873	-0.60461	-0.33782	-0.48398	0.79285	-0.08989	-0.2367	-0.09068	0.87402	-0.29676	-0.29231	-0.28847	0.93788	-0.15109	-0.25183	-0.17732	1.03072	-0.06227	-0.21712	-0.07116	0.41331	0.72611	-0.13826	0.28248	0.2934	0.74799	-0.12364	0.33016	0.68598	0.63721	-0.16079	0.14574	0.90506	0.27084	-0.17678
323	-1.35552	-1.5269	-0.83051	-1.04749	-0.16757	0.45206	-1.05191	-0.76994	-1.82639	-1.92101	1.91981	1.85439	1.41999	-1.59855	-1.45652	0.96661	2.44617	2.02391	-1.63895	0.88933	2.34439	2.10369	-1.56253	1.1759	2.52714	2.1783	-1.68224	0.82692	2.3368	2.09995	-1.62423	-0.01787	2.10189	1.8296	-1.77842	0.08655	2.11158	1.95001	-1.89689	0.63191	2.22326	2.09087	-1.88467	-0.12282	2.09356	1.95965	-1.65533	-0.68968	1.99562
324	0.82924	0.9974	0.27878	0.37837	-1.34204	0.39926	0.24573	0.83985	0.09972	-0.69499	0.03814	0.42802	-0.47093	0.53701	-1.14875	1.11525	0.13174	0.73038	-0.98967	0.92256	0.03348	0.32599	-1.14459	1.11493	0.13712	0.70601	-1.0667	0.88616	0.02071	0.41441	-0.70093	0.31727	-0.11226	-0.08351	-0.4124	-0.06668	-0.12914	-0.27558	-0.69963	0.33088	-0.09061	-0.04439	-0.56348	-0.14419	-0.17341	-0.17901	-0.34375	-0.42586	-0.20251
325	-0.0734	0.14568	-0.24056	-0.25002	0.02272	1.42085	-0.66485	0.28801	-0.60893	-0.36145	0.66659	0.79449	0.07539	-0.36324	-0.35086	0.03791	0.46996	0.49411	-0.47438	0.30369	0.54243	0.7356	-0.34169	0.08626	0.48266	0.49519	-0.19836	-0.15771	0.45082	0.45499	-0.33736	0.0111	0.49407	0.63451	-0.5113	0.5447	0.57486	0.79349	-0.35175	0.12357	0.51802	0.62884	0.03074	-0.65682	0.39556	0.33264	-0.25156	-0.13964	0.46359
326	0.86229	1.00592	0.65324	0.53384	-0.25934	0.35809	0.60138	0.44492	1.05873	2.4305	-1.17033	-0.93198	2.70751	-2.89074	3.29938	-1.70024	0.65113	0.01176	3.34735	-1.55353	0.67368	0.21983	3.14999	-1.53921	0.6489	0.05109	3.11444	-1.37373	0.72236	0.33597	3.33862	-1.43408	0.73882	0.45107	3.35968	-1.34673	0.69839	0.37114	3.2558	-1.23152	0.73237	0.47643	2.85697	-0.82537	0.80304	0.66435	3.11767	-1.15026	0.75875
327	1.37364	1.0479	1.00378	1.04698	-0.53835	-1.00311	0.87183	-0.55123	0.0673	-0.14165	0.05384	-0.15541	-0.66063	0.79093	-0.12913	0.19147	-0.60703	-0.58701	0.13896	-0.05684	-0.59921	-0.78889	0.07981	0.03525	-0.62253	-0.72992	-0.13653	0.29772	-0.55044	-0.55431	-0.2991	0.44734	-0.51538	-0.49732	0.22434	-0.1968	-0.54432	-0.85092	0.0859	0.13872	-0.52527	-0.70702	-0.33526	0.7144	-0.45692	-0.43909	-0.38552	0.59883	-0.47832
328	0.07176	0.05891	0.02096	0.09235	-0.10168	0.48529	0.01014	-0.41971	-0.07948	0.5384	-0.04356	-0.42418	0.12699	-0.22677	0.3272	-0.09184	-0.02434	-0.12961	0.20289	0.17941	0.04196	0.11488	0.42673	-0.17269	-0.04431	-0.18348	0.45354	-0.14148	-0.01876	-0.09316	0.08443	0.44122	0.07499	0.26218	0.02005	0.73194	0.11017	0.35838	0.39497	0.11338	0.02331	0.08534	0.48365	-0.02859	-0.00316	0.02619	-0.0243	0.7624	0.09875
329	-0.05802	-0.12315	0.41922	-0.52961	-0.47027	0.82017	0.41148	-0.39567	-0.28235	0.2163	0.06336	-0.46321	-0.78898	0.81375	-1.18774	1.48147	-0.07497	1.0237	-1.11322	1.58496	-0.16046	0.78065	-0.86661	1.13664	-0.19543	0.51659	-0.48928	0.82952	-0.316	0.15173	-0.7334	1.38739	-0.28645	0.30367	-0.53273	1.35928	-0.31055	0.20412	0.17462	0.23088	-0.46897	-0.36814	0.71168	-0.49674	-0.53822	-0.6271	-0.24872	0.98325	-0.36742
330	1.29652	0.68063	1.66036	1.85913	-0.24456	-0.85623	1.54101	0.1047	1.42082	0.43373	-1.36965	-0.50731	-0.3202	0.48573	-1.11051	1.29882	-0.0594	0.84201	-1.06297	1.38449	-0.09913	0.61794	-1.03094	1.28207	-0.08617	0.69977	-0.77992	1.09605	-0.19525	0.36544	-0.68742	1.04263	-0.22742	0.20784	-0.73372	1.41908	-0.18959	0.23664	-0.43477	0.95259	-0.26982	0.02042	-0.09298	0.61137	-0.36074	-0.18625	-0.45473	0.94821	-0.28163
331	-1.09142	-0.83125	-1.23526	-1.162	-0.61677	1.31572	-0.37986	-0.88244	-1.61609	-1.7098	1.71958	1.61361	0.72795	-0.96396	-1.3354	0.94322	2.11415	1.76437	-1.32257	0.57522	1.98075	1.64493	-1.26472	0.85845	2.09784	1.6285	-1.34494	0.62728	1.97866	1.6297	-1.42999	0.1801	1.8677	1.61842	-1.30779	-0.39015	1.81312	1.51304	-1.24487	-0.0667	1.85642	1.46676	-1.33979	-0.32657	1.79763	1.47612	-1.44856	-0.33168	1.80486
332	0.26074	-0.14391	0.76112	0.54493	-1.58991	-1.2267	0.03483	-1.36594	-0.49214	-2.03968	0.6471	1.54546	0.07939	-0.28443	-1.3064	0.72343	0.99969	0.98521	-1.40331	0.28113	0.87059	0.75667	-1.40078	0.76545	1.01114	1.10839	-1.41267	0.35644	0.89175	0.78463	-1.26338	-0.59605	0.75485	0.38892	-1.46398	-0.98632	0.71632	0.46965	-1.52646	-0.46976	0.76378	0.60455	-1.47476	-0.86965	0.7412	0.4738	-1.30991	-1.20289	0.72113
333	0.84086	0.70743	1.09509	0.41452	-0.23924	-0.1177	1.11138	-1.51514	0.52447	0.71725	-0.68936	-0.87326	-0.86392	1.05134	-1.12039	1.48695	-0.43387	0.78868	-0.59478	1.19071	-0.59001	0.06861	-0.87513	1.27995	-0.52991	0.41334	-0.91111	1.49468	-0.54364	0.39664	-0.58192	1.45061	-0.58759	0.04551	0.46324	0.44832	-0.75474	-0.63882	0.09796	0.78177	-0.74045	-0.42871	-0.156	1.22686	-0.70041	-0.23941	-0.11231	1.18935	-0.65328
334	-0.20086	-0.61662	0.99889	0.41725	-0.77523	-2.22035	1.00563	-0.78161	-0.52762	-0.6624	0.62186	0.71237	1.58862	-1.32303	0.42992	-0.90281	1.05504	0.07157	0.11315	-0.6939	1.14372	0.44013	0.416	-0.89795	1.05234	0.09526	0.31775	-0.92691	1.09916	0.31092	-0.09852	-0.6203	1.19899	0.65835	-0.46304	-0.29351	1.25197	0.91143	-0.06977	-0.70414	1.17529	0.65152	-0.1492	-0.75787	1.17384	0.70936	-0.44585	-0.30583	1.25797
[truncated: 94 more columns]

## Sheet: External validation cohort
ID	F1	F2	F3	F4	F5	F6	F7	F8	F9	F10	F11	F12	F13	F14	F15	F16	F17	F18	F19	F20	F21	F22	F23	F24	F25	F26	F27	F28	F29	F30	F31	F32	F33	F34	F35	F36	F37	F38	F39	F40	F41	F42	F43	F44	F45	F46	F47	F48	F49
1	0.76698	-0.15841	1.44143	1.22915	0.26215	-0.79312	1.55513	-0.65391	1.05194	1.32978	-1.07459	-0.58008	2.1616	-2.12194	0.69755	0.18537	1.17181	0.9703	0.53107	0.5215	1.21229	1.19072	0.39981	0.46608	1.20524	1.05805	0.63902	0.42983	1.19565	1.15099	0.94988	0.24792	1.1554	1.10242	0.76915	0.60489	1.1756	1.18582	0.4404	0.90458	1.24159	1.36342	0.96032	0.40721	1.14709	1.1117	1.16986	0.10561	1.10733
2	1.60497	0.46446	2.43929	2.57298	0.02698	-1.56572	1.80979	-0.0103	1.84236	-0.26184	-1.63776	-0.31557	0.40858	-0.00464	-0.86898	0.85942	0.17481	0.48218	-0.86552	0.87611	0.15462	0.4539	-0.9248	0.841	0.16677	0.50419	-0.84166	0.78509	0.13199	0.42256	-0.68443	0.74053	0.11809	0.28029	-0.67935	0.76415	0.11522	0.24845	-0.92294	1.02092	0.14499	0.46443	-0.68109	0.66985	0.08854	0.23133	-0.54958	0.58866	0.09129
3	0.07839	0.76143	-0.34605	-0.51803	-1.1787	0.3694	-0.62433	0.30296	0.12214	1.22349	-0.17036	-0.40276	2.11169	-1.99508	3.2909	-2.91862	0.44991	-0.48566	3.19216	-2.80893	0.46646	-0.41943	3.11038	-2.59832	0.4428	-0.45819	2.95745	-2.7421	0.48657	-0.29221	2.98928	-2.89655	0.49879	-0.28268	2.86061	-2.7577	0.51297	-0.32528	2.9661	-2.82445	0.49059	-0.30652	2.49378	-2.65203	0.53712	-0.08469	2.64867	-2.60957	0.5273
4	0.00084	-0.49632	0.64602	-0.0577	1.21217	-1.27155	1.16944	-1.76574	0.25147	0.97238	-0.35627	-0.65046	-0.13691	0.04928	0.46314	0.12052	-0.37056	-0.26199	0.79108	-0.1229	-0.43758	-0.40493	0.57203	0.05309	-0.40754	-0.31552	0.21646	0.62011	-0.31494	-0.03454	0.34584	0.57948	-0.32681	-0.0804	0.98133	-0.22303	-0.48291	-0.47506	0.57715	0.38632	-0.40186	-0.2104	-0.02025	1.54184	-0.23913	0.23555	0.28766	0.85168	-0.30602
5	-0.2208	-0.26486	0.17122	-0.26284	0.00697	-0.32654	0.18281	0.51281	0.55541	0.9042	-0.57197	-0.73808	-0.29966	0.2716	-0.08685	0.71538	-0.34043	0.11679	0.01149	0.81809	-0.36281	0.08938	0.1629	0.47217	-0.40335	-0.07117	0.39572	0.37864	-0.43695	-0.16089	0.13783	0.85925	-0.38009	0.03662	0.16663	1.08981	-0.39964	0.02282	0.54455	0.41948	-0.47492	-0.24081	0.79539	0.1545	-0.52488	-0.40497	0.21756	0.9635	-0.40225
6	-0.11286	0.03647	-0.21762	-0.19005	0.67694	-0.34306	-0.03794	0.12171	0.36063	0.66707	-0.34878	-0.42201	-0.34526	0.26199	0.38663	-0.07914	-0.48649	-0.41364	0.52216	-0.18813	-0.49885	-0.4409	0.48291	-0.19056	-0.50706	-0.44937	0.39131	0.02436	-0.48002	-0.34338	0.43607	0.10774	-0.47645	-0.35246	0.59775	-0.17107	-0.50136	-0.43708	0.56342	-0.1265	-0.50474	-0.4104	0.34197	0.354	-0.46059	-0.24594	0.45593	0.22446	-0.47204
7	-0.25877	-0.64855	0.32443	0.28487	1.20087	-1.1467	0.29281	-0.39606	0.02865	0.94399	-0.11849	-0.455	0.88894	-0.8983	1.09681	-0.65731	0.10407	-0.13339	0.8556	-0.39076	0.15188	0.07748	1.0553	-0.59264	0.09173	-0.13943	0.9717	-0.38684	0.13111	0.02131	0.74749	-0.06496	0.18593	0.23251	0.50346	0.21517	0.22212	0.35945	0.80031	-0.15362	0.16025	0.16211	0.72124	0.21453	0.18677	0.2634	0.58101	0.32109	0.21668
8	1.91549	0.3793	3.31363	3.45137	-1.33666	-1.95165	2.72216	0.08811	2.22169	0.42785	-2.20322	-0.10237	1.79788	-1.37947	0.38704	-0.6458	0.77958	0.34913	0.125	-0.2978	0.83257	0.56296	0.22813	-0.4231	0.79201	0.39141	0.4075	-0.57073	0.77406	0.40155	0.41338	-0.5252	0.79395	0.47046	0.06327	-0.04209	0.86146	0.68223	0.09711	-0.08346	0.85314	0.64336	0.4648	-0.51198	0.79154	0.45102	0.47873	-0.51676	0.78667
9	0.62779	-0.05378	1.55526	2.63642	0.17794	-0.43121	1.68785	1.14779	1.05475	0.44993	-1.12727	-0.27531	-0.02645	0.21259	-0.85715	1.18549	-0.06848	0.59147	-1.04176	1.68408	-0.00776	0.75688	-1.66476	2.23075	0.24616	1.75685	-0.98787	1.60517	-0.03349	0.72029	-0.94939	1.87519	-0.01876	0.73221	-0.86192	2.1558	0.00638	0.65342	-1.23863	2.45318	0.06777	0.97976	-0.7607	1.99682	-0.04653	0.59376	-0.83211	2.05916	-0.01579
10	-1.44739	-1.54445	-0.55106	-1.14976	0.14728	-0.91393	-0.04702	0.74067	-0.80656	-1.00136	0.68154	0.32952	-0.59402	0.61982	-0.89179	0.45254	-0.07604	0.15166	-0.83074	0.31004	-0.05855	0.07899	-0.79287	0.30134	-0.07762	0.06675	-0.80514	0.15872	-0.09276	0.04138	-0.83172	0.15952	-0.09109	0.02173	-0.8078	0.13049	-0.05435	0.02203	-0.76273	0.00088	-0.07666	-0.00911	-0.78475	-0.14675	-0.10962	-0.02239	-0.80847	-0.00136	-0.09739
11	-1.01994	-0.85443	-0.47937	-0.70246	0.39463	-1.17629	-1.933	0.6373	-0.42811	0.05986	0.39778	0.05865	-0.16515	0.05945	0.2138	0.01467	0.05942	-0.12701	0.10486	0.07601	0.06548	-0.04099	0.25607	-0.18205	0.00441	-0.21556	0.17678	-0.03833	0.04248	-0.10598	-0.05971	0.59972	0.16528	0.15224	-0.08995	0.39773	0.1012	0.12765	0.11756	-0.10001	0.01441	-0.06721	0.06106	0.10792	0.04467	0.006	-0.21739	1.03805	0.23327
12	0.03775	0.26163	-0.46949	0.22155	0.55151	0.8277	-0.17457	1.14187	0.55071	0.74659	-0.5742	-0.75971	-0.59355	0.62445	-0.01323	0.50988	-0.64648	-0.22415	-0.00984	0.71412	-0.64759	-0.22906	-1.00164	1.65677	-0.36736	0.96849	-0.36693	1.09693	-0.57149	0.02452	0.06218	0.83286	-0.64229	-0.26373	0.31541	0.70684	-0.69361	-0.44263	-0.63076	1.88081	-0.49052	0.33595	-0.42498	1.79278	-0.52064	0.09075	0.20813	0.86759	-0.65541
13	-0.34945	-0.26685	-0.65842	-0.60636	0.3355	-0.11435	-0.51935	-0.88906	0.15097	-0.21722	-0.1687	-0.30636	-1.18906	1.30306	0.05249	-0.29623	-1.10733	-1.15456	-0.00164	-0.32833	-1.08121	-1.13241	-0.19131	-0.026	-1.04353	-0.77319	-0.02614	-0.1329	-1.08248	-1.10885	-2e-05	-0.24305	-1.07818	-1.15647	0.02541	-0.53444	-1.06227	-1.1614	-0.21435	0.0273	-1.02882	-0.89415	-0.03595	-0.04337	-1.05365	-1.10224	0.02063	-0.30593	-1.06596
14	-0.2484	-0.79828	0.31718	-0.17395	2.44391	-1.32296	0.79691	-1.4302	0.29538	1.22952	-0.32416	-0.60427	0.23743	-0.50903	-0.15054	0.88601	0.1399	0.68347	0.11606	0.89583	0.10254	0.652	-0.12038	0.92289	0.14075	0.65264	-0.16684	1.17637	0.16033	0.80471	0.16093	0.95916	0.09184	0.6755	0.58907	0.74027	0.00912	0.4407	0.22048	1.14766	0.10745	0.6663	0.18748	1.2969	0.10034	0.69361	0.42248	0.79463	0.03626
15	-0.95576	-1.12894	-0.38783	-0.85034	-0.26946	-0.78439	-0.47617	-1.14441	-0.6566	-0.86292	0.69066	0.72335	-0.04128	0.16036	-0.42951	-0.31329	0.25794	-0.11851	-0.27762	-0.7847	0.23617	-0.20629	-0.19214	-0.70388	0.19664	-0.29604	-0.48506	-0.34063	0.28605	-0.05632	-0.72354	0.0303	0.37295	0.17077	-0.37509	-1.04495	0.27334	-0.10619	-0.29276	-1.00522	0.24144	-0.19205	-0.71116	-0.10764	0.3722	0.16766	-0.90022	0.36042	0.44488
16	-0.72243	-0.93554	-0.53927	-0.49471	0.04242	-0.52128	0.15137	-0.48914	-0.2972	-0.3721	0.34111	0.27307	0.26808	-0.14817	0.32046	-1.00475	0.01271	-0.55973	0.39567	-1.18381	0.01682	-0.53081	0.33235	-0.90814	0.00622	-0.53087	0.07825	-0.73103	0.08154	-0.34984	0.10526	-0.94812	0.08394	-0.323	0.24423	-1.24843	0.07171	-0.34643	0.13044	-0.85664	0.09242	-0.30645	-0.25205	-0.33409	0.18284	-0.03252	-0.05454	-0.76075	0.12098
17	-0.1995	0.22863	-0.39862	-0.41944	-2.06163	-0.07524	-0.48103	-0.00478	0.05301	0.43835	-0.22262	-0.61843	-0.70998	0.79797	1.73219	-1.69878	-1.08864	-1.81072	1.33056	-1.25186	-1.02262	-1.56769	1.64355	-1.51383	-1.08301	-1.69687	1.76586	-1.82313	-1.08749	-1.82407	1.35622	-1.41694	-1.02411	-1.61958	0.77296	-0.53691	-0.9369	-1.21482	1.29426	-1.26081	-1.01908	-1.5341	1.43519	-1.6967	-1.04443	-1.6567	1.06825	-1.07149	-0.98064
18	-0.64395	-0.50506	-0.54268	-0.90842	-0.84808	0.635	-0.4918	-0.74891	-0.09372	0.38713	0.02085	-0.27196	0.20595	-0.27002	0.64935	-0.39234	0.02688	-0.18399	0.80709	-0.46559	0.01592	-0.18545	0.84008	-0.62191	-0.03324	-0.31009	0.8668	-0.79562	-0.03897	-0.274	0.76755	-0.52242	0.00566	-0.1566	0.92813	-0.63743	-0.01382	-0.23458	1.17846	-1.20707	-0.09983	-0.4218	1.07159	-1.41516	-0.12854	-0.40096	0.78312	-0.58874	-0.01725
19	-0.68957	-0.6846	-0.46067	-0.521	-0.16324	0.12728	-0.475	-0.02865	-0.44147	-0.03651	0.4487	0.15129	-0.1303	0.01872	-0.02271	-0.15055	0.05756	-0.07884	-0.01354	-0.20016	0.08042	-0.01712	-0.13409	0.0481	0.0884	0.00226	-0.12438	0.04071	0.09655	0.06317	0.09034	-0.40923	0.05714	-0.05897	0.05365	-0.40956	0.09185	0.01508	-0.1518	0.08472	0.13366	0.14017	-0.11659	0.04083	0.11936	0.14143	0.12	-0.52655	0.05531
20	1.66943	1.38963	1.1601	0.89079	-1.12695	-0.44941	0.53213	0.34664	1.73799	1.04251	-1.55839	-0.58083	1.48024	-1.22668	1.29112	-0.80952	0.37131	-0.04555	1.24878	-0.72261	0.36903	0.04913	1.21583	-0.69344	0.35638	-0.0229	1.37221	-0.80606	0.33811	0.00181	1.42701	-0.87039	0.3359	0.00839	1.36819	-0.84672	0.3238	0.02019	1.42104	-0.83932	0.31951	0.01232	1.60482	-1.09307	0.26572	-0.099	1.49913	-0.93315	0.29763
21	-0.11523	-0.22993	0.22889	-0.34534	0.65267	-0.2452	0.52049	-1.75708	0.31397	0.4098	-0.31918	-0.48227	-0.18037	0.3006	0.32726	-0.00363	-0.34489	-0.46155	0.23418	0.23121	-0.32573	-0.35879	0.07429	0.29186	-0.32003	-0.27274	0.24849	0.14975	-0.32224	-0.36545	0.51814	-0.10253	-0.33938	-0.51701	0.34016	0.28197	-0.32053	-0.38343	0.01244	0.67016	-0.28546	-0.161	0.37152	0.11275	-0.323	-0.41563	0.57924	-0.15678	-0.33188
22	0.60443	1.15447	-0.04578	-0.21682	0.33095	0.12727	-0.35713	-2.33873	1.02262	0.86748	-0.94404	-0.87048	-0.63791	0.76818	1.17727	-0.59488	-1.06401	-1.3336	1.35388	-0.71064	-1.0949	-1.42439	1.30152	-0.63371	-1.0863	-1.35408	1.37211	-0.70004	-1.08038	-1.43155	1.23417	-0.58171	-1.06529	-1.34054	1.6205	-1.12468	-1.13409	-1.60299	1.62492	-0.92065	-1.10479	-1.55567	1.58243	-0.99176	-1.0979	-1.56948	1.19651	-0.51195	-1.05561
23	1.08616	0.5391	0.8334	1.0663	1.31282	-1.43354	1.09119	-0.06955	1.02613	0.38819	-0.82663	-0.51805	-0.54178	0.63595	-0.22701	0.56828	-0.69494	-0.34894	-0.50538	0.98384	-0.63816	-0.13864	-0.39504	0.70043	-0.65208	-0.1491	-0.1094	0.59479	-0.7161	-0.43272	-0.22885	0.9052	-0.69098	-0.36109	-0.56917	1.49714	-0.61495	-0.07486	-0.41487	1.10207	-0.65603	-0.18518	0.10364	0.6592	-0.74528	-0.57576	-0.14651	0.98625	-0.69509
24	0.33882	0.3583	0.02208	0.19361	0.82407	0.93885	0.06059	-0.3642	0.84295	1.66364	-0.86151	-1.02284	-0.03979	-0.21322	0.30684	0.75332	-0.30183	0.27038	0.03516	1.29033	-0.24616	0.52917	-1.25305	2.1324	0.14393	1.67441	0.21422	1.14284	-0.28545	0.42141	0.54801	1.09263	-0.33867	0.29298	0.39492	1.56388	-0.30819	0.4018	-0.34385	2.19642	-0.14487	0.87463	0.78027	1.17199	-0.39658	0.1667	0.85058	1.02062	-0.40161
25	-0.7929	-0.89811	-0.4351	-0.67143	-0.12477	-0.20658	-0.32049	0.12836	-0.61804	-0.27674	0.53656	0.2554	0.06944	-0.15486	-0.21606	-0.01812	0.41176	0.32056	-0.25685	0.0749	0.4405	0.38763	-0.09537	-0.0822	0.40301	0.22322	-0.09041	-0.21633	0.39741	0.30334	-0.24797	-0.10314	0.40971	0.40588	-0.36762	0.25199	0.45453	0.50645	-0.10622	-0.12621	0.42059	0.33783	-0.13096	-0.25283	0.39054	0.37741	-0.28136	-0.08675	0.39598
26	-0.61332	-0.16816	-0.83598	-0.82763	0.05553	1.03543	-1.23059	-0.24907	-0.56503	-1.27706	0.52887	0.37695	-1.15802	1.2469	-0.39881	-0.63085	-0.78134	-1.00874	-0.48275	-0.79475	-0.78372	-1.02578	-0.39495	-0.6485	-0.79252	-0.9959	-0.27354	-1.10678	-0.76458	-1.18617	-0.35968	-1.2816	-0.76423	-1.18661	-0.71709	-0.81051	-0.7456	-0.89806	-0.55416	-0.97786	-0.76105	-1.02257	-0.44171	-1.36751	-0.70042	-1.11893	-0.45055	-1.40362	-0.73553
27	0.95775	1.09988	0.10844	0.39169	-1.46978	1.11107	-0.15284	2.17469	0.86796	1.08512	-0.88705	-0.60942	1.07695	-1.1546	1.3766	-0.65774	0.3506	0.05522	1.03101	-0.20117	0.40809	0.32046	1.17887	-0.45103	0.35648	0.12523	1.75746	-1.02855	0.27072	-0.06337	1.72979	-0.97434	0.29097	-0.00554	1.08785	-0.09134	0.39235	0.34591	1.4397	-0.6178	0.32421	0.16648	2.23729	-1.83458	0.15948	-0.31789	1.88892	-1.22262	0.24262
28	0.35015	0.31925	0.45048	0.00128	-0.88705	0.82915	0.18533	-0.99815	-0.04144	0.76388	-0.09421	-0.5791	0.15825	-0.27866	0.17924	0.16204	-0.00381	0.03687	0.0159	0.50831	0.03888	0.23563	0.05992	0.34996	0.02203	0.17674	0.23105	0.33764	-0.01329	0.10874	0.19995	0.47092	0.00949	0.17666	0.15564	0.67637	0.01835	0.23348	0.13092	0.70119	0.02075	0.25876	0.52055	0.33882	-0.07283	0.02835	0.3209	0.47804	-0.02134
29	0.57266	0.95067	0.24069	0.27222	0.34875	-0.26269	-0.31252	-0.01618	0.13628	0.4834	-0.20935	-0.48133	-0.11348	0.2307	1.33778	-1.11574	-0.55265	-1.11326	0.95511	-0.68419	-0.48432	-0.87108	1.05162	-0.77113	-0.52469	-0.93696	1.25377	-1.02383	-0.52323	-1.02413	1.20347	-1.00465	-0.49378	-0.97973	0.63825	-0.21069	-0.40363	-0.60835	0.69741	-0.29057	-0.43334	-0.67027	1.05971	-0.82767	-0.46659	-0.87485	1.0677	-0.82608	-0.46192
30	1.18066	0.76479	1.69999	1.07991	-1.38804	-0.44415	0.77712	0.69334	1.39297	-0.0458	-1.26866	-0.39041	0.15816	0.21286	0.4207	-0.68562	-0.41121	-0.82202	0.44031	-0.73815	-0.40868	-0.83187	0.45026	-0.73819	-0.43998	-0.85005	0.42748	-0.79974	-0.42111	-0.8421	0.38083	-0.66106	-0.383	-0.78577	0.38997	-0.76338	-0.37837	-0.78757	0.44095	-0.89748	-0.42376	-0.86629	0.38037	-0.90301	-0.4009	-0.82308	0.32765	-0.58219	-0.35999
31	0.14563	0.98949	-0.329	-0.5364	-1.03556	1.24649	-0.91968	1.28953	0.64525	1.13938	-0.63257	-0.68145	0.16456	-0.22253	1.08291	-0.38471	-0.37151	-0.43258	1.12688	-0.26893	-0.38244	-0.38488	1.16024	-0.41459	-0.40293	-0.46565	1.54958	-0.79892	-0.44262	-0.61644	1.50072	-0.69995	-0.42907	-0.58199	1.41138	-0.44526	-0.43326	-0.54218	1.70985	-0.88533	-0.47574	-0.68245	2.0365	-1.53098	-0.52859	-0.91642	1.65957	-0.91509	-0.46773
32	-1.02243	-0.93086	-0.67782	-0.5828	1.76891	0.90516	-0.82685	0.29933	-0.49819	0.25057	0.35049	-0.17634	0.27586	-0.29126	-0.23951	0.55499	0.39208	0.48205	-0.15172	0.59311	0.39357	0.48635	-0.30074	0.6257	0.39758	0.46715	-0.48774	0.97701	0.44825	0.68128	-0.27383	0.87508	0.42424	0.62538	-0.01912	0.67125	0.3789	0.46659	-0.36732	1.08061	0.44488	0.66283	-0.58718	1.5551	0.48555	0.83295	-0.23985	0.97181	0.42294
33	-0.62139	-0.13821	-1.10244	-0.86824	-0.59965	0.97243	-0.70724	-0.91787	-0.0431	0.68595	-0.05819	-0.40213	0.39327	-0.37017	1.58125	-1.42962	-0.2542	-0.78128	1.60379	-1.49496	-0.24651	-0.74908	1.57464	-1.38483	-0.2638	-0.78007	1.55059	-1.45413	-0.24368	-0.73254	1.62108	-1.62774	-0.24768	-0.74599	1.42455	-1.4074	-0.21959	-0.63166	1.36106	-1.22827	-0.20668	-0.59011	1.31122	-1.2732	-0.20886	-0.57848	1.56007	-1.62983	-0.24953
34	-0.30273	0.52719	-0.99082	-0.69203	-0.91086	1.77572	-1.18186	1.67726	-0.6112	-0.34952	0.56831	0.2241	-0.0517	0.05837	0.29931	-0.8868	-0.06866	-0.58076	0.23478	-0.90025	-0.03388	-0.47918	0.37881	-0.95388	-0.08025	-0.59253	0.38974	-1.16638	-0.06514	-0.57832	0.33462	-1.26546	-0.03736	-0.52743	0.04147	-0.83869	0.025	-0.28158	0.22192	-1.03006	-0.02251	-0.42169	0.30499	-1.44013	-0.03597	-0.46492	0.33065	-1.47322	-0.03099
35	1.73678	0.98852	1.61874	1.60118	-0.27309	-0.85175	1.21565	1.34077	1.06438	0.49514	-0.89799	-0.83646	-1.02356	1.1876	-0.66868	1.2171	-1.0012	-0.08168	-0.86541	1.68007	-0.95966	0.04652	-1.60105	2.22985	-0.70239	1.26892	-0.74254	1.56314	-0.99085	-0.10364	-0.37677	1.36633	-1.05272	-0.41929	-0.4641	1.73063	-1.01664	-0.35189	-1.08055	2.39477	-0.9057	0.20016	-0.20913	1.43756	-1.07499	-0.60493	-0.119	1.24429	-1.08216
36	1.43784	1.08301	0.71805	1.05921	0.7565	0.06002	0.49648	-0.30057	0.93722	0.88617	-0.82792	-0.85067	-0.55657	0.61186	-0.37404	1.0936	-0.56679	0.09237	-0.34939	1.32568	-0.56663	0.09763	-1.51864	2.22856	-0.23108	1.51062	-0.70354	1.71821	-0.49471	0.36627	0.0517	1.12116	-0.62684	-0.16752	0.37581	0.90058	-0.67783	-0.40826	-0.91622	2.43178	-0.43045	0.60163	-0.32609	1.96772	-0.541	0.12474	0.41157	0.85611	-0.68519
37	1.89605	0.66472	2.92146	3.84866	-0.63417	-1.96968	3.35424	-0.27766	1.8754	-0.13572	-1.7451	-0.03522	1.01697	-0.50398	-0.93595	1.18201	0.55834	0.72165	-1.11292	1.55159	0.60763	0.86987	-1.69773	2.1662	0.8482	1.84887	-1.07386	1.57103	0.60135	0.85284	-0.93354	1.55938	0.5729	0.78197	-0.9016	1.6096	0.58187	0.72	-1.34586	2.26263	0.69409	1.12967	-0.81891	1.68042	0.57246	0.68129	-0.79893	1.53554	0.56198
38	2.26109	0.87788	2.42184	2.64785	0.82349	-1.96858	2.00997	0.94608	1.81435	1.09545	-1.56098	-0.95005	0.31303	-0.13093	-0.67079	1.45291	-0.03398	0.74659	-0.89616	2.01988	0.01837	0.99357	-1.60969	2.34901	0.25608	1.85889	-0.74185	1.8286	-0.01025	0.82242	-0.29395	1.68496	-0.11366	0.57591	-0.45506	2.29419	-0.08149	0.72014	-1.11164	2.78138	0.07568	1.18358	-0.16549	1.86094	-0.11612	0.45669	0.04306	1.56438	-0.19176
39	1.84446	1.28152	1.78543	2.09231	-0.29038	-1.58472	1.48672	0.14595	1.86794	0.98342	-1.74772	-0.69187	1.21214	-0.97274	0.86751	-0.31711	0.31453	-0.02786	0.71982	0.00824	0.33355	0.13568	-0.0354	0.67851	0.54667	0.75708	0.59789	0.07912	0.35945	0.2144	0.78088	0.01147	0.30892	0.17154	0.82889	0.14579	0.28472	0.12685	0.34411	0.68533	0.41656	0.43596	0.5699	0.37815	0.34474	0.31187	0.78513	0.13962	0.28901
40	1.64113	1.08698	1.02473	1.40582	0.4304	-0.28935	0.74891	-0.57203	1.49428	1.71778	-1.42231	-0.98672	0.90277	-0.97711	0.97382	0.1512	0.0555	0.18054	0.86357	0.47518	0.07217	0.33707	0.5262	0.53778	0.12464	0.42358	1.0013	0.32179	0.02854	0.26521	0.97048	0.59554	0.05647	0.3599	1.09505	0.67496	0.0164	0.28207	0.97758	0.62915	0.0206	0.33875	1.2412	0.48047	-0.04635	0.20789	1.07861	0.70191	0.02135
41	-0.98488	-0.73215	-0.28879	-1.11393	0.28773	-0.10715	0.56017	-0.38416	-1.09736	-0.67931	1.06036	0.65323	0.94942	-0.82529	0.58161	-1.61425	0.74859	-0.22051	0.59587	-1.97166	0.73354	-0.15172	0.56287	-1.56827	0.7251	-0.20822	0.26234	-1.33974	0.8192	0.05362	0.27104	-1.6064	0.84205	0.11124	0.3682	-2.29347	0.74933	0.0559	0.30554	-1.81496	0.78578	0.07669	-0.19211	-0.92528	0.92011	0.45564	0.04401	-1.39879	0.89595
42	1.93089	1.15447	1.69097	1.58045	-0.57739	-0.62582	1.11456	0.5306	1.57935	1.32289	-1.41883	-0.97104	0.30508	-0.24561	-0.36146	1.24387	0.02922	0.78681	-0.0443	1.17469	-0.05165	0.64945	-0.14675	1.00175	-0.03743	0.59955	0.1053	1.0582	-0.06997	0.54796	0.24068	1.20498	-0.0948	0.50818	0.54709	1.00134	-0.19823	0.27117	0.53711	0.85322	-0.18971	0.29156	0.80923	0.75865	-0.22269	0.12374	0.59583	1.03046	-0.18129
43	1.04921	0.95597	1.06716	0.74417	-0.32879	-0.39762	0.37226	-0.82267	0.40717	0.059	-0.33747	-0.27357	-0.53795	0.7006	0.79844	-1.03109	-0.8493	-1.27318	0.70573	-1.05977	-0.8198	-1.22615	0.74387	-0.96975	-0.83669	-1.21072	0.59639	-0.77216	-0.80295	-1.14758	0.50011	-0.69256	-0.79026	-1.1022	0.40824	-0.82171	-0.74517	-1.02017	0.42454	-0.68993	-0.75555	-1.04364	0.21869	-0.15071	-0.70842	-0.86657	0.31834	-0.39619	-0.74835
44	1.41874	2.02245	0.49619	0.22307	-1.64493	0.41128	-0.09125	-0.61968	-0.10973	-0.11555	-0.0085	-0.43138	-1.37628	1.47221	0.99035	-1.3785	-1.44216	-2.00295	1.01841	-1.54018	-1.42239	-2.0317	1.25316	-1.63606	-1.4624	-2.0728	1.16463	-1.71416	-1.4375	-2.12082	0.74705	-1.27291	-1.38549	-1.9117	0.72498	-1.42296	-1.35081	-1.84471	1.19973	-1.98422	-1.41964	-2.14389	0.95438	-1.81218	-1.38226	-2.00562	0.5611	-1.07156	-1.34134
45	-0.0815	0.0463	-0.11715	-0.07077	0.68878	0.09476	-0.02606	-0.72638	-0.70731	-0.87979	0.3442	-0.11039	-0.92167	1.01026	-1.72923	1.95512	-0.02286	1.31053	-1.6547	1.98196	-0.09509	0.91761	-1.79766	2.07077	0.03425	1.42694	-1.78065	2.09747	-0.04789	1.07494	-1.3753	1.38181	-0.18978	0.39529	-1.2037	1.30607	-0.24161	0.23265	-1.574	1.96884	-0.11784	0.67611	-1.45457	1.62905	-0.1521	0.42894	-1.12794	0.81493	-0.24212
46	2.33474	0.99343	2.8313	2.91491	-1.23138	-2.08682	2.04299	0.56133	1.84099	0.52128	-1.61886	-0.62162	0.75943	-0.4611	0.72127	-0.5083	-0.07354	-0.37988	0.72315	-0.45216	-0.10327	-0.34509	0.57505	-0.30542	-0.06671	-0.30021	0.5134	-0.23178	-0.04221	-0.20707	0.70727	-0.43995	-0.0945	-0.30244	0.77249	-0.4927	-0.14695	-0.35772	0.54975	-0.16085	-0.07553	-0.21182	0.45237	-0.04062	-0.0467	-0.13085	0.69635	-0.39576	-0.11593
47	0.46202	0.99434	-0.19889	-0.4436	-0.50092	0.8598	-0.53775	-1.46602	-0.74707	-1.22499	0.54049	0.50725	-0.7259	0.47598	-1.75756	1.65593	0.32033	1.48547	-1.40042	0.82715	0.081	0.66296	-1.51136	1.27589	0.24469	1.00867	-1.57457	1.30467	0.20232	0.95798	-1.45868	0.64963	0.03787	0.63273	-0.76477	-1.23369	-0.21285	-0.12574	-0.87208	-0.44968	-0.06164	0.09282	-1.03294	-0.27394	-0.03399	0.21241	-1.25475	-0.17303	-0.08537
48	0.23481	-0.62637	0.83303	0.48861	0.26895	-0.3779	0.91707	0.66498	-0.351	0.02545	0.32383	0.08522	0.98417	-0.95259	-0.2727	0.38398	0.88	0.70923	-0.31353	0.54115	0.89513	0.83373	-0.18328	0.29918	0.85657	0.62579	-0.23413	0.3981	0.89291	0.7835	-0.36934	0.69004	0.91621	0.94958	-0.34254	0.81754	0.91263	0.97545	-0.16	0.44064	0.88156	0.81694	-0.20744	0.5087	0.90554	0.88376	-0.36772	0.79395	0.91649
49	0.80271	1.32916	0.41171	0.00442	-2.05192	0.93123	-0.22155	0.46421	-0.94278	-1.72446	0.69977	0.67253	-1.03028	0.87852	-1.78593	1.58806	-0.21845	1.10302	-1.69255	1.18471	-0.33265	0.52146	-1.71893	1.45655	-0.21753	0.9292	-1.73638	1.2528	-0.31561	0.5874	-1.56848	0.49905	-0.44649	0.09394	-1.43193	-0.05527	-0.47396	-0.12845	-1.43828	0.21631	-0.4249	-0.01704	-1.48931	-0.01599	-0.45768	-0.07819	-1.46184	-0.18939	-0.50946
50	1.16783	0.99226	1.01394	0.87136	-0.23598	-0.61854	0.73345	-0.80069	-0.11303	0.02264	0.02541	-0.40104	-1.02558	1.08534	-0.44397	0.6342	-0.70671	-0.32393	-0.15066	0.37377	-0.7364	-0.54142	-0.16135	0.3229	-0.74903	-0.52085	-0.31177	0.58679	-0.71517	-0.42926	-0.46851	0.91936	-0.67561	-0.30902	0.03679	0.245	-0.74521	-0.67981	0.04222	0.22191	-0.75472	-0.66935	-0.19887	0.6702	-0.71635	-0.51253	-0.45569	1.05217	-0.66281
51	0.43477	0.42952	0.56045	-0.06032	-0.27851	1.03351	0.06725	-0.00689	-0.96792	-1.33123	0.76547	0.54385	-0.37468	0.32471	-1.68339	1.58678	0.38774	1.25993	-1.8131	1.60545	0.37608	1.18172	-1.79713	1.72049	0.46186	1.44488	-1.56146	1.24077	0.28812	0.84158	-1.27189	0.34421	0.15618	0.3542	-1.57335	0.65843	0.25023	0.64958	-1.59021	0.94584	0.27387	0.73262	-1.05258	-0.40676	0.0924	0.13928	-1.00911	-0.62827	0.06126
52	0.81938	2.14437	-0.42457	-0.18975	-1.69916	2.10217	-1.05763	0.11879	-0.34448	-0.24674	0.27974	-0.08079	-0.94012	0.81157	0.28012	-0.9423	-0.75745	-0.89152	0.31061	-1.09866	-0.76198	-0.90056	0.32409	-0.91586	-0.76205	-0.88213	0.53532	-1.40254	-0.78046	-1.0331	0.57461	-1.76594	-0.79838	-1.08893	0.31779	-1.31448	-0.76992	-0.91111	0.38312	-1.18171	-0.74816	-0.92246	0.63267	-1.92344	-0.7858	-1.10046	0.62671	-2.06015	-0.81388
53	-0.41688	-0.78893	0.17597	-0.09208	0.63583	-0.20033	0.53271	0.86438	-1.22121	-0.96653	1.18527	0.98134	0.71568	-0.71525	-1.10033	0.78841	1.28984	1.28054	-1.08952	0.74336	1.29617	1.25735	-1.13558	0.82406	1.32567	1.23343	-1.24031	0.93188	1.33456	1.47302	-1.05127	0.60379	1.24092	1.28876	-1.04339	0.62145	1.26921	1.25917	-1.24332	0.96006	1.35091	1.42141	-1.34227	1.16326	1.3335	1.59407	-0.98048	0.39254	1.18768
54	-0.75663	-0.91994	-0.21689	-0.80875	1.14491	-0.54188	0.21042	0.94257	-1.52419	-1.54212	1.50868	1.39558	0.99653	-1.00227	-1.88603	1.96708	2.2633	2.37412	-1.72611	1.37632	2.1123	1.98744	-1.82299	1.71889	2.20669	2.13987	-1.98377	2.05492	2.24591	2.39848	-1.70485	1.32033	2.09853	1.96415	-1.34637	-0.15351	1.89539	1.58012	-1.58905	0.71568	1.99875	1.7851	-1.79932	1.41849	2.10204	2.09929	-1.48549	0.49451	1.98696
55	0.53587	0.89244	-0.04808	-0.40521	-1.26141	1.19076	-0.34852	-0.76478	-0.7432	-0.98698	0.55749	0.35323	-0.81907	0.76229	-1.63245	1.72232	0.09327	1.19921	-1.562	1.61666	0.01384	0.85381	-1.56035	1.587	0.08983	1.02079	-1.31718	1.13711	-0.06683	0.56632	-1.12357	0.67095	-0.17837	0.23597	-1.05716	0.49821	-0.18839	0.14202	-0.96456	0.36821	-0.17071	0.10302	-0.55593	-0.84083	-0.32317	-0.29849	-0.7743	-0.27464	-0.29928
56	-1.9132	-1.96079	-1.04613	-1.35146	0.91281	-0.79265	-0.95342	0.85981	-1.4703	-1.87491	1.21967	1.15206	0.16748	-0.4274	-1.9108	1.70231	1.39223	2.03844	-2.04068	1.81087	1.38848	2.01688	-1.9384	1.77335	1.44919	2.05994	-1.91635	1.38134	1.28878	1.75608	-1.80885	0.70104	1.15651	1.44701	-1.96656	1.14342	1.23502	1.64858	-1.91384	1.08418	1.25959	1.6209	-1.72256	0.00485	1.0766	1.29233	-1.688	-0.17048	1.03546
57	-0.24555	0.02628	-0.5832	0.04375	0.77645	-0.60205	-0.03278	0.21652	0.54109	0.80637	-0.60472	-0.58667	0.74284	-0.60482	2.26988	-1.95463	-0.31175	-1.03482	1.55252	-1.19717	-0.19933	-0.6333	1.89858	-1.51139	-0.26952	-0.84579	1.77396	-1.41709	-0.22949	-0.74691	1.53006	-1.13237	-0.17797	-0.58062	0.86872	-0.27938	-0.0639	-0.18208	1.16448	-0.69358	-0.11422	-0.37078	1.23928	-0.71939	-0.11928	-0.40009	1.20092	-0.62199	-0.11821
58	0.67654	0.78326	0.22916	0.06846	-0.4887	1.04767	-0.58791	0.03708	0.26181	-0.43769	-0.19276	-0.18286	-1.16908	1.27669	-0.49361	0.26088	-0.95125	-0.65168	-0.44875	0.28115	-0.93562	-0.71156	-0.31634	0.04652	-0.97591	-0.78053	-0.28143	-0.08277	-0.98014	-0.88674	-0.53227	0.38166	-0.92442	-0.72476	-0.4453	0.46401	-0.89154	-0.74782	-0.21282	-0.0987	-0.96495	-0.96343	-0.18007	-0.31212	-0.97311	-1.04289	-0.55968	0.50828	-0.8976
59	-0.86947	-0.72342	-1.32426	-0.72381	-0.0574	0.9611	-1.25662	0.9929	-0.56566	-0.26993	0.46748	-0.01096	-0.77988	0.62552	-0.65394	0.51208	-0.29462	0.11883	-0.47934	0.31908	-0.32302	-0.01149	-0.47899	0.28217	-0.32677	-0.02574	-0.46827	0.20367	-0.33195	-0.00377	-0.49117	0.28031	-0.33073	-0.00066	-0.25132	-0.07196	-0.3726	-0.18252	-0.21842	-0.18515	-0.3925	-0.22613	-0.23342	-0.32983	-0.40758	-0.19447	-0.37355	0.05366	-0.36371
60	-1.12295	-1.29115	-0.53696	-1.10855	1.18852	-1.24888	-0.55431	-2.07338	-1.4014	-1.6684	1.15415	1.05946	-0.03689	-0.29078	-1.90103	1.7047	1.18189	1.99698	-1.78842	1.22997	1.00971	1.55205	-1.74187	1.43283	1.12158	1.69157	-1.80184	1.27412	1.02762	1.55527	-1.81383	0.79591	0.92719	1.39412	-1.49211	-0.23985	0.74398	1.03301	-1.45083	0.051	0.81961	1.10579	-1.49288	-0.27178	0.77419	1.02643	-1.73458	0.11834	0.8177
61	-0.299	0.47756	-0.72734	-1.02217	-0.83262	2.11325	-0.71974	-1.05536	-0.81628	-1.32786	0.6774	0.55987	-0.93731	0.80702	-1.63762	1.43029	-0.18118	0.94702	-1.30367	0.64893	-0.36647	0.18276	-1.5092	1.26482	-0.22292	0.69615	-1.51203	1.06326	-0.30552	0.4439	-1.1746	-0.09597	-0.43741	-0.12569	-0.66611	-1.5182	-0.58303	-0.60584	-0.89975	-0.47634	-0.4979	-0.33552	-0.99045	-0.72698	-0.50264	-0.33115	-0.90082	-1.20254	-0.52082
62	-0.79956	-0.50943	-0.76561	-1.02414	-0.29259	0.62251	-0.60938	-0.13913	-1.18648	-1.76535	1.1901	1.37691	-0.24567	0.05854	-1.78139	1.44076	0.67899	1.50615	-1.69398	0.88968	0.54353	1.03719	-1.75763	1.40171	0.6848	1.40281	-1.78698	1.20232	0.60084	1.21006	-1.5562	0.08381	0.43973	0.70195	-1.43177	-0.7173	0.3627	0.49226	-1.52522	0.04591	0.45053	0.68224	-1.54371	-0.2156	0.42811	0.65141	-1.43684	-0.79375	0.36095
63	0.19324	0.42297	0.01923	-0.50118	0.81412	-0.22355	0.14893	-2.23935	-0.54154	-1.08474	0.309	0.06503	-1.18988	1.31611	-1.77954	1.99306	-0.37706	1.19861	-1.53796	1.61075	-0.51816	0.35107	-1.46408	1.42378	-0.5202	0.46715	-1.39949	1.29199	-0.59587	0.15934	-1.53066	1.59485	-0.54068	0.20685	-0.99298	0.44707	-0.65606	-0.46534	-0.74044	-0.13141	-0.75823	-0.70503	-0.70584	-0.42279	-0.79311	-0.76992	-1.35911	1.19828	-0.58123
64	-0.0958	0.36292	-0.17931	-0.68213	-1.30698	1.27016	-1.04612	-0.28146	-0.98995	-2.01878	0.67953	0.69436	-1.01992	0.71283	-1.85684	1.48617	-0.30506	1.21221	-1.94147	1.36174	-0.36853	0.86672	-1.8407	1.43381	-0.29815	1.11593	-1.81079	0.94535	-0.44168	0.57656	-1.74853	0.27522	-0.52239	0.19269	-1.89048	0.50642	-0.47091	0.32427	-1.73893	0.21158	-0.51278	0.19969	-1.59608	-0.7833	-0.58805	-0.1375	-1.68841	-0.49108	-0.56878
65	-0.63393	-0.56121	-0.35482	-0.65894	0.42023	0.02183	0.07606	-1.17881	-1.18713	-1.78132	0.94201	0.76567	-0.51652	0.27793	-1.98056	2.02985	0.394	2.00512	-1.96691	1.77819	0.23915	1.43698	-1.86531	1.66906	0.31	1.54319	-1.98328	1.779	0.26805	1.44242	-2.01945	1.8234	0.2033	1.29711	-1.81949	1.02468	0.08076	0.86965	-1.75357	0.78163	0.09774	0.78785	-1.83684	0.94698	0.14038	0.8532	-1.98388	1.58615	0.15559
66	-0.89139	-1.22565	-0.04566	-0.53811	-0.29487	0.9505	-0.44343	-1.81824	-1.35055	-1.75755	0.97559	0.81478	-0.24858	-0.03858	-1.95946	1.87768	0.96981	2.08089	-2.04406	1.84913	0.9071	1.86497	-1.95802	1.91848	1.00181	2.00904	-2.03153	1.9356	0.91709	1.84298	-1.95871	1.33204	0.78724	1.51315	-2.00694	1.33541	0.78385	1.50997	-1.98613	1.63548	0.84648	1.55923	-1.96767	1.50054	0.801	1.46934	-1.92421	0.9297	0.7268
67	0.54563	0.19369	0.57496	0.1662	-0.94075	0.3966	0.2978	0.53861	0.85423	0.93375	-0.77453	-0.71756	-0.01534	-0.04612	0.20589	0.50811	-0.14659	0.19995	0.41853	0.42644	-0.18173	0.12948	-0.08426	0.75815	-0.09446	0.34468	0.19831	0.68648	-0.1389	0.27671	1.11984	-0.22152	-0.33013	-0.26369	1.16165	-0.31083	-0.34296	-0.33572	0.48445	0.55168	-0.20276	0.10239	0.78086	0.29568	-0.26051	-0.06293	1.60589	-0.83063	-0.44731
68	-0.85517	-1.2863	0.06934	-0.75746	-0.09537	-0.06966	0.42238	-0.41377	-0.39181	0.67757	0.22418	-0.45347	-0.06187	-0.25842	-0.3073	0.82434	0.32396	0.76115	-0.67121	1.4281	0.41798	1.10527	-0.55742	1.1196	0.3919	0.91364	0.09312	0.60732	0.26608	0.62542	0.27579	0.42999	0.20935	0.54569	-0.44732	1.65245	0.37716	1.04798	-0.30768	1.39598	0.37395	0.96023	0.76609	-0.04251	0.12019	0.25985	0.63287	0.00021	0.11453
69	-0.00031	-0.06834	0.13519	-0.10053	0.97598	-0.36351	0.38026	-2.66302	0.34514	0.83197	-0.37063	-0.73751	-0.37109	0.33895	-0.20227	0.86041	-0.38953	-0.02839	0.30636	0.49381	-0.4524	-0.31253	0.38597	0.25626	-0.48309	-0.40339	0.04268	0.81363	-0.41337	-0.13309	-0.47468	1.72101	-0.31721	0.27794	0.66734	0.32015	-0.48311	-0.49154	0.82774	0.04026	-0.52061	-0.60577	0.2364	1.04283	-0.42254	-0.18829	-0.54185	2.16342	-0.28985
70	-1.11686	-1.22128	-0.29208	-0.75792	1.55904	0.11106	0.0984	-0.54718	-0.25811	0.47035	0.13145	-0.39814	-0.25794	0.18069	-0.55007	0.97663	0.04199	0.61727	-0.06097	0.57167	-0.04644	0.2868	-0.31795	0.73203	-0.00242	0.38761	-0.46289	1.05902	0.02305	0.56851	-0.31482	1.04147	-0.00908	0.51246	0.4508	0.04366	-0.17145	-0.05708	0.04663	0.62265	-0.05958	0.24488	-0.19797	1.1248	-0.044	0.40795	-0.13692	0.9484	-0.05905
71	0.5883	0.71152	0.52143	-0.16432	0.22985	0.68002	0.15684	-1.79485	1.28135	1.10274	-1.14626	-1.01777	-0.777	0.8445	0.01464	0.71886	-0.95199	-0.32888	0.23235	0.76067	-1.012	-0.46826	0.41806	0.36359	-1.05936	-0.63166	0.7853	0.13089	-1.09671	-0.87393	0.36049	0.81417	-0.98806	-0.53535	0.70821	0.65991	-1.10071	-0.79125	1.17111	-0.06898	-1.1868	-1.11867	1.50289	-0.53372	-1.20697	-1.38745	0.56256	0.79835	-1.00711
72	-0.77641	-0.83697	-0.53183	-0.95717	-0.54267	0.95935	-0.58457	0.89437	0.01548	0.2382	0.05754	-0.1235	-0.20678	0.25271	-0.13957	0.46193	-0.01693	0.04303	-0.24894	0.72041	0.00793	0.18388	-0.50907	0.86615	0.04702	0.30067	-0.13921	0.54829	0.02821	0.13073	0.4449	-0.12516	-0.06429	-0.26767	0.11079	0.42784	-0.04569	-0.03156	-0.2595	0.91866	0.03663	0.22517	0.2785	0.0641	0.00716	-0.11856	0.75364	-0.61695	-0.10527
73	-0.04436	0.1112	-0.00765	-0.55767	0.78304	0.67718	0.01035	-1.02081	0.72987	1.34153	-0.7183	-0.90347	-0.06251	-0.11657	0.5228	0.33854	-0.27901	0.03575	0.63752	0.38793	-0.29963	0.05272	0.07263	0.79585	-0.20669	0.34545	0.59046	0.53765	-0.28416	0.13545	1.46937	-0.40227	-0.4295	-0.41955	1.40772	-0.31048	-0.44992	-0.41874	0.6049	0.7861	-0.30196	0.16793	1.3195	0.05394	-0.41821	-0.28636	1.92289	-0.95213	-0.52536
74	0.17551	0.72867	-0.26891	-0.45154	-0.29401	0.65093	-0.54676	-0.83312	0.41354	0.08413	-0.36332	-0.58699	-1.42205	1.57126	-0.01997	0.20015	-1.29712	-1.02491	0.13803	0.08261	-1.30483	-1.18003	0.14531	0.01208	-1.31856	-1.10693	0.41498	-0.31573	-1.34882	-1.39289	0.41546	-0.29419	-1.33947	-1.45368	0.30694	-0.08331	-1.30174	-1.35231	0.45433	-0.33404	-1.3416	-1.42746	0.72792	-0.87323	-1.36971	-1.68744	0.5556	-0.53156	-1.34265
75	0.08684	-0.11873	0.56957	0.42242	-0.10889	-0.48972	0.46183	0.28629	0.77807	0.81892	-0.82495	-0.40989	1.36564	-1.13488	1.66149	-1.2332	0.28813	-0.39514	1.50057	-1.05269	0.31698	-0.24114	1.48343	-1.00771	0.2926	-0.3177	1.35074	-0.84903	0.34746	-0.15646	1.37289	-0.86557	0.36436	-0.11833	1.28742	-0.825	0.36821	-0.08138	1.21943	-0.67095	0.37867	-0.0305	1.02977	-0.34016	0.4302	0.10061	1.22861	-0.63445	0.39426
76	-0.42137	-0.32491	-0.60774	-0.4497	-0.65533	0.93162	-0.74668	1.18911	0.38392	0.80524	-0.37889	-0.38462	1.03833	-0.91871	1.26337	-1.02983	0.1563	-0.26902	1.27769	-0.99692	0.15662	-0.18416	1.29948	-0.98404	0.13287	-0.29409	1.11	-0.78453	0.19099	-0.10691	1.00234	-0.64945	0.22319	0.01964	1.11901	-0.79145	0.17863	-0.04376	1.20491	-0.83181	0.1752	-0.10088	0.88178	-0.37346	0.23658	0.09843	0.83403	-0.33716	0.24457
77	-0.57311	0.00263	-1.10224	-0.53682	0.61351	0.87678	-0.98786	0.16259	-0.10339	0.26495	0.10071	-0.36211	-0.68619	0.5862	-0.40378	0.72825	-0.46924	-0.01951	-0.2371	0.65784	-0.47613	-0.09762	-0.20685	0.49571	-0.49351	-0.15547	-0.13552	0.54791	-0.4968	-0.18392	-0.20103	0.79516	-0.47562	-0.11461	0.03714	0.52558	-0.49868	-0.26022	0.12525	0.32442	-0.51918	-0.33443	0.22362	0.26596	-0.53353	-0.4046	-0.04954	0.71842	-0.48719
78	-0.55612	-0.45265	-0.46599	-0.64293	-0.28213	-0.7347	0.50919	-0.97288	-0.41054	-0.33897	0.31822	-0.13311	-1.09139	1.07758	-0.25397	0.14204	-0.73765	-0.62556	-0.40946	0.45891	-0.67627	-0.48444	-0.15312	0.05182	-0.75043	-0.67509	-0.02067	-0.23087	-0.77731	-0.82287	-0.31923	0.26092	-0.70861	-0.59566	-0.57988	0.9498	-0.61069	-0.32897	-0.14962	0.04842	-0.73522	-0.7171	0.07636	-0.5963	-0.80254	-0.91865	-0.35891	0.33585	-0.69277
79	-0.52901	-0.63171	-0.18554	-0.32356	1.12383	-1.58608	0.47053	-1.52547	-0.27069	0.77083	0.17858	-0.18824	1.38678	-1.29578	0.89283	-0.65172	0.53631	0.17035	0.79871	-0.50781	0.5622	0.32779	0.86775	-0.63038	0.51945	0.15929	0.73904	-0.43284	0.58072	0.36465	0.5936	-0.0886	0.63897	0.53044	0.72883	-0.31591	0.58771	0.45806	0.7201	-0.38597	0.58668	0.45558	0.56261	-0.04936	0.63704	0.57957	0.46434	0.26659	0.68194
80	-1.08805	-1.04004	-0.82236	-0.58462	1.11918	0.01888	-0.63129	0.05975	-1.57226	-1.31767	1.79765	1.80878	1.2951	-1.48669	-1.31711	0.74102	2.21744	1.79369	-1.49889	0.93315	2.29078	2.039	-1.30721	0.61878	2.21107	1.70638	-1.27248	0.35266	2.19538	1.8294	-1.40862	0.66447	2.26614	2.04767	-1.60244	1.00517	2.32786	2.20976	-1.47077	0.50973	2.25399	2.044	-1.28943	-0.066	2.18091	1.94112	-1.42856	0.58338	2.28118
81	0.63405	1.10207	0.02614	-0.16623	-1.17711	1.33915	-0.37616	0.38306	0.09522	0.09767	-0.07479	-0.43507	-0.84179	0.91841	-0.23673	0.48179	-0.50134	-0.30336	0.05738	0.16563	-0.50972	-0.52145	-0.04242	0.21595	-0.50904	-0.46422	0.20163	-0.0434	-0.55097	-0.64099	0.36663	-0.20516	-0.58199	-0.76782	0.4098	-0.33481	-0.54078	-0.78232	0.4131	-0.33281	-0.55016	-0.79056	0.71334	-0.91092	-0.62628	-1.01379	0.66226	-0.71368	-0.62709
82	0.27932	0.02774	0.25499	0.10101	0.54147	-0.08086	0.64628	-1.28088	-0.03565	0.75918	-0.11913	-0.67637	-0.74374	0.58611	-0.49038	1.14481	-0.32424	0.41574	-0.13821	0.92324	-0.40159	0.20352	-0.26707	0.85446	-0.37906	0.21473	-0.294	1.15508	-0.35179	0.31258	-0.1359	1.25602	-0.37379	0.23042	0.31002	0.70361	-0.50738	-0.10029	0.11156	0.85686	-0.45719	0.04665	0.05383	1.25198	-0.41647	0.08111	0.124	1.15286	-0.4223
83	-0.37968	0.08014	-0.47353	0.04495	-0.07889	0.9497	-0.33685	2.27744	-0.57419	0.56793	0.30684	-0.40087	0.66404	-0.66706	0.1507	0.17671	0.42497	0.42452	0.00977	0.46273	0.48056	0.61831	0.03566	0.31334	0.4489	0.47875	0.0684	0.39806	0.47436	0.58656	0.08568	0.51892	0.48205	0.65806	-0.07319	0.9022	0.54034	0.79257	-0.10587	0.81804	0.53485	0.77891	-0.0068	0.84084	0.52821	0.76753	0.04985	0.7359	0.51278
84	0.35127	0.11363	0.15156	0.30079	1.31637	-0.47619	0.28066	0.891	-0.19846	-0.14677	0.17508	-0.2024	-0.96064	1.03806	-0.16912	0.13576	-0.68163	-0.6795	-0.27868	0.37868	-0.63769	-0.56688	-0.34474	0.38566	-0.63697	-0.52118	-0.32696	0.35945	-0.63077	-0.56651	-0.06902	0.03059	-0.67788	-0.78444	-0.33192	0.65397	-0.59852	-0.48545	-0.48375	0.77706	-0.58382	-0.44621	-0.4008	0.58146	-0.59328	-0.51298	-0.00122	-0.09734	-0.6784
85	1.25107	0.62071	1.24849	0.87413	0.41332	-0.77489	1.15391	-0.32877	0.71348	0.9889	-0.71312	-0.88785	-0.8198	0.76815	0.36873	0.24741	-0.90299	-0.60406	0.58653	0.1806	-0.93645	-0.69211	0.41449	0.20349	-0.914	-0.6137	0.43874	0.31136	-0.89694	-0.61485	0.72475	0.159	-0.94873	-0.80215	0.85627	0.14533	-0.98087	-0.84367	0.68474	0.25367	-0.9489	-0.75054	0.59055	0.48333	-0.90452	-0.69185	0.89696	0.07725	-0.97883
86	0.70386	0.13255	0.8687	0.93979	1.09665	-0.86104	1.24199	-3.04862	0.40317	0.72572	-0.4134	-0.65256	-0.71533	0.62117	-1.17344	1.93394	-0.15421	1.23905	-1.25287	2.27825	-0.13383	1.24407	-0.99656	1.64761	-0.19248	0.91411	-0.67775	1.7069	-0.27032	0.74121	-1.00239	2.5414	-0.19054	1.14301	-0.93718	2.66952	-0.20263	0.94855	-0.57353	1.83716	-0.28856	0.5944	0.08099	1.37309	-0.42622	0.15392	-0.77708	2.67968	-0.23311
87	-0.71166	-0.54873	-0.83916	-0.78053	-0.45897	0.3496	-0.61885	-0.0094	-0.15455	0.20668	0.09178	-0.20651	0.09462	-0.04098	0.84714	-0.98616	-0.23838	-0.68339	0.90742	-1.03519	-0.22788	-0.6533	0.61256	-0.63032	-0.20793	-0.51694	0.47159	-0.51636	-0.15647	-0.376	0.91305	-1.1825	-0.21785	-0.64849	0.99972	-1.33935	-0.22166	-0.67037	0.53077	-0.51041	-0.14904	-0.36659	0.2512	-0.16813	-0.09355	-0.16701	0.92194	-1.29963	-0.21761
88	3.42742	0.72867	5.55838	5.73933	-3.3169	-3.72103	4.47946	0.81497	3.69287	-0.61593	-3.74683	1.03007	4.24794	-3.06781	-0.54574	0.10318	2.71621	1.48767	-0.65821	0.17653	2.73817	1.69751	-0.57375	0.05242	2.67626	1.44787	-0.5123	-0.08569	2.69895	1.57848	-0.54364	0.06477	2.7704	1.72856	-0.66513	0.09788	2.78273	1.84001	-0.601	-0.12802	2.71963	1.74656	-0.42066	-0.49449	2.71963	1.65794	-0.51765	-0.00831	2.79693
89	0.78521	1.2627	0.09013	-0.22219	-1.07116	0.66451	-0.24654	-0.92939	0.89908	1.13101	-0.87628	-0.81429	0.16456	-0.13893	2.04644	-1.43958	-0.66791	-1.1239	2.29568	-1.67963	-0.72282	-1.24161	2.28634	-1.58883	-0.73171	-1.23049	2.27603	-1.68092	-0.71301	-1.22298	2.10397	-1.55512	-0.68612	-1.14622	2.34055	-1.96588	-0.74733	-1.325	2.6266	-2.15281	-0.77758	-1.43056	2.35093	-2.03427	-0.7423	-1.3153	2.02451	-1.50603	-0.69231
90	-0.25333	-0.32309	-0.05116	-0.30189	1.29633	0.09519	0.19531	-1.05826	-0.18688	0.17246	0.0721	-0.305	-0.03669	0.12993	-0.02	0.17523	-0.06753	-0.12508	0.08731	0.07447	-0.0656	-0.13093	0.0097	0.14808	-0.08163	-0.1355	-0.25693	0.55556	-0.015	0.07729	-0.20762	0.56346	0.00486	0.0809	0.11838	0.06958	-0.05596	-0.12468	-0.06978	0.39029	-0.03851	-0.00222	-0.46745	1.16053	0.04766	0.27049	-0.27667	0.76018	0.03456
91	-0.02341	0.61056	-0.68829	-0.47098	-0.30813	1.18887	-0.7279	0.37985	0.10522	0.31809	-0.15821	-0.52054	-0.64767	0.67884	0.97395	-0.92904	-0.95077	-1.25989	0.81893	-0.75274	-0.91388	-1.15536	0.97925	-0.88052	-0.95484	-1.22201	1.0404	-0.9965	-0.95107	-1.28238	0.86966	-0.83408	-0.91727	-1.20819	0.65616	-0.54251	-0.87024	-1.03445	0.9052	-0.83902	-0.92121	-1.18688	1.01399	-1.076	-0.93722	-1.27225	0.78973	-0.7274	-0.89481
92	-0.27348	-0.13931	-0.23716	-0.06406	0.48938	0.81845	-0.02983	-0.49484	-0.51421	-0.66868	0.35624	0.00254	-1.05969	1.12705	-0.96727	0.88209	-0.42413	0.1746	-0.90688	0.76307	-0.43977	0.0599	-0.87297	0.75776	-0.41933	0.0885	-0.94476	0.92704	-0.40301	0.11824	-0.95799	0.93269	-0.43658	0.06679	-0.91429	0.80785	-0.45909	0.00044	-0.90952	0.89081	-0.41133	0.02864	-0.98287	1.17823	-0.38801	0.09005	-0.95113	0.95673	-0.44469
93	-0.66354	0.11508	-0.95559	-1.13105	-0.33165	1.68929	-1.34659	0.45418	-0.57132	0.44366	0.32331	-0.3533	0.46868	-0.50608	1.55718	-1.41373	-0.08901	-0.6017	1.23618	-1.11239	-0.03623	-0.37115	1.36497	-1.14514	-0.06763	-0.49029	1.50035	-1.39675	-0.07287	-0.53827	1.49449	-1.5585	-0.07103	-0.51808	1.08745	-1.14446	-0.02208	-0.27495	1.29771	-1.26541	-0.04086	-0.3773	1.53148	-1.78665	-0.07951	-0.5405	1.50736	-1.75288	-0.08642
94	3.26939	0.26648	5.61052	5.39921	-2.08641	-4.20992	4.53652	0.41531	3.6456	-0.71645	-3.86869	1.29262	4.53097	-3.25585	0.37401	-2.44801	2.57285	1.1029	0.11461	-2.14197	2.65603	1.29589	0.29334	-2.13311	2.55767	1.03359	0.11953	-2.15911	2.66229	1.29063	-0.13906	-1.91973	2.78944	1.58095	-0.27677	-1.75755	2.84755	1.61346	-0.1071	-1.98403	2.76037	1.47694	-0.2661	-1.8107	2.86769	1.61644	-0.43343	-1.39841	2.92543
95	1.15139	0.5649	1.25704	1.16069	0.85456	-0.4599	0.84352	-1.39749	1.34595	2.13351	-1.28838	-1.13456	0.67515	-0.99386	0.53758	0.72397	-0.00787	0.59123	0.78938	0.77676	-0.06881	0.56646	0.69008	0.59949	-0.05793	0.47996	0.54098	1.0277	-0.00798	0.72174	0.52257	1.37644	0.00191	0.82589	1.12802	0.9888	-0.15286	0.45851	0.98243	0.97109	-0.11456	0.54311	0.73978	1.55629	-0.05461	0.70905	0.58815	1.67405	-0.01999
96	1.08153	0.32907	1.36765	0.99533	0.72494	-0.64736	0.98812	-0.1794	1.63639	1.62444	-1.54488	-0.90849	1.39725	-1.41579	0.51419	0.48681	0.53176	0.7256	0.6111	0.60968	0.48223	0.78181	0.37115	0.62253	0.53108	0.74478	0.34057	0.92406	0.57619	0.94534	0.73852	0.7334	0.49599	0.82082	0.95933	0.64679	0.38845	0.68474	0.55213	1.02892	0.50038	0.90535	0.53357	1.34644	0.54683	0.97124	0.90164	0.77599	0.44654
97	1.97343	1.09209	1.62073	1.61822	0.17651	-1.1542	1.28068	0.30417	2.41768	1.46718	-2.15936	-0.8799	1.69756	-1.5229	0.99586	-0.13396	0.51232	0.3594	0.7767	0.26021	0.53836	0.58245	1.02968	-0.13213	0.47448	0.3024	1.21123	-0.18606	0.45178	0.36247	0.95286	0.24876	0.50443	0.58832	0.73393	0.72907	0.51579	0.70821	1.22455	-0.00637	0.41985	0.40613	1.48162	-0.26609	0.3628	0.27367	0.97995	0.41043	0.46733
98	0.02939	-1.02366	1.58567	0.95087	1.99689	-1.62666	2.47315	-0.91527	0.61794	0.69064	-0.64536	-0.63228	-0.28786	0.3403	-0.06741	0.48743	-0.41832	-0.16381	-0.2566	0.80934	-0.36862	0.01784	-0.1868	0.58232	-0.40606	-0.07602	-0.13866	0.7601	-0.39179	-0.03844	-0.0934	0.90542	-0.3742	-0.05007	-0.30719	1.28631	-0.31866	0.11969	-0.28443	1.09684	-0.36283	0.08038	-0.07295	1.15595	-0.36728	-0.0029	-0.03402	1.05059	-0.35914
99	0.49925	0.84877	0.14877	0.01316	-0.51965	1.0415	-0.37217	-0.46639	0.62665	0.54041	-0.6072	-0.70467	-0.7769	0.89852	0.70998	-0.34684	-0.97685	-1.10572	0.49161	-0.01038	-0.93201	-0.94125	0.738	-0.33503	-0.97858	-1.08511	1.01799	-0.63523	-1.0058	-1.29385	0.72768	-0.25135	-0.96018	-1.12698	0.35853	0.3755	-0.88843	-0.83791	0.8417	-0.3441	-0.96836	-1.16974	1.21352	-0.96139	-1.01533	-1.45354	0.69621	-0.14937	-0.94502
100	0.25483	0.73647	-0.13861	-0.31946	-1.28651	1.02181	-0.6341	0.77065	0.11341	-0.52308	-0.08806	-0.27264	-1.38553	1.52068	0.16799	-0.57832	-1.32858	-1.5048	0.27232	-0.81204	-1.32147	-1.6158	0.2916	-0.72303	-1.33843	-1.5372	0.08294	-0.56983	-1.30095	-1.50085	-0.01083	-0.4347	-1.27282	-1.46505	0.06162	-0.72215	-1.26375	-1.48902	0.09421	-0.7229	-1.29003	-1.54094	-0.24667	-0.18779	-1.22101	-1.2975	-0.16321	-0.2135	-1.22419
101	0.91304	0.21241	0.92027	0.5594	0.60966	-0.05732	0.64215	-0.30763	1.38443	2.12614	-1.34924	-1.0878	1.08719	-1.38493	1.74709	-0.3267	-0.02019	0.07817	1.68209	-0.0955	-0.01901	0.20368	1.63952	-0.21284	-0.0274	0.09982	1.62703	-0.01648	-0.01746	0.24729	1.69238	0.10335	-0.02909	0.28154	1.72071	0.20675	-0.05192	0.22753	1.72892	0.12179	-0.05269	0.25098	1.66864	0.3637	-0.0644	0.28883	1.69652	0.30269	-0.061
102	-0.1307	-0.32164	0.16372	0.1398	0.76888	-0.78283	0.99102	-0.26293	0.33697	0.64673	-0.42749	-0.6401	-0.22105	0.26947	0.02611	0.39956	-0.40257	-0.17597	0.22132	0.28189	-0.41854	-0.27021	0.23538	0.17289	-0.44175	-0.32046	-0.02664	0.63012	-0.37934	-0.08729	-0.16682	1.00268	-0.3386	0.03954	0.27437	0.45291	-0.40302	-0.24186	0.31714	0.3375	-0.42641	-0.29426	-0.16074	1.28869	-0.32885	0.0905	-0.26557	1.39581	-0.30138
103	1.25298	2.6005	0.00298	0.42368	-0.59002	0.61066	-0.36511	0.86423	0.91724	0.26615	-0.78015	-0.86446	-1.63618	1.97938	0.59856	-0.36018	-1.80683	-2.00002	0.72825	-0.49289	-1.79652	-2.16206	0.62295	-0.38253	-1.79893	-1.96633	0.58704	-0.32002	-1.77756	-2.06514	0.69178	-0.40324	-1.78101	-2.19435	0.74999	-0.52476	-1.74537	-2.21919	0.6102	-0.30809	-1.75462	-2.12435	0.52092	-0.1474	-1.7194	-2.08206	0.69216	-0.37482	-1.74626
104	0.47898	0.63041	-0.05147	0.46961	1.22337	-0.49142	0.23562	1.49335	0.90156	1.25368	-0.88304	-1.00888	-0.73578	0.70562	0.20246	0.659	-0.92744	-0.44441	0.1519	0.93541	-0.90984	-0.37143	0.20122	0.65898	-0.93192	-0.42468	0.21132	0.90371	-0.9236	-0.39959	0.19331	1.18451	-0.90721	-0.38547	0.21037	1.42794	-0.89318	-0.35688	0.22583	1.2151	-0.91848	-0.37039	0.32853	1.37582	-0.92383	-0.42837	0.25849	1.39649	-0.90128
105	-0.17384	0.24464	-0.65938	-0.54294	0.32314	0.0048	-0.17622	0.54921	0.39007	1.10058	-0.36719	-0.45768	0.51713	-0.53963	1.62543	-1.05408	-0.26938	-0.66981	1.7276	-1.0984	-0.28667	-0.67849	1.60696	-0.96486	-0.27762	-0.66106	1.51998	-0.90557	-0.23908	-0.56593	1.621	-1.03843	-0.25825	-0.58082	1.81385	-1.28481	-0.30323	-0.71415	1.73746	-1.09254	-0.26851	-0.64567	1.50116	-0.899	-0.22041	-0.51584	1.61385	-1.04465	-0.26752
106	-0.27655	0.12091	-0.84289	-0.33397	0.60126	0.17584	-0.61308	1.71331	0.25383	0.23093	-0.24764	-0.51036	-1.03644	1.11612	-0.19372	0.39076	-0.90655	-0.55389	-0.14933	0.37337	-0.90114	-0.59966	-0.08899	0.2413	-0.92116	-0.62885	0.03969	0.20272	-0.93521	-0.74576	0.02785	0.30886	-0.92723	-0.75152	-0.05755	0.39659	-0.90091	-0.67636	0.02912	0.24156	-0.92415	-0.75613	0.25222	0.06442	-0.95682	-0.91637	0.16035	0.20286	-0.94161
107	-1.01463	-0.5662	-1.08764	-1.17713	-1.18773	1.40262	-1.1908	-0.76223	-0.41415	0.40901	0.16329	-0.45021	-0.00583	0.04832	1.31571	-1.23588	-0.43766	-0.95617	1.46226	-1.46373	-0.4524	-1.00531	1.39381	-1.28835	-0.4611	-0.97837	1.22042	-1.19347	-0.41632	-0.86665	1.14121	-1.11839	-0.38931	-0.79696	1.40676	-1.66997	-0.45207	-0.96039	1.3857	-1.49839	-0.44263	-0.92541	1.0047	-1.07986	-0.39503	-0.7291	0.97823	-0.91923	-0.36172
108	-0.12764	0.14378	-0.56872	-0.19971	0.90996	-1.12692	-0.00732	0.16472	0.40516	0.93077	-0.47317	-0.83337	-0.77853	0.76187	1.06073	-0.43234	-1.07834	-1.1476	0.60488	0.19728	-1.00046	-0.83664	0.63231	0.04376	-1.01609	-0.85393	1.01246	-0.27777	-1.05766	-1.08017	1.18049	-0.42149	-1.08001	-1.1996	0.46335	0.71221	-0.95465	-0.69815	0.40872	0.67309	-0.95662	-0.67833	1.1115	-0.26407	-1.05407	-1.13556	1.25292	-0.471	-1.08228
109	-0.87657	-0.41044	-0.95478	-0.78185	0.24753	0.87831	-0.98144	0.431	-0.31954	0.36125	0.11048	-0.48426	-0.56088	0.53703	0.2932	-0.07298	-0.49601	-0.46206	0.43199	-0.22914	-0.52183	-0.53042	0.32369	-0.1082	-0.50251	-0.47599	0.09325	0.28336	-0.43723	-0.28734	0.28904	0.08501	-0.47834	-0.42023	0.58182	-0.46343	-0.55374	-0.6062	0.37549	-0.07529	-0.50205	-0.47475	0.0348	0.64999	-0.40419	-0.19847	0.36081	0.04206	-0.49295
110	-0.5481	-0.66727	0.12624	-0.4994	0.35815	0.11696	0.02566	-0.04837	-0.00129	0.68918	-0.1382	-0.57818	-0.4963	0.37256	0.45107	0.00512	-0.538	-0.38506	0.22171	0.30495	-0.47707	-0.21653	0.36196	0.07857	-0.52903	-0.34925	0.60497	-0.00344	-0.56222	-0.42033	0.61208	0.08504	-0.54874	-0.41235	0.23126	0.54257	-0.45029	-0.17853	0.49724	0.18531	-0.53522	-0.3636	0.89543	-0.17307	-0.6083	-0.57222	0.75129	0.00281	-0.57574
111	0.59315	0.96523	0.09764	0.3791	0.26607	0.30916	-0.13229	-0.41663	0.99067	1.05256	-0.90352	-0.90403	-0.68173	0.71738	0.13615	0.66409	-0.83651	-0.37933	0.37561	0.62033	-0.87923	-0.53138	0.44654	0.33055	-0.90008	-0.6055	0.50524	0.4473	-0.89394	-0.60742	0.30779	0.95512	-0.8581	-0.45054	0.49704	0.92869	-0.88851	-0.58042	0.68755	0.47202	-0.92735	-0.71529	0.74006	0.54343	-0.92001	-0.74191	0.39934	1.09417	-0.86379
112	0.29657	1.11874	-0.40392	-0.2694	-1.04459	0.96081	-0.62175	1.00585	0.62448	-0.33526	-0.47345	-0.57408	-1.62259	1.90417	0.56259	-0.95529	-1.73839	-2.18638	0.50576	-0.9587	-1.70133	-2.21045	0.43774	-0.77432	-1.71009	-2.0151	0.4065	-0.82567	-1.69522	-2.15483	0.46781	-0.96271	-1.68879	-2.28248	0.292	-0.77053	-1.61713	-2.1049	0.22895	-0.61892	-1.64528	-2.05976	0.14574	-0.51718	-1.61474	-2.03386	0.31551	-0.75549	-1.63401
113	-1.22345	-1.72787	0.55253	-0.72011	1.21483	-0.96836	0.35553	0.91853	-0.98851	-0.22099	0.78543	0.21206	0.9854	-0.87621	0.01945	-0.38607	0.75382	0.3556	-0.31571	0.18869	0.86342	0.6854	-0.12402	-0.19725	0.77634	0.40935	-0.15835	-0.27435	0.79555	0.55944	-0.19113	-0.07966	0.82929	0.66582	-0.57336	0.92651	0.98314	1.01813	-0.43306	0.23673	0.89202	0.81215	-0.25871	-0.25196	0.81001	0.73038	-0.20607	-0.04558	0.83227
114	0.96562	1.3903	0.22871	0.41336	0.28938	-0.19569	0.13144	0.00145	1.27503	0.84344	-1.15214	-0.91316	-0.4955	0.66972	0.60323	0.07168	-0.90326	-0.82167	0.60863	0.16101	-0.90524	-0.83312	0.68352	-0.0306	-0.92459	-0.88767	0.75946	0.01357	-0.92123	-0.95263	0.60396	0.36346	-0.89903	-0.83669	0.63551	0.3722	-0.90062	-0.85863	0.83294	0.02606	-0.9348	-1.00504	0.90856	0.03332	-0.93737	-1.06287	0.60547	0.52241	-0.8947
115	-0.33711	-0.15171	-0.41032	-0.49979	0.26755	0.02867	-0.34999	-1.59293	0.19792	0.70622	-0.2528	-0.57325	-0.25559	0.26221	0.5787	-0.10619	-0.51373	-0.47971	0.70554	-0.13945	-0.51914	-0.51967	0.699	-0.21467	-0.54073	-0.56934	0.72936	-0.19072	-0.53774	-0.55902	0.6941	-0.04143	-0.51481	-0.47584	0.7883	-0.10058	-0.5224	-0.54829	0.796	-0.15546	-0.53409	-0.56886	0.76793	-0.10852	-0.54684	-0.56494	0.70055	0.0422	-0.51385
116	0.16112	-0.18688	0.25947	0.48678	2.02441	-0.51086	0.73804	-1.21587	0.51053	0.92318	-0.57709	-0.77613	-0.42641	0.36833	-0.1095	0.71219	-0.49587	-0.03694	-0.20907	0.99723	-0.47119	0.05834	-0.09786	0.70442	-0.49379	-0.05338	-0.0879	0.91327	-0.47798	0.00506	-0.19937	1.24502	-0.4648	0.08672	-0.27878	1.60583	-0.45016	0.18684	-0.16639	1.30548	-0.46254	0.09929	-0.06091	1.45225	-0.46605	0.0665	-0.19538	1.50347	-0.45782
117	0.46837	-0.01593	0.81535	0.5677	0.08593	-0.4273	0.78509	0.74066	0.96902	0.95851	-0.88535	-0.76207	-0.0595	0.01792	-0.39618	1.12001	-0.1298	0.50374	0.00745	0.97172	-0.21503	0.30145	-0.20512	0.91632	-0.18353	0.3345	-0.31089	1.24663	-0.13838	0.50644	-0.01993	1.22028	-0.19529	0.36762	0.44489	0.91523	-0.29834	0.05072	0.15988	1.05266	-0.24575	0.23746	-0.02634	1.48155	-0.1883	0.36634	0.22941	1.13666	-0.24847
118	1.1594	1.01861	0.66108	1.03088	0.32414	-0.95179	0.74965	0.63562	1.54191	1.32579	-1.35584	-1.02218	-0.01732	0.0097	0.00359	0.90109	-0.40396	0.26519	0.09999	1.04894	-0.42854	0.2497	-0.16203	1.02137	-0.38079	0.33892	-0.02206	1.17298	-0.40779	0.30704	0.41539	0.99664	-0.48931	0.07804	0.51476	1.0964	-0.51844	-0.01929	0.02297	1.49059	-0.42202	0.31085	0.29446	1.44256	-0.4762	0.12168	0.68705	0.90237	-0.55105
119	-0.34253	-0.13385	-0.45068	-0.558	0.39225	0.7071	-0.22948	-1.20773	-0.24718	0.05777	0.07477	-0.49084	-1.17357	1.23633	-0.57365	0.85422	-0.72067	-0.11374	-0.16301	0.4421	-0.80253	-0.48389	-0.3405	0.55419	-0.77264	-0.33404	-0.46957	0.82222	-0.73026	-0.23812	-0.36255	0.84752	-0.73872	-0.32706	0.16959	0.07077	-0.85628	-0.74586	-0.0397	0.3498	-0.82147	-0.5977	-0.31376	0.8896	-0.73934	-0.37825	-0.27152	0.84176	-0.73732
120	0.55465	-0.00595	1.40691	0.51846	-0.76741	-1.09097	1.44978	0.15346	-0.49851	-0.49898	0.98153	1.6219	0.81082	-0.5055	-0.91046	0.89743	1.02444	0.80463	-0.67395	0.6622	1.02705	0.65683	-0.71819	0.67334	0.99209	0.62868	-0.82866	0.83736	1.04619	0.79469	-0.76987	0.76602	1.08001	0.75606	-0.44288	0.33329	1.06221	0.52625	-0.50554	0.44832	1.03761	0.56768	-0.69957	0.74976	1.10293	0.74574	-0.74082	0.75276	1.1235
121	-0.31864	0.19369	-0.52775	-0.5665	-1.44646	1.81962	-0.93961	1.09493	0.21039	0.84109	-0.32847	-0.77614	-0.82644	0.75792	0.64862	-0.07571	-0.93939	-0.88134	0.66911	0.02717	-0.92726	-0.83671	0.65763	-0.07551	-0.93505	-0.84478	0.71377	-0.03357	-0.92727	-0.86457	0.72691	0.09266	-0.92906	-0.85694	0.77939	0.11931	-0.92107	-0.84891	0.74839	0.06985	-0.91279	-0.84414	0.78728	0.10851	-0.9106	-0.8573	0.76071	0.18163	-0.92547
122	0.58207	1.16175	-0.15205	-0.05593	-0.9803	0.45403	-0.64314	1.66421	0.9491	0.25774	-0.80751	-0.56637	-0.60633	0.79241	0.48846	-0.40012	-0.89485	-1.03646	0.62065	-0.50939	-0.91911	-1.11186	0.43034	-0.29232	-0.88424	-0.95536	0.48241	-0.40912	-0.88806	-1.02725	0.7385	-0.78499	-0.94465	-1.23575	0.71149	-0.70363	-0.9364	-1.18864	0.49058	-0.33237	-0.8907	-1.02123	0.47311	-0.44324	-0.8936	-1.041	0.79709	-0.95986	-0.96311
123	-0.37581	-0.36313	-0.36052	-0.44885	-1.4988	1.35577	-0.84861	0.68962	-0.25446	-0.55801	0.0044	-0.22322	-1.01776	1.24467	-1.4137	1.63062	-0.40657	0.51023	-1.16236	1.29567	-0.50519	0.00485	-1.38676	1.56816	-0.40188	0.42899	-1.17197	1.38565	-0.46822	0.05541	-0.7565	0.66989	-0.59539	-0.47788	-0.67814	0.51391	-0.60222	-0.50351	-0.64424	0.49474	-0.59091	-0.55321	-0.54104	0.38608	-0.5593	-0.58191	-0.56063	0.31606	-0.61741
124	0.68804	1.40559	-0.18573	0.21676	-0.31243	1.17365	-0.5325	-2.64533	0.61068	0.17457	-0.58871	-0.69671	-1.31824	1.61627	-0.2118	0.49652	-1.23174	-0.9707	0.29164	-0.04141	-1.264	-1.40161	0.39288	-0.22037	-1.29715	-1.39779	0.12601	0.14411	-1.24294	-1.27443	-0.40332	1.07516	-1.16878	-0.89091	0.44957	-0.20785	-1.23006	-1.55684	0.71066	-0.63267	-1.28398	-1.74637	0.20007	0.15631	-1.19838	-1.36644	-0.50969	1.46635	-1.11643
125	-1.06543	-1.04222	-1.07021	-0.9646	1.17642	-0.54785	0.04758	1.37358	-0.62112	-0.67435	0.71259	0.54084	-0.43546	0.41769	-0.66456	0.34989	0.05804	0.07473	-0.39411	-0.07405	0.03092	-0.12118	-0.57577	0.22111	0.04959	0.0172	-0.70263	0.31675	0.06712	0.11587	-0.46045	-0.08772	0.02934	-0.08926	-0.21284	-0.61755	0.00673	-0.27093	-0.42735	-0.1804	0.0259	-0.11159	-0.6635	0.1099	0.05522	0.07451	-0.3872	-0.33869	0.01639
126	0.22907	1.17943	-0.53641	-0.43969	-0.02083	1.09444	-0.51305	-0.15677	0.93975	0.39203	-0.81791	-0.87862	-1.32636	1.54561	0.17253	0.15355	-1.37274	-1.19232	0.38863	-0.02597	-1.38259	-1.36587	0.14139	0.16478	-1.35047	-1.13165	0.19875	0.20125	-1.35347	-1.25915	0.48103	-0.02598	-1.40229	-1.48846	0.65657	-0.2774	-1.3978	-1.5941	0.35275	0.10582	-1.35437	-1.39055	0.33009	0.25917	-1.35072	-1.40339	0.5872	-0.08882	-1.4068
127	0.41405	0.61793	0.2421	0.22825	-0.38557	-0.0506	-0.37959	-0.79276	0.98258	-0.12965	-0.79083	-0.6359	-1.09617	1.35781	-0.32697	0.21846	-1.08409	-0.90222	-0.39227	0.3338	-1.06036	-0.90665	-0.29241	0.16426	-1.09088	-0.90113	-0.26822	0.17722	-1.08705	-1.02473	-0.39755	0.47051	-1.05178	-0.96943	-0.51868	0.74926	-1.00433	-0.85861	-0.39473	0.43931	-1.05593	-0.95108	-0.33099	0.45384	-1.04672	-1.03543	-0.4621	0.71563	-1.01397
128	-0.94708	-0.52253	-1.50688	-1.22646	-2.20518	0.62241	-1.22984	0.79523	-0.87688	-0.10806	0.61447	-0.0505	0.72461	-0.55736	2.57038	-3.79784	-0.25567	-1.4902	2.10376	-3.46566	-0.18767	-1.23925	2.16791	-3.12943	-0.21452	-1.26737	2.13333	-3.51333	-0.18764	-1.24558	2.06948	-3.87723	-0.18408	-1.2381	1.44704	-3.2074	-0.10499	-0.88674	1.63898	-3.16686	-0.10519	-0.96858	1.46924	-3.30793	-0.09708	-0.8852	1.65086	-3.56323	-0.14264
129	1.33461	2.09937	0.56192	0.16577	-2.61255	0.97072	-0.42215	0.41083	0.38847	-0.2455	-0.41012	-0.45041	-1.35972	1.61134	0.69617	-1.2672	-1.39079	-1.77503	0.89461	-1.6222	-1.4069	-2.04159	0.73457	-1.27794	-1.38751	-1.7306	0.53954	-1.18563	-1.36151	-1.77399	0.68769	-1.454	-1.38385	-2.02311	0.9313	-2.05436	-1.37788	-2.14876	0.83992	-1.76968	-1.3844	-2.07312	0.36187	-1.13581	-1.30986	-1.76578	0.60951	-1.42574	-1.34779
130	0.55113	0.93611	-0.04703	-0.22024	-1.63522	0.65046	-0.2593	0.51652	0.58397	0.56464	-0.5659	-0.67638	-0.63045	0.6842	0.9317	-0.63966	-0.89953	-1.15196	1.03867	-0.75796	-0.90277	-1.17957	0.99175	-0.64126	-0.91533	-1.14851	1.09838	-0.76886	-0.92527	-1.22144	1.13117	-0.90927	-0.926	-1.26508	1.15805	-1.03474	-0.91812	-1.25309	1.32256	-1.08402	-0.95028	-1.35253	1.27442	-1.10835	-0.9544	-1.34301	1.1712	-1.0211	-0.94169
131	-1.00801	-0.85807	-0.88802	-0.94527	-0.38113	0.70256	-1.29773	-0.11995	-0.63848	0.35516	0.54282	0.13561	1.81139	-1.56948	1.50724	-1.94822	0.69048	-0.15418	1.11721	-1.57621	0.76558	0.13365	1.15311	-1.39738	0.74004	0.00688	1.24492	-1.61548	0.75268	0.07569	1.34625	-2.05674	0.73883	0.08081	0.80272	-1.39043	0.83065	0.39574	0.80153	-1.09858	0.85339	0.38865	1.03114	-1.53749	0.80781	0.2789	1.22042	-2.02682	0.75063
132	0.37587	0.39567	0.41523	0.56541	0.40854	-0.37707	0.35555	0.94908	0.33475	0.11814	-0.31946	-0.31414	-0.2474	0.35744	0.01975	0.18812	-0.32131	-0.27897	-0.13233	0.48892	-0.28156	-0.13459	0.02843	0.17624	-0.32609	-0.28904	0.09948	0.1052	-0.32704	-0.32986	-0.05475	0.44028	-0.29394	-0.20922	-0.26911	0.99359	-0.23576	-0.01121	-0.03074	0.41777	-0.29666	-0.20953	0.11922	0.15767	-0.32857	-0.33713	-0.09066	0.59205	-0.28214
133	0.85394	1.76588	-0.05851	0.32294	-1.03721	1.01483	-0.06155	-0.07622	0.74096	0.28432	-0.63027	-0.72142	-1.18375	1.34877	0.1489	0.20128	-1.20062	-1.02219	0.28384	0.09887	-1.2133	-1.16366	0.10512	0.2349	-1.18583	-0.96661	0.27305	0.14144	-1.20536	-1.133	0.56552	-0.18967	-1.26004	-1.41878	0.52229	-0.16604	-1.23943	-1.3916	0.20858	0.31157	-1.18503	-1.12003	0.48258	-0.0185	-1.22303	-1.34078	0.74576	-0.45368	-1.28154
134	1.34575	1.23174	1.08121	1.23661	-1.04423	0.12615	0.38108	1.25142	1.11988	0.32654	-0.98041	-0.67017	-0.44365	0.66017	0.2861	-0.18307	-0.7787	-0.88127	0.31211	-0.1417	-0.77737	-0.88222	0.26241	-0.15798	-0.77675	-0.84115	0.29185	-0.1625	-0.76854	-0.87648	0.384	-0.16915	-0.78141	-0.94437	0.34292	-0.03221	-0.76842	-0.88467	0.27863	-0.05169	-0.75714	-0.85969	0.28219	-0.0072	-0.74381	-0.86172	0.38652	-0.08222	-0.77296
135	-0.37143	-0.01375	-0.59376	-0.56572	-0.29666	1.67473	-0.98777	0.91412	-0.17748	0.42779	0.14847	-0.25597	-0.57793	0.36951	0.13465	0.32158	-0.22523	-0.03255	0.5999	0.00986	-0.25659	-0.26112	-0.05688	0.5961	-0.16672	0.12648	-0.2678	0.8545	-0.15857	0.29193	0.65162	-0.22246	-0.32505	-0.35469	1.19378	-0.78218	-0.33965	-0.65604	0.23776	0.57183	-0.1854	0.03093	-0.09261	0.87837	-0.21111	0.1862	0.9348	-0.68771	-0.39395
136	0.13738	0.71152	-0.5376	-0.60084	0.5488	1.44362	-0.60586	-1.79328	0.21137	0.64302	-0.29392	-0.68233	-0.64058	0.70285	1.09661	-0.71857	-0.93288	-1.19613	1.25691	-0.88009	-0.945	-1.27178	1.19305	-0.77362	-0.94422	-1.22883	1.24191	-0.8465	-0.93426	-1.27547	1.23586	-0.88142	-0.94542	-1.26268	1.3993	-1.19219	-0.95942	-1.38748	1.37107	-1.00784	-0.93559	-1.32619	1.36119	-1.10728	-0.93036	-1.35627	1.27055	-0.96468	-0.95041
137	0.04719	0.32471	-0.08032	0.25825	0.03253	-0.96492	0.1014	0.5854	0.82529	0.92297	-0.77519	-0.90903	-0.80136	0.87337	0.2036	0.46027	-0.9472	-0.64008	0.22104	0.63331	-0.93777	-0.63084	0.18006	0.50753	-0.94637	-0.602	0.19917	0.68661	-0.93874	-0.59973	0.2855	0.75159	-0.93615	-0.65884	0.2922	0.96405	-0.92135	-0.65398	0.21856	0.94767	-0.92998	-0.60677	0.23288	1.14742	-0.92567	-0.58465	0.32014	0.90601	-0.92474
138	-0.48655	-0.31789	-0.58465	-0.51401	0.41638	-0.33976	0.00207	-1.84105	-0.2861	0.47707	0.11884	-0.40373	-0.17189	0.07318	0.16734	0.07168	-0.17669	-0.07072	0.26019	0.05436	-0.1873	-0.05606	0.20792	0.05962	-0.19091	-0.08271	0.2994	-0.01094	-0.19436	-0.07528	0.32436	0.01281	-0.19141	-0.05905	0.48969	-0.18471	-0.24837	-0.17218	0.40567	-0.02993	-0.21589	-0.08787	0.53728	-0.2881	-0.24612	-0.17207	0.41341	-0.07468	-0.21969
139	0.87731	1.27578	0.10147	0.47285	1.26376	0.32519	0.05957	-0.4957	0.87037	0.95667	-0.80215	-0.98065	-1.18945	1.26842	-0.17225	0.93146	-1.18933	-0.47722	0.30332	0.65261	-1.25408	-0.80843	0.06769	0.69587	-1.22806	-0.61801	-0.01114	1.01544	-1.20617	-0.59004	0.14414	1.07457	-1.21685	-0.72021	0.82394	0.3532	-1.30594	-1.18679	0.53633	0.65765	-1.27788	-0.9576	0.34508	1.1184	-1.2321	-0.84518	0.34751	1.04609	-1.22519
140	-0.35142	-0.22556	-0.3283	-0.53072	-0.33174	1.78282	-0.77117	-1.30642	-0.45926	-0.36533	0.30211	-0.10975	-0.86247	0.79948	0.26939	-0.96496	-0.67322	-0.917	0.14332	-0.84183	-0.656	-0.83233	-0.07314	-0.32875	-0.58799	-0.61703	-0.15351	-0.3354	-0.57434	-0.59342	0.1964	-1.20074	-0.69416	-0.91233	0.00947	-0.89433	-0.66495	-0.74279	-0.40311	0.15539	-0.52066	-0.38945	-0.43209	0.08649	-0.53474	-0.39792	0.13107	-1.27011	-0.70987
141	0.68031	1.11626	-0.152	0.40067	1.0308	0.4834	-0.01539	-1.4135	0.4373	0.71654	-0.49673	-0.72758	-0.86923	0.87373	-0.04338	0.43573	-0.85107	-0.45883	0.29423	0.26745	-0.8937	-0.64851	0.22224	0.25334	-0.88874	-0.59724	0.09327	0.49816	-0.85891	-0.51662	-0.022	0.73798	-0.83864	-0.42373	0.59018	0.13643	-0.92385	-0.81829	0.48975	0.31288	-0.90231	-0.73725	0.22792	0.71297	-0.85748	-0.58097	0.01354	0.86894	-0.83377
142	-0.83671	-0.88355	-0.18788	-0.2404	-0.45834	0.06421	0.28207	0.16842	-0.70134	-0.10487	0.7102	0.30908	0.50761	-0.5724	-0.09343	-0.01547	0.64836	0.29195	-0.06663	-0.10913	0.66247	0.37927	0.076	-0.18239	0.62317	0.19542	-0.00284	-0.06319	0.66698	0.34312	-0.22969	0.16171	0.71684	0.55047	-0.09021	-0.18798	0.68408	0.50398	0.1351	-0.35084	0.65011	0.32254	-0.01259	-0.04556	0.70643	0.46804	-0.30604	0.30007	0.74566
143	0.566	0.84877	0.14069	0.05111	-0.43565	0.04542	-0.41945	-0.11024	0.62162	0.62844	-0.5599	-0.76447	-1.05023	1.09617	0.12512	0.33335	-1.11454	-0.85967	0.51751	0.0643	-1.16348	-1.11151	0.52498	-0.05913	-1.18366	-1.09049	0.43316	0.11856	-1.16329	-1.04772	0.18153	0.59337	-1.10661	-0.87982	0.80466	-0.13942	-1.18366	-1.31349	0.94611	-0.3873	-1.23091	-1.39817	0.66482	0.01269	-1.18935	-1.20297	0.21867	0.71545	-1.09586
144	-1.28757	-0.76224	-1.33437	-1.17837	-1.34985	1.8214	-2.05727	1.22823	-1.72303	-2.49884	1.69254	2.61106	0.10656	-0.97314	-1.56708	-0.92115	1.15639	1.20406	-1.79846	-1.02252	1.15523	1.36148	-1.57572	-0.84957	1.15483	1.18627	-1.83752	-0.88693	1.19017	1.43476	-1.99934	-1.12158	1.17392	1.48905	-2.12602	-1.4002	1.16327	1.53624	-2.03885	-1.2615	1.18506	1.51949	-2.19869	-1.17364	1.22245	1.66514	-2.18205	-1.15218	1.19418
145	-2.46934	-3.12537	-1.50927	-1.59597	2.38834	-3.96564	6.06505	0.80173	-2.06555	-2.40852	3.18869	4.98574	1.37316	-2.33672	-1.82279	0.54012	3.79021	2.73451	-1.8901	-0.18232	3.72014	2.79808	-1.65884	-0.18037	3.66229	2.43084	-1.97637	0.16443	3.77501	2.89354	-2.21392	0.53277	3.87911	3.22703	-2.107	-0.97432	3.71917	3.03833	-1.98412	-1.09679	3.68106	2.87904	-2.23795	-0.40221	3.8017	3.17384	-2.33813	0.36221	3.9122
146	-0.36312	-0.01375	-0.68511	-0.45286	0.03091	1.47527	-0.83894	-0.57568	-0.82161	-0.86607	0.70962	0.49097	-0.56432	0.47066	-0.7921	0.31561	-0.00243	0.15401	-0.76889	0.18353	0.00177	0.10218	-0.53749	-0.08782	-0.05329	-0.09345	-0.64164	-0.0451	-0.03064	-0.00937	-1.02412	0.62703	0.05063	0.31932	-0.91073	0.37357	0.02984	0.20826	-0.61099	-0.23509	-0.0424	-0.05376	-0.69809	-0.1251	-0.0311	0.02164	-1.11649	0.81853	0.08233
147	-0.75985	-0.49414	-0.67836	-0.67374	-0.01096	0.06731	-0.6768	-0.14508	-0.52811	-0.1028	0.3682	-0.1106	-0.3785	0.32387	0.61007	-1.10981	-0.42636	-0.82045	0.56094	-1.14094	-0.40138	-0.74135	0.74826	-1.2696	-0.4485	-0.87068	0.69734	-1.35471	-0.42959	-0.83386	0.58355	-1.28981	-0.39921	-0.74999	0.15518	-0.62061	-0.32225	-0.42824	0.32246	-0.88394	-0.35666	-0.56155	0.373	-1.0712	-0.37541	-0.5856	0.4826	-1.21204	-0.38524
148	1.04766	0.13414	1.1836	1.12749	0.10804	-0.89875	0.90107	0.25195	1.43018	1.01411	-1.42301	-0.56978	1.68959	-1.51038	1.8114	-1.28433	0.44883	-0.10399	1.68292	-1.1583	0.45377	0.01106	1.87715	-1.29745	0.39242	-0.19349	1.81946	-1.29381	0.42	-0.0584	1.64872	-1.15869	0.46682	0.08631	1.17903	-0.53383	0.54127	0.32067	1.50672	-0.90587	0.47586	0.14779	1.43487	-0.86293	0.47271	0.18608	1.45948	-0.93649	0.47686
149	0.39096	0.60857	0.06789	0.29728	0.06654	-0.00045	-0.03115	1.31901	0.72974	0.06255	-0.62764	-0.68613	-1.3893	1.62845	-0.51284	0.82606	-1.3039	-0.68651	-0.46885	0.8866	-1.28971	-0.76922	-0.39848	0.64947	-1.31441	-0.7747	-0.42108	0.82472	-1.31237	-0.84464	-0.45218	1.07871	-1.29852	-0.87755	-0.37912	1.08367	-1.26517	-0.91341	-0.29894	0.79433	-1.31217	-0.99842	-0.28973	0.94221	-1.30868	-1.04586	-0.37963	1.14594	-1.28652
150	-0.02137	-0.08025	0.2584	0.22777	-0.05362	-0.87408	0.15434	0.14183	0.02543	0.00783	-0.02928	-0.27785	-0.99689	1.00991	0.15903	-0.31803	-0.91984	-0.84085	0.04737	-0.1153	-0.88632	-0.78853	0.24954	-0.41421	-0.93351	-0.90807	0.17396	-0.31051	-0.90312	-0.88795	0.03163	-0.0121	-0.86826	-0.79351	-0.41679	0.87089	-0.76513	-0.42038	-0.23221	0.38435	-0.8243	-0.59464	-0.23105	0.49809	-0.8041	-0.59264	-0.11831	0.35	-0.81521
151	-0.22529	0.47756	-0.76217	-0.37509	-0.18506	0.88811	-0.76694	-0.5989	0.20979	-0.01545	-0.32859	-0.5918	-1.38057	1.60053	0.57792	-0.70557	-1.47518	-1.65866	0.50189	-0.66892	-1.44527	-1.67635	0.52622	-0.60788	-1.4565	-1.58458	0.38725	-0.45983	-1.42708	-1.55925	0.33452	-0.42381	-1.42446	-1.60077	0.22824	-0.30747	-1.37469	-1.5184	0.22426	-0.22589	-1.38249	-1.49908	0.07037	0.08655	-1.35611	-1.38026	0.19311	-0.17727	-1.38772
152	-0.07464	0.06891	-0.0391	-0.16744	-0.09708	-0.11985	0.12283	-0.35927	0.10354	0.61079	-0.23605	-0.62582	-0.67352	0.60221	0.83325	-0.7266	-0.86106	-0.98765	0.79938	-0.61714	-0.85049	-0.95952	0.881	-0.70564	-0.87894	-0.99623	0.77266	-0.5804	-0.85001	-0.9203	0.59066	-0.3043	-0.8089	-0.81024	0.70584	-0.39641	-0.82067	-0.86204	0.85885	-0.61361	-0.85692	-0.95526	0.61619	-0.24654	-0.81653	-0.78005	0.44648	0.02221	-0.77557
153	-0.80067	-0.7962	-0.46321	-0.478	1.01258	-0.256	0.30582	0.62188	-0.65903	-0.56773	0.52212	0.04131	-0.63135	0.62947	-0.75738	0.59291	-0.22211	0.07619	-0.90907	0.85194	-0.17283	0.22146	-0.87347	0.74963	-0.18442	0.1877	-0.8006	0.67981	-0.19568	0.11343	-0.72989	0.61405	-0.20832	0.04158	-1.00011	1.24975	-0.13362	0.30805	-1.05104	1.2137	-0.12695	0.32847	-0.80694	0.86564	-0.17869	0.1207	-0.69535	0.59328	-0.20565
154	1.90352	1.22838	1.8532	1.62812	-1.20434	-1.47712	1.65318	0.94356	1.49998	0.07456	-1.16657	-0.75673	-0.86469	1.21938	-0.17496	0.39073	-1.06854	-0.90895	0.10963	0.11468	-1.11004	-1.18986	-0.16076	0.37917	-1.07725	-0.90286	-0.33446	0.70649	-1.03896	-0.82157	-0.05096	0.43496	-1.07161	-1.1022	0.33115	-0.13337	-1.1078	-1.40937	-0.00573	0.38913	-1.08545	-1.14396	-0.34382	1.07985	-1.00698	-0.8538	-0.02064	0.4943	-1.05088
155	0.48267	0.23251	0.49972	0.53624	-0.40904	-0.52766	0.67434	1.1554	0.50734	0.77709	-0.50267	-0.78789	-0.86032	0.83871	0.21271	0.41879	-0.87939	-0.51481	0.10575	0.69296	-0.84428	-0.41002	0.3294	0.2869	-0.89417	-0.58157	0.51286	0.25103	-0.91328	-0.69282	0.42073	0.52883	-0.88993	-0.62836	-0.1418	1.5188	-0.77421	-0.19658	0.22365	0.81848	-0.85244	-0.4782	0.53586	0.57812	-0.8913	-0.66877	0.47138	0.63859	-0.88007
156	0.40222	0.66923	0.04833	0.24057	0.00442	-0.29916	-0.14563	-0.41855	0.15437	-0.32756	-0.15891	-0.37098	-1.42298	1.68903	-0.29015	0.30336	-1.13547	-1.0181	-0.03082	-0.05016	-1.14309	-1.29385	0.09459	-0.23486	-1.18236	-1.31469	-0.13901	0.07439	-1.13782	-1.23115	-0.31446	0.4678	-1.08557	-1.12336	-0.2484	0.36266	-1.06668	-1.14604	-0.14271	0.07878	-1.12258	-1.27454	-0.44821	0.69238	-1.05734	-1.04314	-0.3778	0.66146	-1.0372
157	0.67851	0.73413	0.54115	0.64209	-0.78153	-0.28446	0.1547	0.90015	0.74736	1.00854	-0.72076	-0.79133	-0.52917	0.43034	0.90874	-0.13656	-0.84851	-0.6925	1.01018	-0.14409	-0.86933	-0.74415	1.06518	-0.29723	-0.88781	-0.7971	0.93835	-0.05235	-0.85457	-0.67527	0.8772	0.17236	-0.84279	-0.63586	0.85133	0.28839	-0.8477	-0.65016	0.9549	0.0782	-0.86234	-0.69041	0.74557	0.51035	-0.82697	-0.54053	0.7849	0.45103	-0.83045
158	-0.85312	-0.2867	-1.23158	-0.82637	-0.94463	0.89354	-1.06879	0.83185	-1.25496	-1.95815	1.21136	1.44137	-0.63548	0.15859	-1.22927	-0.3028	0.19658	0.43652	-1.39557	-0.2896	0.20993	0.53861	-1.17695	-0.39069	0.18475	0.37471	-1.38798	-0.44552	0.19003	0.48115	-1.5828	-0.29276	0.20368	0.59928	-1.66189	-0.32012	0.22585	0.66562	-1.50793	-0.63434	0.19117	0.51793	-1.66791	-0.60943	0.18727	0.58482	-1.7696	-0.09533	0.2223
159	-1.4243	-1.11647	-1.58837	-1.21033	-0.49377	1.03702	-1.48801	0.75309	-1.56111	-2.22424	1.6263	2.08755	-0.20129	-0.48314	-1.40829	-0.35616	0.83348	0.94833	-1.6053	-0.43671	0.82957	1.0823	-1.36191	-0.52795	0.79388	0.85317	-1.5722	-0.61757	0.80297	1.01862	-1.79189	-0.39713	0.84347	1.1915	-1.89569	-0.62259	0.8239	1.24511	-1.72799	-0.98258	0.7796	1.08046	-1.84812	-1.0738	0.77743	1.14304	-1.97044	-0.29578	0.85755
160	0.73557	0.23736	0.48863	1.07709	2.40511	-1.02263	1.02068	-2.38974	0.8433	1.69894	-0.90372	-1.02263	0.18439	-0.37273	0.18847	0.77534	-0.23856	0.3039	0.21535	0.99988	-0.23288	0.36691	0.43856	0.56204	-0.30112	0.1421	0.43409	0.84155	-0.28873	0.25275	0.05899	1.51344	-0.18674	0.56692	0.15904	1.72649	-0.20601	0.5091	0.51986	1.09546	-0.30175	0.27313	0.56551	1.36998	-0.3204	0.27756	0.00711	1.96235	-0.1689
161	-1.85368	-2.16459	-1.13105	-1.32332	0.38985	-0.89643	-1.22494	0.71249	-1.81519	-2.26144	2.15829	3.09211	1.02035	-1.50432	-1.50299	-0.37225	2.24443	1.70862	-1.74418	-0.32916	2.2976	1.96285	-1.47336	-0.45851	2.23332	1.62756	-1.64973	-0.71764	2.20915	1.82408	-1.86661	-0.66621	2.24083	2.01824	-2.04153	-0.56862	2.28751	2.15248	-1.86801	-0.88759	2.24733	1.99401	-1.93443	-1.23687	2.16569	1.98436	-2.03195	-0.74431	2.23034
162	0.04114	0.54307	-0.4934	-0.39692	-0.17224	0.97874	-0.52523	0.24319	-0.5113	-0.71724	0.41865	0.18597	-0.96193	0.8768	-0.52139	0.03538	-0.57533	-0.40406	-0.32743	-0.45332	-0.599	-0.6137	-0.25776	-0.34996	-0.61518	-0.60608	-0.4332	-0.18047	-0.58399	-0.49191	-0.63004	-0.00051	-0.55548	-0.39087	-0.31162	-0.851	-0.60641	-0.64908	-0.20945	-0.79849	-0.62643	-0.71423	-0.50461	-0.22418	-0.57434	-0.44587	-0.66615	-0.04079	-0.54784
163	0.65041	0.65661	0.32746	0.60954	0.02403	-1.00808	0.43639	0.03706	0.14103	0.31166	-0.15469	-0.44282	-0.61754	0.70061	0.1755	0.1082	-0.63104	-0.65145	0.19774	0.17661	-0.61013	-0.63954	0.3763	-0.1244	-0.66395	-0.76575	0.28882	0.00315	-0.63849	-0.704	0.02161	0.50981	-0.57487	-0.51663	0.00821	0.68289	-0.54394	-0.47265	0.27402	0.1253	-0.62082	-0.67863	0.14819	0.33289	-0.60415	-0.57763	-0.07885	0.79843	-0.53788
164	1.31574	0.7778	1.43271	1.57121	0.42286	-0.44953	0.95174	-0.52922	1.37261	0.91796	-1.28682	-0.68997	0.81677	-0.59316	0.85941	-0.29209	0.02438	-0.2795	0.68371	0.0631	0.07039	-0.08248	0.76336	-0.11532	0.0352	-0.21878	0.83942	-0.1309	0.03878	-0.18655	0.78757	-0.00755	0.05393	-0.10521	0.63138	0.43167	0.10191	0.02628	0.72784	0.26396	0.08595	-0.04163	0.91454	-0.01408	0.04604	-0.15957	0.78753	0.10328	0.04967
165	-0.66217	-0.72966	-0.41593	-0.61317	0.36331	0.39139	-0.59211	-0.26445	-0.88742	-0.80753	0.91504	0.83623	-0.26396	-0.02872	-0.83181	0.29213	0.50885	0.61349	-0.80011	0.31071	0.53137	0.71105	-0.72224	0.17851	0.51044	0.54225	-0.89713	0.28079	0.54216	0.68985	-0.90078	0.3085	0.52554	0.73593	-0.83102	0.35754	0.54082	0.76578	-0.74297	0.04287	0.53286	0.61527	-0.8793	0.0969	0.55256	0.68225	-0.91002	0.31018	0.53019
166	-0.13053	0.47513	-0.47644	-0.10513	0.53383	1.00326	-0.57851	0.54488	-0.42625	0.17622	0.3165	-0.19429	-0.28933	0.18387	0.11441	-0.07642	-0.12373	-0.19146	0.28611	-0.33601	-0.13086	-0.24709	0.41556	-0.43451	-0.17084	-0.37511	0.29864	-0.27427	-0.13314	-0.25453	0.19512	-0.17329	-0.10649	-0.15001	0.04057	0.03898	-0.06681	-0.00599	0.1816	-0.11533	-0.09925	-0.12128	0.09436	0.12416	-0.0804	-0.03686	0.15752	-0.10564	-0.09416
167	0.28543	0.19806	0.16742	0.30953	0.68263	-0.87044	-0.01805	-0.60376	0.21025	0.6314	-0.236	-0.4585	-0.11936	0.05154	0.8828	-0.51361	-0.4088	-0.62325	0.91139	-0.53923	-0.4039	-0.58267	0.88529	-0.53455	-0.4171	-0.61289	0.78884	-0.36619	-0.38201	-0.51595	0.97021	-0.52658	-0.40344	-0.5868	0.64012	-0.09094	-0.34905	-0.35556	0.46505	0.10125	-0.32063	-0.26934	0.43295	0.33367	-0.30733	-0.22128	0.91681	-0.40343	-0.3913
168	1.19523	2.05911	0.58663	0.30006	-2.66486	0.42813	-0.21715	2.03281	0.18624	-0.02622	-0.28189	-0.60383	-1.4479	1.6831	1.62361	-2.10708	-1.57606	-2.53318	1.6743	-2.35594	-1.54703	-2.58143	1.91101	-2.40279	-1.589	-2.58703	1.67029	-2.36264	-1.54745	-2.58708	1.44858	-2.26674	-1.51463	-2.53328	0.87988	-1.49891	-1.42081	-2.09099	1.19795	-1.8775	-1.47786	-2.31218	0.89155	-1.56824	-1.42832	-2.13452	1.15585	-1.99349	-1.45156
169	-0.94304	-1.00417	-0.65924	-0.44229	-0.66433	0.63511	-0.83408	0.5534	-1.0398	-0.66803	1.1427	0.99456	1.55973	-1.33205	-0.06818	-0.90357	1.19928	0.53912	-0.21549	-0.80055	1.26701	0.70767	0.03701	-1.02194	1.17762	0.4127	-0.09602	-1.08962	1.23523	0.61969	-0.36764	-0.74116	1.32671	0.91048	-0.6227	-0.22542	1.41814	1.09747	-0.33758	-0.81426	1.32909	0.84682	-0.42017	-0.88507	1.35397	0.95898	-0.56178	-0.46071	1.39661
170	0.03936	0.05297	-0.13785	0.46122	0.35628	-0.05935	0.27035	-0.03711	-0.38562	-0.97707	0.15318	-0.04417	-1.31021	1.34088	-0.72702	0.19957	-1.00447	-0.55376	-0.88683	0.37914	-0.96228	-0.4869	-0.73322	0.17505	-0.99286	-0.55137	-0.85077	0.24055	-0.98203	-0.5967	-0.99362	0.55565	-0.95921	-0.50991	-1.21303	1.10174	-0.88531	-0.27296	-1.14044	0.77719	-0.92186	-0.37855	-1.1542	0.79689	-0.92479	-0.44949	-1.09464	0.77141	-0.93139
171	1.09485	1.31328	0.82494	0.93016	-0.87118	-0.66215	0.44181	1.49727	1.11145	1.62224	-1.13167	-0.96869	0.60348	-0.71177	2.33636	-1.23783	-0.45334	-0.7524	2.34023	-1.20466	-0.47732	-0.73207	2.53299	-1.37399	-0.51764	-0.86181	2.44331	-1.30645	-0.4918	-0.78058	2.20074	-1.02972	-0.4562	-0.64617	1.80522	-0.5281	-0.42175	-0.45423	2.15558	-0.94369	-0.4632	-0.61849	1.96476	-0.71916	-0.44279	-0.54054	1.96486	-0.69654	-0.44781
172	-0.21765	0.58674	-0.62599	-0.46036	0.2559	0.70608	-0.62589	0.90466	-0.25801	0.46989	0.09884	-0.46928	-0.4143	0.32957	0.72176	-0.45768	-0.46337	-0.62438	0.99981	-0.76447	-0.49045	-0.73453	0.91553	-0.637	-0.48417	-0.71115	0.77135	-0.45999	-0.4485	-0.60543	0.89644	-0.63258	-0.4763	-0.66655	0.91495	-0.69854	-0.48632	-0.67233	0.74996	-0.37213	-0.43277	-0.54069	0.52086	0.00506	-0.39956	-0.39816	0.87335	-0.60662	-0.48261
173	0.79822	1.05075	0.22739	0.69988	-0.21594	-0.04945	0.39076	0.84234	0.10953	-0.31337	-0.13179	-0.3285	-1.30106	1.38675	-0.56463	0.48252	-1.13583	-0.64097	-0.59611	0.5798	-1.12277	-0.66185	-0.47001	0.35415	-1.14526	-0.70274	-0.45164	0.3453	-1.14027	-0.78907	-0.59789	0.68053	-1.11696	-0.73793	-0.67002	0.94201	-1.08829	-0.63377	-0.50761	0.52394	-1.12595	-0.7737	-0.47941	0.52389	-1.1114	-0.82142	-0.61767	0.83336	-1.09266
174	0.31151	-0.15568	0.35741	0.16312	0.98266	0.57089	0.55408	-1.10473	0.47323	1.08324	-0.51404	-0.86878	-0.80303	0.65107	0.05284	0.73397	-0.8354	-0.26979	-0.4027	1.46631	-0.73543	0.12129	-0.27225	1.01652	-0.76801	-0.0405	0.17842	0.80988	-0.83652	-0.28906	0.30817	0.95423	-0.86244	-0.3416	-0.36257	2.15618	-0.71313	0.17522	-0.23025	1.61054	-0.74183	0.04171	0.68231	0.61563	-0.90424	-0.57628	0.55411	0.87063	-0.89645
175	-0.76198	-1.02912	-0.21604	-0.975	1.18718	1.80052	-0.33632	-0.09396	-0.92579	-0.45975	0.83757	0.3199	-0.11425	-0.07753	-0.68605	0.56466	0.46838	0.57612	-0.8039	0.74389	0.48994	0.70338	-0.47412	0.23323	0.4136	0.37207	-0.36059	0.02678	0.42456	0.41123	-0.65452	0.56888	0.48123	0.66013	-0.82493	0.90473	0.4805	0.78443	-0.2894	-0.17191	0.3771	0.34464	-0.12022	-0.60072	0.36973	0.31089	-0.55348	0.39928	0.45691
176	0.0148	0.2592	-0.00215	-0.42758	0.75715	0.27282	-0.2484	-0.72433	0.18968	0.89195	-0.28151	-0.67526	-0.4991	0.36172	0.78024	-0.2963	-0.69164	-0.65224	1.45553	-1.01731	-0.78714	-0.99618	1.33984	-0.86765	-0.78519	-0.94966	1.01599	-0.47355	-0.71704	-0.7397	0.97128	-0.34465	-0.70061	-0.69743	1.61371	-1.28393	-0.80874	-1.0761	1.5709	-1.14048	-0.79999	-1.02291	0.87263	-0.10033	-0.68516	-0.60861	0.95811	-0.23103	-0.6931
177	0.53033	0.25047	0.47629	0.64815	0.56093	-0.37129	0.65796	0.59849	0.37499	0.68143	-0.41898	-0.63684	-0.48575	0.47139	0.10345	0.28659	-0.58334	-0.38624	0.06404	0.49303	-0.56336	-0.30134	0.11874	0.30738	-0.58502	-0.37501	0.00324	0.58451	-0.55287	-0.26442	-0.05705	0.821	-0.53421	-0.19447	0.01807	0.92591	-0.52942	-0.19017	0.01813	0.82871	-0.54207	-0.226	-0.09999	1.19364	-0.50733	-0.11219	-0.07707	1.05985	-0.51241
178	0.74833	1.23308	-0.23871	0.05859	-1.62966	1.11899	-0.54942	0.04726	0.71072	0.57048	-0.66882	-0.72947	-1.03211	1.10357	0.50114	-0.16782	-1.16115	-1.04327	0.66129	-0.28649	-1.1807	-1.12675	0.5749	-0.23747	-1.17285	-1.02988	0.71723	-0.32252	-1.18244	-1.16182	0.75233	-0.29459	-1.18674	-1.21601	0.86291	-0.51738	-1.19693	-1.29585	0.8856	-0.52764	-1.20571	-1.28222	0.9142	-0.51107	-1.20127	-1.34261	0.80068	-0.29329	-1.18548
179	0.86482	0.98706	0.50904	0.9773	-0.57704	-1.36223	0.81143	-0.68308	-0.12646	-0.95831	-0.005	-0.13449	-1.62997	1.79218	-0.63671	0.21041	-1.34342	-0.98876	-0.76419	0.31474	-1.30869	-0.99448	-0.49824	-0.03738	-1.35734	-1.11985	-0.48164	-0.15524	-1.34519	-1.26979	-0.81294	0.44219	-1.28838	-1.03004	-1.09644	0.99093	-1.21882	-0.78858	-0.74457	0.19781	-1.2967	-1.11706	-0.66167	0.02385	-1.27904	-1.21227	-0.93458	0.69725	-1.23482
180	-1.38545	-1.17262	-1.18623	-1.14192	0.12557	-0.2537	-1.31263	-0.06753	-1.52949	-1.84879	1.59257	1.75963	0.38339	-0.66729	-0.85783	-1.12695	1.08932	0.53306	-1.04379	-1.17073	1.1203	0.72358	-0.83384	-1.16096	1.0689	0.50973	-1.07122	-1.17561	1.09892	0.72922	-1.25635	-1.12669	1.14945	0.8938	-1.36051	-1.26192	1.15851	0.98685	-1.18775	-1.53693	1.09863	0.82026	-1.40127	-1.32047	1.10894	0.98593	-1.48349	-0.88887	1.17852
181	-0.37825	0.4994	-0.89536	-0.69406	-1.40668	1.10251	-1.03092	0.88412	-0.72031	-0.80444	0.5981	0.30189	-0.99351	0.81446	0.46529	-2.07712	-0.88074	-1.38931	0.39693	-2.2365	-0.86038	-1.3446	0.58654	-2.16364	-0.89703	-1.40797	0.53537	-2.50136	-0.88387	-1.4489	0.42747	-2.74528	-0.87093	-1.42167	-0.17638	-1.6449	-0.7589	-0.9326	0.04329	-1.85475	-0.79202	-1.08232	0.06393	-2.30479	-0.8114	-1.1337	0.25117	-2.75569	-0.84528
182	-0.70219	-0.80282	-0.58418	-0.42767	0.1073	0.38211	-0.61572	-0.13238	-0.74045	-0.85078	0.67043	0.49924	-0.58394	0.38967	-0.61233	-0.09452	-0.0797	-0.01471	-0.67251	-0.17241	-0.06041	0.02957	-0.43055	-0.3791	-0.10098	-0.15088	-0.53396	-0.34252	-0.0865	-0.07422	-0.77251	-0.0478	-0.05261	0.10587	-0.98929	0.31678	-0.00067	0.29459	-0.77656	-0.00238	-0.0247	0.13238	-0.78658	0.00905	-0.04197	0.14316	-0.85774	0.05837	-0.03938
183	-0.74459	-0.97089	-0.40021	-0.46182	0.30918	-0.51661	-0.26962	-0.80152	-1.00591	-1.12426	1.10191	1.03708	-0.1692	0.02593	-1.07771	0.53998	0.54721	0.59632	-1.18133	0.58705	0.57859	0.70277	-0.91475	0.26056	0.52751	0.43962	-0.93321	0.16785	0.53527	0.46676	-1.24099	0.66127	0.58458	0.72116	-1.35634	0.83312	0.61781	0.85303	-1.0363	0.17243	0.56748	0.56473	-0.95876	-0.05799	0.54408	0.49474	-1.28627	0.69057	0.59877
184	0.29466	1.09624	-0.12237	-0.14422	-0.40563	1.45188	-0.51269	-0.19531	0.22349	0.64869	-0.35194	-0.77335	-0.98486	1.0499	0.65654	-0.268	-1.0257	-1.13677	0.75129	-0.27449	-1.02141	-1.16456	0.90239	-0.49038	-1.06174	-1.24296	0.84657	-0.40091	-1.02978	-1.23522	0.58001	0.00924	-0.97418	-1.07039	0.61766	0.09407	-0.98073	-1.04649	0.88552	-0.32906	-1.03244	-1.24151	0.76079	-0.14639	-0.99133	-1.16786	0.52273	0.1998	-0.94103
185	-0.32443	-0.26923	-0.83915	-0.01631	1.49483	-0.56115	-0.14569	0.1633	-0.61779	-0.5871	0.62731	0.37602	-0.7595	0.52082	-0.66394	0.40942	-0.17191	0.10885	-0.70252	0.39845	-0.16896	0.10471	-0.46053	0.05849	-0.22246	-0.09272	-0.57509	0.1905	-0.20234	-0.01522	-0.80078	0.60823	-0.15508	0.17656	-1.03058	1.13707	-0.09816	0.36736	-0.81154	0.58413	-0.15916	0.15335	-0.81396	0.70001	-0.15772	0.1693	-0.89414	0.85424	-0.12971
186	0.04993	-0.0465	0.21824	0.36542	0.40597	-0.29109	0.01516	-0.29673	-0.33836	-0.39813	0.17077	-0.23573	-1.14705	1.25238	-0.73088	0.76028	-0.59083	-0.07852	-0.6111	0.66799	-0.58308	-0.23505	-0.38719	0.25446	-0.63178	-0.41318	-0.5141	0.42152	-0.6104	-0.35696	-0.73269	0.93723	-0.57001	-0.17581	-0.91023	1.50061	-0.50563	0.00208	-0.6753	0.80521	-0.5701	-0.25514	-0.73729	0.95933	-0.56611	-0.21811	-0.77337	1.13147	-0.54718
187	-0.19885	-0.77437	0.01291	-0.00818	-0.01313	-0.40677	0.20102	0.56948	-0.48726	-0.73114	0.58905	0.49131	-0.54099	0.34574	-0.37366	0.00131	-0.07025	-0.12533	-0.32822	-0.17497	-0.07245	-0.14646	-0.14825	-0.34298	-0.12046	-0.29157	-0.38353	-0.08295	-0.05731	-0.08878	-0.57178	0.2021	-0.00612	0.06211	-0.58502	0.14	-0.00544	0.08288	-0.48364	0.00827	-0.03518	-0.00399	-0.73177	0.47379	0.03409	0.22316	-0.70494	0.41343	0.03018
188	0.60952	0.34897	0.5516	0.83059	0.74841	-0.30813	0.41343	-1.08787	1.05775	1.52388	-1.02939	-0.89265	0.73777	-0.81534	0.98413	-0.00081	-0.0546	0.01005	0.90327	0.26184	-0.04411	0.14954	0.84441	0.14407	-0.04563	0.06334	0.80856	0.36436	-0.02237	0.20544	0.89696	0.47702	-0.03627	0.22386	0.91612	0.64673	-0.05712	0.20937	0.75884	0.70015	-0.02078	0.29734	0.75331	0.91384	-0.01669	0.33689	0.87286	0.73164	-0.03879
189	-0.71302	-0.43955	-0.83183	-0.44309	0.10468	0.62038	-0.75447	0.87482	-0.72836	-0.14512	0.54999	-0.00282	0.1729	-0.1226	0.57484	-0.89554	0.05951	-0.46234	0.48309	-0.86593	0.09377	-0.35218	0.6297	-0.94238	0.04391	-0.4918	0.42568	-0.76856	0.10572	-0.31193	0.27319	-0.60916	0.15017	-0.1747	0.0245	-0.24889	0.19831	0.02154	0.20215	-0.50867	0.1526	-0.12223	-0.05236	-0.07659	0.20885	0.0799	0.03324	-0.23954	0.20528
190	-0.30781	0.13994	-0.52812	-0.60832	-1.23726	0.96782	-0.72013	1.2104	-0.16216	0.44072	0.07614	-0.32977	0.15052	-0.06653	0.99	-0.86551	-0.25933	-0.69244	0.89877	-0.78644	-0.22311	-0.58022	1.05426	-0.91074	-0.27318	-0.71485	1.12765	-1.04473	-0.25881	-0.72218	0.97788	-0.90108	-0.22316	-0.6067	0.65201	-0.51809	-0.16163	-0.37767	0.95106	-0.89217	-0.2155	-0.57911	1.04776	-1.1137	-0.22311	-0.63072	0.92972	-0.87856	-0.2066
191	0.51374	0.56322	0.54498	0.60161	-0.09327	-0.81942	0.51534	-0.75373	-0.13893	-0.84929	0.0197	-0.1078	-1.34658	1.49294	-0.77412	0.37355	-1.00882	-0.61116	-0.7298	0.17508	-1.00266	-0.75805	-0.63946	0.10118	-1.03376	-0.73187	-0.82388	0.32842	-1.00235	-0.69098	-1.03847	0.81179	-0.94028	-0.54534	-0.97145	0.59246	-0.93213	-0.61645	-0.89073	0.35816	-0.98561	-0.68597	-1.12648	0.93529	-0.93877	-0.51853	-1.1967	1.21455	-0.88101
192	1.0585	1.73531	0.4025	0.55128	-0.42285	0.42969	-0.074	-1.03272	0.82916	0.4716	-0.77547	-0.79518	-0.82807	1.02702	0.77957	-0.52416	-1.1731	-1.39464	1.00326	-0.76355	-1.20011	-1.57579	0.9347	-0.64751	-1.20666	-1.45434	0.72404	-0.41371	-1.15537	-1.37588	0.68251	-0.36698	-1.13027	-1.40265	0.9554	-0.76002	-1.17221	-1.56633	0.86692	-0.52226	-1.17758	-1.47808	0.49134	0.00968	-1.09856	-1.23663	0.6019	-0.23384	-1.09457
193	0.70454	0.72172	0.46283	0.39089	0.02552	-0.41359	0.38203	0.21471	0.61607	0.73957	-0.65609	-0.82122	-0.92612	1.0402	0.79516	-0.28406	-1.12793	-1.20966	0.80294	-0.20111	-1.11278	-1.20312	0.68438	-0.15863	-1.10919	-1.1089	0.60712	0.03299	-1.08514	-1.07164	0.78481	-0.05955	-1.10979	-1.20871	0.6902	0.15176	-1.07358	-1.11233	0.47832	0.35558	-1.05035	-0.98292	0.35268	0.70884	-1.02266	-0.86742	0.7359	0.13094	-1.09116
194	-0.54928	-0.12657	-0.70192	-0.71482	-0.04659	1.14604	-0.35892	-0.96897	-0.60906	-0.63036	0.58287	0.28344	-0.40547	0.40663	0.0626	-0.63203	-0.39023	-0.66794	0.04601	-0.76182	-0.37349	-0.66448	0.08738	-0.64359	-0.38463	-0.67647	-0.13551	-0.43517	-0.33428	-0.5432	-0.24717	-0.37164	-0.32564	-0.46315	-0.14666	-0.74107	-0.33073	-0.52358	-0.16413	-0.53243	-0.31524	-0.52893	-0.46904	0.02611	-0.24896	-0.2962	-0.41399	-0.16476	-0.2879
195	-1.10111	-1.09463	-0.92402	-0.23396	-0.00788	-0.28839	0.27125	0.61627	-0.75943	0.19949	0.68531	0.12132	1.11249	-1.01943	0.12487	-0.08531	0.77368	0.40985	0.14386	-0.10312	0.79456	0.50192	0.14952	-0.11251	0.7733	0.3757	-0.12714	0.31894	0.86572	0.67789	0.01111	0.17832	0.85121	0.67183	-0.12836	0.45693	0.88594	0.79436	-0.36628	0.79656	0.94307	0.91465	-0.64812	1.54944	1.05198	1.18372	-0.05861	0.37526	0.8864
196	-1.19663	-1.35302	-0.78487	-0.94825	0.91232	0.22385	-0.9634	-0.19584	-1.39572	-1.6965	1.44692	1.59341	0.08541	-0.42812	-1.16149	-0.06732	1.15122	0.93064	-1.11697	-0.51608	1.08652	0.85532	-1.19082	-0.0262	1.14764	0.94675	-1.57407	0.43014	1.23309	1.34218	-1.3557	-0.33528	1.13103	1.03564	-1.19233	-1.14885	1.02497	0.8689	-1.43103	-0.31062	1.13435	1.13351	-1.83953	0.56184	1.24617	1.51416	-1.44623	-0.44004	1.11875
197	-1.10155	-1.22128	-0.66101	-0.80067	-0.14067	0.03122	-0.09803	0.50331	-0.85286	-0.7522	0.91143	0.84804	0.5996	-0.71336	-0.05683	-0.77469	0.7721	0.19735	-0.1132	-0.88471	0.7981	0.31298	-0.01561	-0.83537	0.75789	0.16843	-0.17876	-0.80976	0.79842	0.34188	-0.22487	-0.90675	0.82965	0.42562	-0.37788	-0.7625	0.85453	0.56917	-0.35606	-0.67332	0.84734	0.52014	-0.50866	-0.5449	0.86932	0.64512	-0.33453	-0.88658	0.85562
198	-1.14659	-0.98545	-1.12899	-0.4972	1.15183	0.75929	-0.50554	1.52317	-0.84746	-0.01578	0.65415	-0.00351	0.40038	-0.48266	-0.34451	0.33544	0.46148	0.49776	-0.46021	0.54928	0.51219	0.68406	-0.38356	0.39198	0.47229	0.51219	-0.49249	0.62883	0.52634	0.7148	-0.54877	0.82671	0.55011	0.82204	-0.54763	0.90287	0.56587	0.87614	-0.52867	0.79762	0.55112	0.80716	-0.60645	1.11723	0.59681	0.93572	-0.63735	1.13195	0.59089
199	-1.65866	-2.33928	-0.65699	-0.15718	1.63364	-1.52041	0.01448	0.92925	-1.60568	-1.46575	1.61782	1.86547	1.50235	-1.76073	-2.05402	1.98757	2.70312	2.89863	-2.19669	2.21336	2.67875	2.91409	-2.06223	1.92823	2.70264	2.79214	-2.18495	1.83355	2.61745	2.84869	-2.16565	1.76047	2.54624	2.73571	-2.25144	2.304	2.60671	2.82094	-2.21945	1.70111	2.54236	2.71456	-2.22016	1.27485	2.49106	2.71917	-2.15265	1.54239	2.48836
200	-1.515	-1.70167	-0.97097	-0.84488	1.04287	-0.60717	-0.87531	0.23973	-1.67773	-1.94326	1.60724	1.93804	0.92304	-1.24194	-2.06052	1.92078	2.47166	2.75236	-2.08066	1.53578	2.35553	2.47745	-1.97965	1.63164	2.40781	2.44326	-2.16324	1.78857	2.39622	2.61405	-2.19111	1.53865	2.33424	2.51263	-2.03204	0.56066	2.19229	2.2257	-2.01197	0.70133	2.22266	2.22461	-2.16679	1.09677	2.26357	2.40417	-2.20823	1.22778	2.27779
201	-1.84256	-2.31576	-0.75463	-0.62099	1.87666	-1.17549	-0.49449	0.73533	-1.84631	-2.04148	2.06437	2.63178	1.53258	-1.83202	-2.13228	2.10723	3.16984	3.14412	-2.32966	2.33531	3.16714	3.1876	-2.14935	2.07189	3.18038	3.02675	-2.30747	2.12258	3.1256	3.1337	-2.35377	2.0431	3.07283	3.08776	-2.4791	2.43144	3.13091	3.14843	-2.43026	2.08689	3.09342	3.07265	-2.4246	1.77554	3.04256	3.05491	-2.40189	1.88089	3.0446
202	-0.82149	-0.94615	-0.58096	-0.58377	-0.75516	0.918	-0.3225	1.10272	-1.70856	-2.24771	1.7004	2.43403	0.49362	-1.15009	-2.08111	1.70446	2.12613	2.68848	-2.20437	1.57124	2.05108	2.56454	-2.07294	1.6161	2.11064	2.54231	-2.24942	1.51685	2.02524	2.5533	-2.25722	1.0794	1.93303	2.35923	-2.29797	0.96333	1.93419	2.3628	-2.26383	0.84365	1.90549	2.29098	-2.35383	0.61317	1.87147	2.29636	-2.30126	0.6687	1.87564
203	-1.36853	-1.53333	-1.01832	-0.83988	0.36156	-0.13809	-1.00393	-0.86767	-1.46059	-1.65059	1.60332	2.00655	0.72255	-1.07931	-1.14935	-0.22972	1.64341	1.26002	-1.15998	-0.54989	1.64565	1.28343	-0.96074	-0.58081	1.57942	1.02867	-1.1777	-0.63306	1.62357	1.26552	-1.41063	-0.44348	1.71042	1.52547	-1.46471	-0.35143	1.72396	1.57427	-1.35004	-0.48124	1.67383	1.44168	-1.5116	-0.50384	1.68957	1.56115	-1.57379	-0.34291	1.75638
204	-1.49338	-1.89164	-0.31096	-1.06958	0.75592	-1.73037	0.25529	0.41013	-1.64169	-1.77976	1.6042	1.64048	1.09785	-1.24512	-1.96257	1.84977	2.33223	2.4858	-2.03446	1.64842	2.25651	2.35833	-1.93649	1.70572	2.29502	2.28081	-1.99598	1.65	2.23182	2.28384	-1.94995	1.19424	2.15258	2.15945	-1.98314	0.83621	2.11993	2.13356	-1.90843	0.84354	2.09228	1.9888	-1.86987	0.64571	2.05817	1.9845	-1.88974	0.61266	2.06938
205	-1.75693	-1.71331	-1.6249	-0.95663	0.06701	1.47237	-2.36853	1.30886	-1.71267	-2.05259	2.08977	2.62682	0.82049	-1.25742	-1.47358	0.12565	1.72583	1.46226	-1.69133	0.21475	1.78798	1.66865	-1.49711	0.18516	1.73769	1.40971	-1.67762	0.16616	1.77145	1.67872	-1.81457	0.14828	1.82789	1.87751	-2.01657	0.49375	1.91174	2.03522	-1.94678	0.45795	1.86737	1.92006	-1.99478	0.33666	1.88401	2.06048	-1.93936	0.11465	1.87291
206	-1.29626	-1.2766	-1.04848	-0.91375	0.41664	0.76649	-0.76289	0.1703	-1.29265	-0.98907	1.36647	1.25718	0.47046	-0.75917	-0.69352	-0.34776	1.15699	0.86933	-0.71398	-0.62377	1.1654	0.94129	-0.59495	-0.62738	1.11995	0.74199	-0.63393	-0.7667	1.13478	0.88981	-0.63283	-0.87677	1.15201	0.96307	-0.95655	-0.45006	1.23668	1.21001	-0.86619	-0.67356	1.19487	1.09492	-0.81728	-0.78704	1.17855	1.12763	-0.65425	-1.01812	1.14967
207	0.73476	1.08897	0.14917	-0.11933	-0.70877	0.79137	-0.37546	-1.42479	-0.91816	-1.56149	0.61202	0.63125	-0.98353	0.76469	-1.75902	1.54354	-0.11724	1.22774	-1.59276	1.02666	-0.25958	0.60879	-1.72748	1.51587	-0.12112	1.1258	-1.7932	1.44027	-0.20552	0.88189	-1.50479	0.41574	-0.33247	0.27837	-1.17484	-0.63318	-0.43701	-0.11704	-1.43054	0.38036	-0.35615	0.23632	-1.52519	0.26693	-0.36935	0.1903	-1.35569	-0.34444	-0.39586
208	-1.18892	-1.19507	-1.02544	-0.54023	1.75765	0.73971	-0.89931	-0.668	-1.21001	-1.11587	1.26924	1.06728	-0.31144	-0.13864	-1.24618	0.79964	0.66616	0.94134	-1.26822	0.80217	0.67034	0.99005	-1.19983	0.77793	0.67209	0.90024	-1.43356	1.15129	0.72964	1.15767	-1.49258	1.18144	0.72052	1.21152	-1.22533	0.63685	0.64842	0.99552	-1.35704	1.05725	0.71829	1.12045	-1.55086	1.5664	0.77275	1.30163	-1.52612	1.23295	0.7241
209	-2.44514	-2.89246	-2.2176	-1.59553	-0.65108	-0.08948	-2.09162	0.86163	-2.2198	-2.69669	2.87218	4.66881	2.2875	-2.8759	-2.1327	1.28356	4.21721	3.29379	-2.31652	0.848	4.1315	3.32312	-2.15217	1.28399	4.22471	3.17634	-2.32065	0.84035	4.14982	3.3508	-2.35233	-0.27063	4.0157	3.30718	-2.48991	-0.68835	3.98277	3.33044	-2.45156	-0.20254	4.04218	3.32155	-2.48006	-1.01702	3.97791	3.34145	-2.41874	-1.31895	3.93157
210	-1.45342	-1.44946	-1.04393	-0.01666	0.86553	-1.01231	-0.56276	0.28094	-1.61151	-1.92079	1.69419	1.9559	0.54589	-0.93731	-2.04568	2.03737	2.34228	2.7223	-2.13992	1.98715	2.23579	2.48882	-2.04529	1.9622	2.29152	2.50732	-2.21579	2.19347	2.29259	2.63553	-2.19947	1.9774	2.25166	2.5176	-2.22925	1.96613	2.17199	2.34526	-2.22764	1.88257	2.16591	2.35135	-2.35626	2.37717	2.25097	2.52812	-2.29197	2.14258	2.27137
211	-1.53833	-1.45336	-1.17166	-1.05557	0.63655	1.47109	-1.08335	0.52234	-1.42699	-0.86302	1.45632	1.10423	1.84038	-1.72307	-0.25418	-0.84543	1.56443	0.79854	-0.44624	-0.71925	1.63581	1.04391	-0.23709	-0.84835	1.55505	0.75444	-0.35882	-0.88582	1.61451	0.98473	-0.57729	-0.6497	1.69873	1.23884	-0.71235	-0.54132	1.73681	1.37398	-0.52068	-0.84292	1.67364	1.18351	-0.58449	-0.874	1.70756	1.3049	-0.73734	-0.45961	1.75836
212	-2.09703	-2.29561	-1.79463	-1.23717	0.83344	0.10973	-1.76445	1.75384	-1.96372	-2.43615	2.43694	3.71429	1.70367	-2.13798	-1.65575	-0.42201	2.75408	2.00805	-1.90072	-0.50801	2.81933	2.28592	-1.6618	-0.45547	2.75792	1.94283	-1.89046	-0.53189	2.83192	2.26752	-2.05801	-0.64709	2.87576	2.47892	-2.2608	-0.58117	2.92093	2.65363	-2.18092	-0.46898	2.91248	2.54357	-2.25599	-0.61317	2.95723	2.64079	-2.20353	-0.82095	2.91687
213	-1.18243	-0.95426	-0.89455	-0.63065	0.50186	0.89259	-1.10285	0.97434	-1.31184	-1.47481	1.35553	1.36477	-0.30379	-0.17134	-1.11965	0.09531	0.70932	0.80587	-1.1868	-0.08083	0.71931	0.85859	-1.01728	-0.17329	0.67229	0.65712	-1.18606	-0.15765	0.70373	0.83957	-1.29022	-0.0909	0.73191	0.95845	-1.4863	0.28621	0.785	1.12449	-1.44047	0.13582	0.76588	1.05583	-1.51423	0.14298	0.76531	1.12879	-1.38191	-0.10403	0.74658
214	-1.25499	-0.97672	-1.23813	-1.06698	-1.97134	1.18484	-0.74242	1.92425	-1.07317	-0.02845	0.95322	0.45424	2.53522	-2.12227	1.94998	-3.24439	1.03979	-0.17728	1.7165	-3.19644	1.06845	0.00809	1.91067	-3.09388	1.01171	-0.18393	1.64717	-3.12081	1.1021	0.05347	1.43148	-3.09251	1.15575	0.22998	1.04074	-2.66802	1.20426	0.44117	1.32276	-2.93148	1.16622	0.28363	0.89431	-2.50858	1.26715	0.54917	1.05103	-2.68785	1.21956
215	0.25509	0.32074	0.27785	0.40278	0.79778	-0.14504	0.36016	0.92558	0.07608	1.18323	-0.26059	-0.75027	0.27996	-0.4262	0.71961	-0.02966	-0.17069	-0.09297	0.65317	0.21401	-0.14645	0.03543	0.54795	0.17393	-0.14873	-0.0062	0.44773	0.42631	-0.11213	0.16114	0.65809	0.35096	-0.13914	0.09067	0.67745	0.53142	-0.13503	0.10674	0.37639	0.80786	-0.08496	0.27138	0.24497	1.17042	-0.05975	0.39844	0.67427	0.50911	-0.1421
216	-1.23043	-1.60559	-0.76998	-0.41438	-0.47505	-0.65164	0.09847	0.41359	-1.06302	-0.39397	1.11825	0.86665	2.29885	-1.99354	0.54822	-1.78139	1.24728	0.37006	0.19077	-1.39442	1.34115	0.70311	0.4005	-1.45592	1.26126	0.43102	0.17595	-1.38965	1.33851	0.70693	-0.04804	-1.22115	1.42081	0.95182	-0.37052	-0.67245	1.52786	1.21902	-0.16174	-0.95211	1.45143	1.02402	-0.42332	-0.59529	1.52084	1.25027	-0.40266	-0.65698	1.52607
217	-1.33447	-1.35978	-1.28487	-0.95133	-0.31884	-0.02746	-1.12565	0.74402	-1.32938	-1.39096	1.54471	1.84583	0.61017	-0.94006	-0.63571	-0.87361	1.18336	0.615	-0.74691	-1.05904	1.21484	0.75961	-0.53288	-1.09189	1.1528	0.5079	-0.73077	-1.13544	1.20135	0.7421	-0.9663	-0.93767	1.26347	0.98304	-1.11618	-0.83644	1.30797	1.12442	-0.91313	-1.17886	1.25783	0.92683	-1.10474	-0.97499	1.28835	1.1087	-1.15726	-0.78633	1.3082
218	-0.44999	0.28104	-0.7379	-0.56938	0.27925	1.65109	-0.82488	1.33885	-0.47387	0.58894	0.28311	-0.33281	0.72521	-0.86942	1.32374	-1.07804	0.16899	-0.20273	1.45737	-1.2141	0.15657	-0.19141	1.3349	-1.02657	0.15726	-0.21511	1.12849	-0.86426	0.21659	-0.00308	1.30657	-1.12463	0.18518	-0.0702	1.3247	-1.20561	0.16807	-0.08668	1.09665	-0.7911	0.22885	0.06358	0.74394	-0.36317	0.29296	0.29765	1.23371	-1.08479	0.18487
219	2.98852	2.02167	2.54454	2.66333	-0.3462	-2.76577	2.13788	-1.90119	2.58179	1.13748	-2.26767	-0.82768	1.32727	-0.98351	1.35406	-0.67236	0.13104	-0.2731	1.6758	-0.93394	0.03943	-0.39296	1.65614	-0.89331	0.03443	-0.4486	1.44326	-0.64452	0.0929	-0.25803	1.31549	-0.49443	0.10644	-0.15525	1.66369	-0.92761	0.0046	-0.39006	1.67262	-0.80081	0.036	-0.3558	1.2923	-0.29968	0.10511	-0.12874	1.2299	-0.31106	0.09469
220	-1.9235	-2.41207	-1.22798	-1.64421	-0.35684	-1.68669	-1.05351	-0.49614	-1.66056	-1.63894	1.9936	2.39951	1.15667	-1.48089	-0.5679	-1.8503	1.48661	0.70249	-0.76151	-2.10437	1.51603	0.9314	-0.45152	-2.08133	1.43173	0.60888	-0.50443	-2.50235	1.4696	0.77354	-0.7179	-2.68889	1.52712	1.00009	-1.16748	-2.12114	1.62317	1.36283	-0.84787	-2.37533	1.54563	1.0862	-0.73114	-3.101	1.5248	1.05562	-0.81274	-3.00942	1.52985
221	0.08257	-0.41335	0.18153	0.59263	0.88754	-0.87417	0.8792	0.39544	-0.20147	-0.68747	0.46146	0.76087	0.40734	-0.37685	-0.60624	0.21804	0.6761	0.42444	-0.67472	0.27867	0.7076	0.51416	-0.65897	0.33065	0.68086	0.44123	-0.66833	0.27913	0.69135	0.51756	-0.57798	-0.01096	0.69388	0.4795	-0.73406	0.28165	0.74908	0.62442	-0.86587	0.63774	0.75555	0.69972	-0.72389	0.2853	0.72255	0.61627	-0.53043	-0.25722	0.68921
222	-1.87664	-2.26831	-1.13886	-0.82185	1.7411	-1.2277	-0.27743	1.69802	-1.62811	-1.19892	2.0396	2.24812	2.14809	-2.17425	-0.85502	-0.13299	2.3627	1.5294	-1.02622	-0.10383	2.41243	1.77424	-0.79784	-0.28045	2.32461	1.42463	-0.94208	-0.23413	2.40042	1.74484	-1.12862	-0.03025	2.48694	2.00238	-1.33468	0.22861	2.52766	2.15867	-1.15969	-0.10085	2.4608	1.97135	-1.20424	-0.05071	2.51247	2.11679	-1.24753	0.07667	2.5511
223	0.41932	0.87061	0.19818	-0.16881	-2.59195	0.97361	-0.83321	1.32293	-0.36918	-1.02368	0.45745	0.38426	-0.40557	0.54784	0.81413	-2.57997	-0.54174	-1.64352	0.83496	-3.0089	-0.5043	-1.643	1.09955	-2.92469	-0.5601	-1.73331	0.97457	-3.24063	-0.52158	-1.73665	0.72888	-3.33979	-0.48002	-1.62523	0.15393	-2.55524	-0.37719	-1.1766	0.50223	-2.85589	-0.43437	-1.4215	0.34644	-3.01927	-0.40487	-1.31561	0.52224	-3.43359	-0.43129
224	0.75548	1.20542	0.45467	0.35339	-1.52413	0.44173	-0.20452	-0.1466	0.2447	0.44708	-0.33282	-0.64299	-1.00885	1.04022	0.93359	-0.77587	-1.19522	-1.35835	0.74354	-0.52448	-1.1591	-1.24804	0.75859	-0.54172	-1.16238	-1.19521	0.80108	-0.61856	-1.16967	-1.30829	0.84269	-0.68428	-1.18198	-1.36949	0.59697	-0.30274	-1.13187	-1.17679	0.54898	-0.22966	-1.11444	-1.12767	0.67436	-0.46728	-1.14478	-1.26269	0.78803	-0.62864	-1.17427
225	-0.36246	-0.73136	0.06368	0.30908	1.04988	-0.29563	0.50017	1.08649	-0.22958	0.59084	0.00831	-0.11273	2.60629	-2.32248	1.30555	-1.22914	1.22466	0.43255	1.00872	-0.89069	1.29382	0.70064	1.18146	-1.03846	1.22495	0.45531	1.04958	-0.93922	1.29199	0.69246	0.86114	-0.70153	1.36042	0.89995	0.6513	-0.4064	1.40314	1.02605	0.84548	-0.67152	1.35248	0.89161	0.70907	-0.48911	1.3965	1.01794	0.63613	-0.34103	1.42229
226	-1.76486	-2.35384	-1.19187	-0.80483	2.33394	-2.0349	0.49111	0.18346	-1.75215	-2.05499	2.29629	3.44375	1.57616	-1.74027	-1.58395	0.29958	2.62765	1.9307	-1.79852	0.31814	2.68659	2.12326	-1.83887	1.07621	2.92832	2.62609	-1.85576	0.61584	2.73549	2.22091	-1.92153	0.23748	2.74011	2.30325	-2.04536	0.13505	2.74861	2.33771	-2.33071	1.66809	3.04885	3.02185	-2.18634	0.9268	2.86494	2.54792	-2.0388	0.10711	2.776
227	-0.91883	-1.14766	0.04832	-0.13643	0.32887	0.17521	-0.01867	0.6466	-1.1413	-0.81348	1.08434	0.70689	0.69863	-0.64882	-0.26589	-0.53809	0.94289	0.36489	-0.14542	-0.87718	0.96006	0.3872	-0.03677	-0.88672	0.90613	0.21263	-0.38787	-0.54012	1.00316	0.5399	-0.45814	-0.48096	1.04311	0.65884	-0.55118	-0.30017	1.07766	0.75864	-0.54416	-0.3254	1.06542	0.715	-0.98937	0.50117	1.18065	1.08797	-0.61854	-0.24285	1.1057
228	-0.73377	-0.34717	-0.85844	-0.95242	-1.1708	0.26161	-1.09107	-0.13406	-0.91912	-0.97267	1.10877	1.08614	0.24127	-0.18663	0.2211	-1.53056	0.22121	-0.65278	0.25484	-1.86692	0.25731	-0.6216	0.45739	-1.82521	0.19312	-0.77405	0.24246	-1.87726	0.24835	-0.62118	-0.01265	-1.77245	0.30718	-0.4257	-0.17908	-1.66699	0.3818	-0.24774	0.06437	-1.90089	0.32238	-0.44632	-0.22423	-1.67084	0.375	-0.2171	-0.22568	-1.67064	0.36483
229	-0.01476	0.35964	-0.67462	-0.35119	-1.03372	0.54606	-0.9558	0.5117	-0.27204	-0.57702	0.48748	0.56034	-0.60653	0.89596	-0.63912	0.40695	-0.34569	-0.25614	-0.70839	0.55014	-0.29936	-0.23052	-0.72521	0.48272	-0.33301	-0.19011	-0.52732	0.20145	-0.32642	-0.37267	-0.36386	0.04552	-0.30589	-0.52651	-0.56752	0.42129	-0.2483	-0.37087	-0.66532	0.4433	-0.27953	-0.29456	-0.26982	-0.32008	-0.29071	-0.5931	-0.18154	-0.31846	-0.27439
230	0.26301	0.5649	-0.36237	-0.25583	0.52348	0.09333	-0.58736	-2.41729	1.04077	0.25848	-0.81657	-0.63647	-0.90321	1.08925	-0.0206	0.26693	-0.98861	-0.81247	0.45685	-0.24668	-1.05788	-1.17836	0.25086	0.09801	-1.00528	-0.94522	0.05827	0.40107	-0.97714	-0.86033	0.06212	0.25646	-1.01846	-0.91679	0.84338	-0.94933	-1.12385	-1.49121	0.58527	-0.17097	-1.03398	-1.24523	0.16565	0.4867	-0.98136	-0.95419	0.08607	0.24888	-1.02582
231	-0.69068	-0.37841	-0.68777	-0.71718	-0.80482	0.80126	-1.11442	-1.36907	0.19088	-0.1277	-0.1551	-0.37419	-0.94491	1.13798	0.31386	-0.33691	-0.88997	-1.179	0.18571	-0.15689	-0.84221	-1.09423	0.10722	-0.06105	-0.84932	-0.96412	0.2085	-0.21064	-0.85748	-1.11901	0.34946	-0.4321	-0.86658	-1.28652	0.17732	-0.14214	-0.79438	-1.12152	-0.04885	0.22914	-0.78441	-0.91198	0.17458	-0.1761	-0.82136	-1.13625	0.28145	-0.35532	-0.835
232	0.54043	0.4716	0.25749	0.01587	0.04993	-0.19634	0.18694	0.18315	0.60165	0.6729	-0.57107	-0.68661	-0.64053	0.69169	0.66526	-0.1174	-0.92907	-0.76136	0.90238	-0.29184	-0.96467	-0.94175	0.76807	-0.19349	-0.95223	-0.82651	0.60989	0.04683	-0.91767	-0.76346	0.72614	-0.01322	-0.93662	-0.8514	1.046	-0.42467	-0.97827	-1.08599	0.87028	-0.14186	-0.95647	-0.94029	0.59543	0.2856	-0.90212	-0.79833	0.77205	-0.0006	-0.9413
233	-0.36417	-0.24849	-0.40775	-0.40596	-0.44473	0.63912	-0.13274	0.84148	-0.16092	0.47863	0.17777	-0.13578	0.55688	-0.49293	0.26924	0.09913	0.2962	0.10721	0.18074	0.31537	0.33139	0.26888	0.13529	0.27368	0.31124	0.18229	0.28223	0.18641	0.33429	0.19382	0.41125	0.08161	0.32874	0.17341	0.40481	0.18383	0.32847	0.21802	0.30676	0.32052	0.33828	0.25283	0.53599	-0.01573	0.34364	0.12021	0.52269	-0.033	0.3325
234	-0.0696	-0.88064	1.10328	0.59888	0.23936	0.07254	1.63543	1.45261	0.16019	0.55583	-0.23706	-0.2082	1.96147	-1.75846	-0.02876	0.38164	1.35115	1.07101	-0.10215	0.62671	1.39878	1.25971	-0.08393	0.4643	1.35996	1.06073	-0.06259	0.58806	1.40812	1.24941	-0.09457	0.80394	1.43468	1.38989	-0.0699	0.94966	1.45801	1.40541	-0.07216	0.82127	1.44585	1.36922	-0.02003	0.90992	1.48109	1.412	-0.127	1.0619	1.47221
235	0.23963	-0.25844	0.4263	0.32873	0.22465	-0.19926	0.15313	-0.96828	0.48339	0.65883	-0.49092	-0.43675	0.87513	-0.81317	0.81583	-0.58488	0.13172	-0.15775	0.5986	-0.26312	0.17656	0.04508	0.67169	-0.39263	0.13347	-0.09265	0.7546	-0.43832	0.1391	-0.03388	0.70919	-0.32726	0.17014	0.05227	0.51327	-0.01375	0.20639	0.1727	0.6019	-0.18237	0.17143	0.10683	0.78331	-0.40335	0.13817	0.03985	0.64689	-0.16717	0.18351
236	1.16202	1.20542	0.97871	0.89733	0.24851	-0.35298	0.72603	-0.99789	0.80768	1.10075	-0.81656	-0.7584	0.11679	-0.20719	0.57891	0.13281	-0.25603	-0.06787	0.58105	0.30674	-0.27286	-0.00054	0.65047	0.10274	-0.30613	-0.12067	0.82503	0.06973	-0.31242	-0.13597	0.72444	0.30097	-0.25917	-0.02639	0.82119	0.34615	-0.32596	-0.11952	0.95668	0.13252	-0.36594	-0.18462	1.18023	-0.09491	-0.38087	-0.30957	0.82247	0.33359	-0.26899
237	-0.97931	-1.28242	-0.1543	-0.59702	1.12492	-0.41614	-0.59876	-1.90472	-0.68405	0.0464	0.67418	0.26829	1.00782	-0.99759	-0.35215	0.428	0.9474	0.75201	-0.33259	0.41411	0.97054	0.83898	-0.13513	0.10476	0.90185	0.57331	-0.07763	0.11916	0.92773	0.70112	-0.38127	0.70975	1.0193	1.01199	-0.28938	0.43074	0.99949	0.94079	0.01646	-0.1346	0.92468	0.70799	0.17093	-0.29408	0.91174	0.68195	-0.39496	0.88537	1.04708
238	1.09444	0.91064	0.67729	0.97686	1.05535	-0.61852	0.66561	-0.16159	1.2389	1.57917	-1.20132	-0.93401	0.70113	-0.7871	0.52826	0.43582	-0.00021	0.26803	0.57507	0.62112	-0.00276	0.35021	0.70144	0.29403	-0.04661	0.1565	0.78202	0.40924	-0.05399	0.2357	0.53919	0.89852	0.00343	0.44835	0.78406	0.853	-0.04875	0.30992	1.06177	0.36905	-0.10812	0.13056	1.10987	0.44785	-0.13155	0.12338	0.5763	1.12153	-0.00956
239	0.14316	0.27285	0.10821	0.28641	-0.75401	0.30594	0.05328	0.9283	0.17387	0.57973	-0.25522	-0.49411	0.1033	-0.09016	0.40934	-0.15291	-0.16746	-0.21921	0.2263	0.16201	-0.1127	-0.02931	0.3101	-0.02322	-0.15064	-0.15476	0.38641	-0.04878	-0.14412	-0.13825	0.30876	0.16065	-0.11527	-0.03455	0.08383	0.62366	-0.04946	0.15219	0.22871	0.2874	-0.09272	0.02377	0.34833	0.18397	-0.1114	-0.03541	0.22134	0.41275	-0.08744
240	-0.53648	-0.36676	-0.6285	-0.73043	0.52061	-0.34231	-0.31608	0.17196	-0.40669	0.19259	0.27695	-0.23881	0.13392	0.04396	0.47854	-0.3659	-0.09873	-0.50432	0.21179	0.01376	-0.02728	-0.25605	0.21905	-0.01842	-0.05264	-0.30113	0.50387	-0.3702	-0.07667	-0.44561	0.64464	-0.62584	-0.09115	-0.5405	0.20191	0.08306	0.00232	-0.18705	0.2447	0.05813	-0.00695	-0.2194	0.67276	-0.73041	-0.07823	-0.51467	0.7228	-0.84137	-0.09672
241	0.40283	0.02628	1.10982	1.09655	-0.74163	-0.95816	1.13259	-0.26485	0.17085	0.52457	-0.23617	-0.35572	0.74079	-0.76529	-0.1425	0.27463	0.5242	0.56923	-0.13127	0.40235	0.53505	0.66887	-0.00755	0.16214	0.49033	0.45922	-0.16386	0.48344	0.54552	0.68956	-0.37428	0.92919	0.6094	0.92319	-0.12526	0.71083	0.54043	0.7572	-0.02984	0.48637	0.52534	0.67878	-0.21271	0.9745	0.57602	0.84802	-0.44091	1.27757	0.63554
242	0.87355	1.08351	0.21532	0.07767	-0.0473	0.57265	0.16255	-1.80076	0.64341	0.98919	-0.65174	-0.65122	0.36373	-0.37104	1.06079	-0.683	-0.28603	-0.4375	1.08273	-0.60046	-0.29938	-0.36418	1.07626	-0.54556	-0.30578	-0.41619	1.23369	-0.70119	-0.32066	-0.46446	1.13262	-0.72359	-0.30048	-0.36372	1.2543	-0.78718	-0.36131	-0.435	1.36844	-0.70166	-0.35473	-0.47791	1.55178	-1.09713	-0.40438	-0.62668	1.14558	-0.73289	-0.32845
243	1.59885	0.67408	1.93236	1.3651	0.03426	-1.49401	1.35007	0.30607	1.59139	1.11197	-1.44455	-0.86596	0.43225	-0.31385	0.70496	0.10045	-0.23148	-0.07293	0.82488	0.08603	-0.24452	-0.09034	0.9071	-0.09626	-0.28392	-0.22526	0.85102	0.11254	-0.26192	-0.11827	0.75689	0.35514	-0.23453	-0.02913	0.95108	0.14735	-0.27042	-0.18335	1.30611	-0.32888	-0.3491	-0.42312	1.09578	0.07602	-0.30343	-0.25682	0.83539	0.40335	-0.26099
244	0.25924	0.21865	0.17882	0.2021	-0.91848	0.03249	-0.19111	-0.45371	0.35785	-0.16196	-0.2663	-0.07715	0.43533	-0.12653	1.37945	-2.12941	-0.26154	-1.31223	1.0835	-1.93704	-0.21959	-1.11061	1.28772	-1.92967	-0.27087	-1.22243	1.22421	-2.0805	-0.22493	-1.1969	0.96991	-1.95523	-0.16571	-1.04217	0.63472	-1.65933	-0.13059	-0.79196	1.01998	-2.07373	-0.20123	-1.05363	0.90686	-2.07542	-0.13214	-0.97178	0.68644	-1.65142	-0.09652
245	0.05835	1.13992	-0.89856	-0.40383	-2.47974	0.489	-0.5255	2.09388	-0.07601	0.7512	-0.00805	-0.3197	0.7768	-0.74458	1.78778	-1.75736	-0.15326	-0.74199	1.76441	-1.83608	-0.14958	-0.66741	1.61679	-1.51204	-0.14505	-0.65805	1.45671	-1.452	-0.10025	-0.49911	1.59443	-1.74242	-0.11279	-0.54082	1.68423	-2.05408	-0.15422	-0.61169	1.5713	-1.7173	-0.1208	-0.52367	1.21527	-1.31852	-0.06602	-0.32408	1.3933	-1.5241	-0.09262
246	0.92691	0.30287	0.71757	0.80659	3.73264	-0.80079	0.80681	-2.41169	1.37434	1.61515	-1.28409	-0.93252	0.82307	-0.9287	0.11875	0.90467	0.28065	0.79029	0.10906	1.14975	0.26518	0.88966	-0.07553	1.04474	0.29751	0.83866	0.21795	1.10461	0.2425	0.83944	0.48254	1.10986	0.19871	0.78032	0.52624	1.25186	0.14991	0.73234	0.12373	1.54377	0.25483	0.97856	0.74466	1.14921	0.10131	0.6204	0.77312	1.0413	0.11566
247	-1.15799	-0.68703	-1.21361	-1.4891	-1.15993	0.87163	-0.43963	-0.27113	-0.82376	-0.23791	0.63262	0.08709	0.37519	-0.28594	1.04261	-1.71544	-0.05095	-0.77958	1.11534	-2.00753	-0.0515	-0.75484	1.09097	-1.68582	-0.0639	-0.7787	0.93658	-1.74461	-0.01392	-0.6473	0.86525	-1.93555	0.00151	-0.58142	1.19232	-2.86018	-0.09122	-0.78202	1.22671	-2.50094	-0.0639	-0.78304	0.82925	-2.19622	0.00753	-0.52908	0.74837	-2.03156	0.00811
248	1.50025	1.51633	0.78067	0.95707	-0.68392	0.05009	0.3706	-0.50111	1.11581	0.98204	-0.99145	-0.83814	-0.01631	0.01491	-0.00055	0.73613	-0.25811	0.12799	0.39186	0.50436	-0.33543	-0.07445	0.02368	0.70692	-0.28342	0.12547	-0.03939	1.01086	-0.2567	0.23822	0.32513	0.80232	-0.29548	0.01337	0.9703	0.04497	-0.44382	-0.42706	0.4586	0.68511	-0.36552	-0.04669	0.29178	1.13256	-0.32045	0.07637	0.52692	0.736	-0.32928
249	-0.02688	-0.01219	-0.30345	-0.05234	0.62659	-0.16486	0.02372	-0.00841	-0.32707	-0.17636	0.40849	0.279	-0.07899	0.04571	-0.30165	0.23923	0.12796	0.0434	-0.14582	0.11944	0.1266	-0.00412	-0.1185	0.06845	0.10394	-0.07833	-0.37396	0.42361	0.16189	0.15028	-0.50601	0.68996	0.20272	0.28641	-0.1365	0.18119	0.14878	0.04605	-0.09487	0.10626	0.13115	-0.00191	-0.4739	0.7985	0.20565	0.27921	-0.62266	1.01101	0.24171
250	-1.14869	-1.4047	-0.34834	-0.85374	0.0779	-0.5075	0.79735	-0.80449	-0.87421	-0.0743	0.84435	0.45482	1.53539	-1.27173	0.17152	-0.3891	1.05007	0.43096	0.04259	-0.21352	1.1113	0.62695	0.00547	-0.17698	1.07442	0.51803	-0.08297	-0.10361	1.13717	0.71076	0.04565	-0.25519	1.14695	0.71571	-0.01765	-0.14559	1.18878	0.80363	-0.18757	0.0517	1.19618	0.88369	-0.20476	0.07566	1.22893	0.93683	0.02269	-0.23718	1.18908
251	-0.87633	-0.91266	-0.62764	-0.69752	0.12656	0.38668	-0.54306	1.31773	-0.56617	-0.23252	0.57484	0.16446	-0.81009	0.55509	-0.79555	0.82637	-0.20228	0.32221	-0.71193	0.87999	-0.18992	0.3065	-0.79055	0.89772	-0.17891	0.33634	-0.81803	0.95419	-0.1752	0.39588	-0.63031	0.69736	-0.22386	0.22834	-0.44961	0.63973	-0.22342	0.11897	-0.65001	0.96696	-0.1746	0.28611	-0.64433	0.85845	-0.19323	0.29648	-0.48171	0.46335	-0.24889
252	1.42173	1.77559	0.55432	0.54519	0.17507	-0.37339	0.19776	-0.19423	1.41104	0.7497	-1.1413	-0.65038	0.40375	-0.17947	0.74551	-0.14171	-0.18922	-0.4866	0.87826	-0.17986	-0.21296	-0.50641	0.62339	0.00653	-0.17211	-0.40453	0.67285	0.06318	-0.17053	-0.39129	0.98911	-0.24154	-0.23232	-0.55317	1.24201	-0.58521	-0.28467	-0.71618	0.90877	-0.09299	-0.20565	-0.48666	0.94328	-0.1076	-0.21936	-0.51429	1.13609	-0.4082	-0.27028
253	0.68401	0.92156	0.15649	-0.09873	-0.91627	0.18183	-0.24186	0.2807	0.79747	0.61072	-0.58015	-0.13598	0.74934	-0.65494	1.22015	-0.9088	0.0501	-0.46318	1.29321	-1.07966	0.04443	-0.44749	0.99717	-0.69439	0.07113	-0.35992	0.97693	-0.63155	0.09297	-0.26065	1.37463	-1.1382	0.03713	-0.45346	1.52652	-1.67633	0.00744	-0.56592	1.12156	-0.93274	0.07275	-0.31538	1.04138	-0.75269	0.0874	-0.24248	1.42653	-1.28821	0.02745
[truncated: 94 more columns]

## Sheet: Note
	Morphological features
	F1	Collagen fiber area
	F2	Fiber density
	F3	Average fiber length
	F4	Average fiber width
	F5	Average fiber straightness
	F6	Fiber cross-link density
	F7	Average cross-link space
	F8	Collagen fiber orientation
	First order intensity histogram features
	F9-F14	Mean, variance, skewness, kurtosis, energy, and entropy
	Grey-level co-occurrence matrix-based features
	F15-94	Contrast, correlation, energy and homogeneity from the grey-level co-occurrence matrix (GLCM) given five different pixel distances with four different directions
	Gabor wavelet transform features
	F95-F142	Mean and variance in the convolution over the image with the Gabor filter at four scales with six orientations
