# Supplementary material for: Computer-assisted quantification of tumor-associated collagen signatures to improve the prognosis prediction of breast cancer
Source: BMC Med. 2021 Nov 18;19:273. doi: 10.1186/s12916-021-02146-7 (PMC8600902; doi:10.1186/s12916-021-02146-7)
Supplement: Supplementary file 3 — Additional file 3. TACS1-8, TACS-score. [file 12916_2021_2146_MOESM3_ESM.xlsx]

## Sheet: Training cohort
ID	TACS1	TACS2	TACS3	TACS4	TACS5	TACS6	TACS7	TACS8	TACS-score
1	0.364	0	0.091	0.545	0	0	0.727	0.091	-0.964064
2	0.333	0	0.111	0.222	0.556	0	0	0	-0.535015
3	1	0	0	0	0	0	1	0	-0.806737
4	0.222	0	0	0.889	0	0	0	0.444	-0.794518
5	0.8	0.2	0	0.2	0	0	0	0	-0.97183
6	0	0	0	1	0	0	0	0	-1.28743
7	0.667	0	0	0.444	0	0.111	0.111	0.111	-0.939619
8	0.2	0.2	0	0.4	0	0.4	0	0	0.115622
9	0.857	0.429	0	0.143	0	0	0	0	-0.764421
10	0.625	0	0	0.5	0	0.125	0.125	0.125	-0.918355
11	1	0.2	0	0.5	0	0	0	0.2	-1.31122
12	0.75	0.083	0	0	0.083	0.25	0	0.083	-0.168886
13	0.2	0	0.2	0	0	0.6	0	0.2	0.626513
14	0	0	0	0.6	0.2	0.2	0	0	-0.301436
15	0.167	0	0	0.833	0	0.167	0	0	-0.973592
16	0	0	0	0.5	0.333	0.167	0	0	-0.141671
17	0.5	0.167	0	0	0	0.667	0	0	0.723622
18	0.167	0	0	0.833	0	0.5	0.167	0	-0.357136
19	0	0	0	0.571	0.429	0.286	0	0.143	0.224076
20	1	0.25	0	0.5	0	0	0.5	0	-1.38591
21	1	0	0	0	0	0	0	0.125	-0.940408
22	0	0	0	0.143	0.286	0.571	0.143	0.143	1.20904
23	1	1	0	0.667	0	0	1	0	-0.804343
24	0.167	0	0	0.833	0	0	0	0.167	-1.03332
25	0.571	0	0	0	0.286	0.286	0	0	0.0407717
26	0.25	0	0	0.75	0	0	0	0	-1.24262
27	0	0	0	0.714	0	0.286	0	0	-0.433014
28	0.143	0.143	0	0.143	0.143	0.429	0.571	0	0.775691
29	0	0	0	0	0.667	0.333	0	0	1.00304
30	0	0	0	0.5	0	0.5	0	0.25	0.541902
31	0.833	0	0	0.5	0	0	0.167	0	-1.51651
32	0.5	0.5	0.125	0.375	0	0	0	0	-0.88155
33	0.545	0.455	0	0	0	0	0	0	-0.212169
34	1	0	0	0	0	0	0	0	-1.10821
35	0	0	0	0.2	1	0.2	0	0	0.737589
36	0.75	0	0	0	0	0	0	0.25	-0.495555
37	0.889	0.111	0	0	0	0	0.111	0	-0.856151
38	0	0	0	1	0.125	0	0.125	0	-1.16786
39	0	0	0	0	0	1	0	0	1.70003
40	0.667	0.25	0	0.083	0	0.25	0.083	0	-0.180724
41	0	0	0	0	1	0	0	0	0.655068
42	0.429	0.071	0	0.286	0.357	0	0	0	-0.548627
43	0.143	0	0	1	0	0	0	0	-1.4459
44	0.8	0	0	0	0	0.3	0	0	-0.376557
45	0.667	0.222	0	0.333	0	0	0.111	0	-0.943259
46	0	0	0	0.429	0.286	0.286	0	0	0.121252
47	0.667	0	0	0.333	0	0	0	0.333	-0.720868
48	0.125	0	0	0.375	0	0.625	0.125	0	0.478892
49	0	0	0.125	0.375	0.125	0.375	0	0.125	0.129195
50	0.429	0	0	0.286	0	0.143	0	0.286	-0.216594
51	0.333	0	0	0.667	0	0	0	0	-1.22775
52	0	0	0	0.714	0.143	0.143	0	0	-0.582444
53	0.286	0.071	0.071	0.786	0	0	0.143	0	-1.38094
54	0.222	0.111	0	1	0	0	0	0.111	-1.28886
55	0	0	0	0	0	1	0	0	1.70003
56	0.154	0.077	0	0.692	0	0.231	0.231	0.077	-0.429546
57	0.833	0.25	0.083	0	0	0	0	0	-0.890603
58	0.625	0.125	0	0	0	0	0	0.375	-0.0815906
59	0.214	0	0.071	0.643	0	0.071	0.357	0	-0.992967
60	0	0	0	0	0.333	0.667	0	0.333	1.79908
61	0.167	0	0	0	0.667	0.167	0.167	0	0.586111
62	0	0	0	1	0	0	0	0.143	-1.09546
63	0.857	0.429	0	0	0	0.143	0	0.143	-0.145251
64	0	0	0.125	0.125	0.25	0.5	0	0.5	1.24884
65	0.25	0	0	0.75	0	0	0	0.125	-1.07482
66	0.091	0	0	0.818	0.091	0.091	0.273	0	-0.857347
67	0	0	0	0.833	0	0.167	0.167	0	-0.738176
68	0.125	0	0	0.75	0	0	0	0.125	-0.936296
69	0.091	0	0.091	0.636	0.182	0.091	0	0	-0.846082
70	0	0	0	1	0	0	0.1	0	-1.25728
71	0	0	0	0.4	0.4	0.4	0	0	0.427069
72	0	0	0	1	0	0	0	0	-1.28743
73	0	0	0.167	0.5	0.167	0.167	0	0.167	-0.393918
74	0.125	0	0	0.375	0.25	0.375	0	0.25	0.515568
75	0.444	0	0	0.222	0.333	0	0	0	-0.559715
76	0	0	0	0	1	0	0	0	0.655068
77	0	0	0	0.8	0	0.2	0	0.4	-0.152975
78	0.455	0	0	0.636	0	0	0	0	-1.32304
79	0	0	0	0.75	0	0	0.25	0.25	-0.554602
80	0	0	0	1	0	0	0	0	-1.28743
81	0.2	0.2	0	0.4	0	0.2	0	0.2	0.0440959
82	0	0	0.2	0.6	0	0.2	0	0	-0.872794
83	0.429	0	0.143	0.429	0.143	0	0.143	0.286	-0.821862
84	0	0	0	0.143	0.429	0.571	0	0	1.06764
85	0	0	0	0.25	0.5	0.25	0.5	0	0.58142
86	0	0	0	0.4	0.6	0	0	0	-0.12193
87	0	0	0	0.857	0	0.286	0	0	-0.617116
88	0.583	0.083	0	0.417	0	0.25	0	0.083	-0.575043
89	0	0	0	0.75	0.125	0	0	0.125	-0.715887
90	0	0	0	0.4	0	0.8	0	0	0.845054
91	0.333	0	0	0	0.667	0	0	0	0.0678973
92	0.167	0	0	0.667	0.167	0.167	0	0.167	-0.426302
93	0	0	0.143	0	0.429	0.714	0	0.286	1.56393
94	0	0	0	0.8	0	0.4	0	0	-0.349929
95	0.167	0.167	0.167	0	0	0.667	0	0.167	0.949149
96	0.75	0.25	0	0.25	0	0	0	0	-0.937736
97	0	0	0	0.2	0.7	0.2	0	0	0.541069
98	0	0	0	0.375	0.625	0.125	0	0.125	0.306937
99	0	0	0	0.166667	0.333333	0.666667	0	0	1.13714
100	0.25	0	0	0.25	0	0.5	0	0	0.251107
101	0.666667	0	0.111111	0.222222	0	0	0	0	-1.26954
102	0.444444	0	0	0	0.222222	0.555556	0	0	0.597496
103	0	0	0	0.5	0.166667	0.666667	0	0	0.598818
104	0	0	0	0.25	0	0.5	0.25	0	0.603526
105	0.428571	0	0	0.857143	0	0	0	0	-1.57846
106	0.11111	0	0.111111	0.222222	0.111111	0.666667	0	0	0.552276
107	0	0	0	0	0.777778	0.333333	0	0	1.07617
108	0	0	0	0.142857	0	1	0	0	1.51611
109	0.25	0	0	0.125	0	0.75	0	0	0.837043
110	0	0	0	0	0.285714	0.857143	0	0	1.64433
111	0	0	0.25	0	0.25	0.5	0	0	0.463352
112	0.5	0	0	0	0	0.5	0	0	0.295912
113	0.166667	0	0	0.5	0.166667	0.5	0	0	0.130779
114	0	0	0.2	0.6	0	0	0	0	-1.2128
115	0	0	0.142857	0.428571	0.285714	0.142857	0	0	-0.436262
116	0	0	0	0.142857	0.142857	0.857143	0	0	1.36683
117	0	0	0	1	0	0	0	0	-1.28743
118	0	0	0	0.25	0.375	0.375	0	0	0.561305
119	0	0	0	0.333333	0	0.666667	0	0	0.704212
120	0	0	0	0.666667	0	0	0	0	-0.858285
121	0	0	0	1	0	0	0	0	-1.28743
122	0.375	0	0	0.75	0	0	0	0	-1.38115
123	0.125	0.125	0	0.375	0.5	0	0	0	-0.186139
124	0.111111	0	0	0.444444	0.222222	0.333333	0	0	0.0169237
125	0.833333	0.166667	0	0	0	0.166667	0	0	-0.49665
126	0.666667	0	0	0.333333	0	0	0	0	-1.16795
127	0.2	0	0	0.2	0.2	0.4	0	0	0.331899
128	0.555556	0.111111	0.111111	0.222222	0	0.111111	0	0	-0.861831
129	0	0	0	1	0	0	0	0	-1.28743
130	0.181818	0	0	0.636364	0	0.272727	0.727273	0	-0.337868
131	0.2	0	0.1	0.7	0	0	0	0	-1.34301
132	0.25	0	0	0.875	0	0	0	0	-1.40355
133	0.428571	0	0	0.571429	0	0	0	0	-1.21062
134	0	0	0	1	0	0	0.166667	0	-1.23718
135	0	0	0	0	0.5	0.5	0	0	1.17755
136	1	0	0	0	0	0	0	0	-1.10821
137	0.25	0	0	0.625	0	0	0	0.25	-0.746093
138	0.75	0	0	0.375	0	0	0	0	-1.31394
139	0	0	0	1	0	0	0.25	0	-1.21206
140	0	0	0	0.875	0	0.125	0	0.125	-0.746195
141	0	0	0	1	0	0	0.666667	0	-1.08645
142	0.167	0.667	0	0.333	0	0	0.333	0	0.0609651
143	0.4	0.2	0	0.8	0	0	0.4	0	-1.18041
144	0.222	0	0	0.111	0.111	0.556	0	0	0.629003
145	0.333	0	0	0.444	0.222	0.111	0.222	0	-0.539596
146	1	0.222	0	0.333	0	0	0.556	0	-1.17814
147	0.25	0.25	0	0.625	0.125	0	0.125	0	-0.746849
148	1	0.6	0	0	0	0	0.8	0	-0.350366
149	0.364	0.273	0	0.727	0	0	0.455	0	-0.967095
150	0.091	0.182	0	0.909	0	0	0.364	0	-1.00466
151	0	0	0	1	0	0	0.6	0	-1.10654
152	0.778	0.333	0	0.333	0	0	0.111	0	-0.970687
153	1	0.2	0	0.6	0	0	0.2	0	-1.64815
154	0.6	0	0	0.2	0.1	0.1	0.3	0	-0.596459
155	0.75	0	0	0.75	0	0	0	0	-1.79673
156	0	0	0	1	0	0	0.143	0	-1.24432
157	0.111	0	0	1	0	0	0.222	0	-1.34351
158	0.111	0	0	0.889	0	0	0.111	0	-1.23407
159	0.667	0.333	0	0	0	0	0	0	-0.452426
160	0	0	0	1	0	0	0.429	0	-1.1581
161	0.286	0.143	0	0.571	0	0	0.286	0	-0.842709
162	0	0	0	1	0	0	0.2	0	-1.22713
163	0.125	0.625	0	0.5	0	0	0.5	0	-0.0933114
164	0	0	0	1	0	0	0	0	-1.28743
165	0.4	0	0.2	0.8	0	0.2	0	0	-1.57356
166	0	0	0	0.5	0	0	1	0	-0.342243
167	0.5	0.333	0	0.167	0	0.167	0	0	-0.19845
168	0.4	0.2	0.2	0.6	0	0	0	0	-1.48386
169	0	0.25	0	0.5	0	0.25	0	0	-0.0034287
170	0.5	0	0	1	0	0	0.25	0	-1.76616
171	0	0	0	0	0.308	0.846	0.154	0.154	1.89314
172	0.25	0.375	0	0.125	0.25	0.25	0	0	0.47371
173	0.273	0.364	0.091	0.727	0	0.091	0	0.091	-0.848552
174	0	0	0	0	0.5	0.625	0	0	1.39005
175	0.083	0.083	0	0.417	0.083	0.417	0.417	0.333	0.77865
176	0.364	0.909	0	0.091	0	0	0.273	0	0.344506
177	0.5	0.333	0	0.333	0	0.167	0	0	-0.412163
178	0	0.091	0	0	0.455	0.545	0	0	1.30293
179	0	0	0	0.909	0	0.091	0	0	-1.01557
180	0	0	0	0	0.091	0.909	0.091	0.273	1.99885
181	0.231	0.308	0	0.308	0.077	0.385	0	0.615	1.14323
182	0.375	0	0	0	0	0.625	0	0.375	1.15034
183	0	0	0	0	0	1	0	0	1.70003
184	0.333	0.083	0	0.083	0.083	0.417	0.167	0.083	0.520631
185	0.2	0.2	0.1	0	0.1	0.6	0	0.2	1.08441
186	0	0	0	0.083	0.083	0.917	0	0.167	1.73062
187	0	0	0	0.444	0.111	0.444	0	0	0.255909
188	0.083	0	0	0.083	0.167	0.833	0	0	1.32668
189	0.25	0.167	0	0.167	0	0.583	0	0.25	0.978471
190	0.333	0.556	0.111	0	0.111	0.111	0.111	0	0.160231
191	0	0	0	0	0.154	0.846	0.308	0.154	1.83869
192	0	0	0	0	0.3	0.6	0	0.5	1.88774
193	0	0	0	0.1	0.3	0.6	0	0.2	1.35628
194	0	0	0	0.167	0.167	0.167	0.667	0	0.379382
195	0	0	0	0.455	0	0	0	0.545	0.14583
196	0.091	0	0	0.091	0.455	0.364	0	0.091	0.821023
197	0	0	0	0	0	1	0	0.25	2.03563
198	0.273	0	0	0.273	0.091	0.455	0	0.455	0.78991
199	0	0	0	0	0	0.778	0.889	0	1.59063
200	0	0	0	0.25	0	0.75	0	0.75	1.95997
201	0.111	0	0	0.333	0	0.667	0	0.111	0.731203
202	0.5	0	0	0.375	0	0	0	0.5	-0.365688
203	0.429	0	0	0.429	0	0	0.143	0.286	-0.60069
204	0.583	0.25	0	0.167	0	0	0	0.167	-0.421627
205	0	0	0	1	0	0	0	0	-1.28743
206	0.091	0	0	0.818	0	0	0	0.273	-0.787487
207	0	0	0	1	0	0	0	0	-1.28743
208	0.455	0.727	0	0	0	0	0.091	0.091	0.271384
209	0.571	0.429	0	0.286	0	0	0	0	-0.631575
210	0.333	0.167	0	0	0.333	0.5	0	0	0.842925
211	0.667	0	0	0.444	0	0	0	0	-1.31079
212	0.333	0	0	0.667	0	0	0.333	0	-1.12736
213	1	0	0	0	0	0	0	0	-1.10821
214	0	0	0	1	0	0	0	0	-1.28743
215	0.111	0.222	0	0.667	0	0.222	0	0.111	-0.264145
216	0.6	0	0	0.6	0	0	0	0.2	-1.1689
217	0.75	0.25	0	0	0	0.25	0	0.75	0.815931
218	0.8	0	0	0.2	0	0	0	0	-1.14405
219	0.286	0.571	0	0	0	0.429	0	0.429	1.47995
220	0.286	0	0	0.143	0.571	0	0	0	-0.127006
221	0.571	0	0	0	0	0.429	0	0.143	0.28849
222	0.5	0.167	0	0.333	0	0	0	0	-0.839012
223	1	0.8	0	0	0	0	0.4	0	-0.298733
224	0	0	0	0	0.125	1	0	0	1.78191
225	0.75	0.375	0	0.125	0	0	0.625	0	-0.480749
226	0.25	0.125	0	0.125	0.125	0.875	0.125	0.125	1.44455
227	0	0.5	0	0	0	0.25	0	0.75	1.86236
228	0	0	0	0	0	1	0	0	1.70003
229	0.429	0	0	0.286	0.286	0.286	0	0	-0.170067
230	0.25	0	0	0.25	0.25	0	0	0.25	-0.0995412
231	0.667	0.167	0	0	0	0.667	0.167	0	0.588897
232	0	0	0	1	0	0.2	0	0	-0.947421
233	0.5	0	0	0.75	0	0	0	0	-1.51967
234	0	0	0	1	0	0	0.75	0	-1.06132
235	0.5	0	0	0.5	0	0	0.333	0	-1.09743
236	0.889	0.111	0	0.222	0	0	0.556	0	-1.0078
237	0.167	0	0	0.833	0	0	0	0	-1.2575
238	0.4	0	0	0.4	0	0.2	0	0	-0.618248
239	0.875	0.75	0	0.125	0	0	0.25	0	-0.409411
240	0.25	0	0	0.5	0	0.25	0	0	-0.495758
241	0.833	0	0	0.167	0	0	0	0	-1.13814
242	0	0	0	0	0.889	0.111	0	0	0.771059
243	0	0.143	0	0	0.571	0.286	0	0	0.983391
244	0.2	0	0	0	0.4	0.6	0	0	1.0604
245	0.167	0	0	0	0.583	0.583	0.167	0	1.2383
246	0	0.111	0	0.555	0	0.444	0.222	0	0.202801
247	0	0.75	0	0.5	0	0.125	0.125	0.125	0.420106
248	0.143	0.857	0	0	0	0	0.286	0	0.665717
249	0.25	0.75	0	0	0	0	0.5	0.25	0.855115
250	0	0	0	0	0	0	0.833	0	0.251125
251	0	0	0	0.8	0	0	1	0	-0.728471
252	1	0	0	0	0	0	0.5	0	-0.957472
253	0	0	0	0.8	0	0	0	0	-1.02994
254	0.167	0.333	0	1	0	0	0.333	0	-1.08536
255	0	0.286	0	1	0	0	0.714	0	-0.8259
256	0.167	0	0	0.167	0.167	0.667	0.167	0	0.893592
257	0	0.571	0	0.714	0	0	0.571	0	-0.25539
258	0.167	0.667	0	0	0	0.167	0	0	0.673194
259	0.25	0.25	0	0.667	0	0	0.5	0	-0.769753
260	0	0	0	0.2	0.2	0.6	0.2	0	0.953841
261	0.333	0	0	0.333	0.167	0.167	0.333	0	-0.304055
262	0	0.714	0	0.429	0.143	0.143	0.571	0	0.571444
263	0	0	0	1	0	0.25	0	0	-0.862419
264	0	0.333	0	0.667	0	0	1	0	-0.270494
265	0.625	0.5	0.125	1	0	0	0	0	-1.82472
266	0.143	0.143	0	0.857	0	0	0.286	0	-1.05244
267	0.429	0	0	1	0	0	0	0	-1.76285
268	0	0	0	1	0	0	0	0	-1.28743
269	0.125	0	0	0.75	0.25	0	0.25	0	-0.864962
270	0.444	0	0	0.778	0	0	0	0	-1.49366
271	0.091	0	0	0.364	0.273	0.091	0	0	-0.235934
272	0	0	0	0.857	0	0.143	0	0	-0.860221
273	0.143	0.857	0	0.714	0	0	0.143	0	-0.296616
274	0.375	0.375	0	0.75	0.125	0	0.375	0	-0.863298
275	0.625	0.375	0	0.5	0	0.125	0.125	0	-0.76324
276	0.545	0.091	0	0.273	0	0.091	0.091	0	-0.694943
277	0.5	0.4	0	0.6	0	0.1	1	0	-0.510643
278	0	0	0	0.6	0	0.4	0.6	0.2	0.356919
279	0.125	0	0	0.375	0.125	0.375	0	0.5	0.769285
280	0.143	0	0.143	0.857	0	0	0	0.714	-0.61817
281	0	0	0	0.667	0.333	0	0	0.167	-0.416395
282	0.091	0	0	0.455	0.182	0.364	0	0.182	0.295725
283	0.294	0	0	0.529	0.118	0.235	0	0.647	0.338477
284	0	0	0	0	0.625	0.375	0	0.125	1.21473
285	0.077	0	0	0.231	0.077	0.692	0	0	0.844134
286	0.167	0	0	0	0.333	0.583	0	0.167	1.24837
287	0	0	0	0.091	0.455	0.455	0	0.091	1.07657
288	0.1	0.1	0	0.8	0	0	0	0.4	-0.517691
289	0.125	0	0	0.5	0	0.375	0	0.25	0.190873
290	0.167	0.5	0	0.667	0	0	0.167	0	-0.562885
291	0.692	1	0	0.077	0	0	0.077	0	0.0183099
292	0.143	0	0	0.857	0	0	0	0	-1.2618
293	0	0	0	1	0	0	0	0	-1.28743
294	0.375	0	0	0.5	0	0	0	0.125	-0.891491
295	0.5	0	0	0.75	0	0	0.5	0	-1.36894
296	0	0	0	1	0	0	0	0	-1.28743
297	0	0	0	1	0	0	0	0	-1.28743
298	0.5	0.2	0	0.1	0.2	0.3	0.1	0	0.160545
299	0	0	0	0.714	0	0.571	0.429	0	0.180826
300	0.375	0.625	0	0.25	0	0.75	0.25	0	1.15115
301	0.167	0	0	0.5	0	0.167	0	0.333	-0.0978592
302	0	0	0	0	0.2	0.8	0	0	1.49104
303	0.571	0	0	0.429	0	0	0.143	0	-1.14198
304	0.5	0	0	0.333	0.167	0.167	0	0	-0.589516
305	0.143	0.143	0.286	0.571	0.143	0	0	0	-1.30647
306	0.286	0	0.143	0.143	0.286	0.143	0.143	0.143	-0.150368
307	0.333333	0.5	0	0.666667	0	0	1	0	-0.495662
308	0.167	0.167	0	0.334	0	0.667	0	0	0.662654
309	0.25	0.75	0	0	0	0	0.875	0	0.632566
310	0	0.375	0	0.125	0.25	0.5	0	0	1.17577
311	0	0.5	0	0	0.125	0.625	0.5	0	1.72569
312	0.4	1	0	0	0	0	0	0	0.417825
313	0	0	0	0.6	0	0.4	0.6	0	0.0884386
314	0.5	0.625	0	0.5	0	0	0.625	0	-0.471205
315	0	0.5	0	0.2	0.1	0.3	0.2	0	0.808879
316	0.125	0.5	0	0.5	0	0.5	0.375	0	0.611382
317	0.222	0.444	0	0.111	0.111	0.444	0.556	0	0.98855
318	0	0.7	0	0.2	0	0.2	0.3	0	0.775738
319	0	0.455	0.091	0.182	0.091	0.364	0	0	0.635558
320	0	0.167	0	0	0.333	0.5	0.167	0	1.2623
321	0.143	0	0	0	0.571	0.143	0.571	0	0.630814
322	0	0	0	0.286	0.143	0.429	0.286	0	0.541005
323	0	0	0	0.333	0	0.5	0	0	0.421302
324	0	0	0	0	0.571	0.429	0	0	1.10336
325	0.167	0.5	0	0	0.5	0.333	0	0	1.13913
326	0	0.571	0	0	0.286	0.143	0.857	0	1.18051
327	0.222	0.667	0	0.222	0	0.111	0.889	0	0.499239
328	0.286	0.857	0	0	0	0.143	0.857	0	0.922487
329	0	0	0	0.8	0.2	0	0.8	0	-0.657751
330	0.143	0.286	0.286	0.286	0	0.286	0.143	0	-0.380774
331	0	0.333	0	0.5	0.333	0	0	0	-0.138827
332	0	0	0	0.333	0	0.333	0.333	0	0.237787
333	1	0	0	0	0	0	1	0	-0.806737
334	0	0.286	0	0.286	0.286	0.143	0.286	0	0.394747
335	0.286	0	0	1	0	0	1	0	-1.3029
336	0.167	0.167	0	0.167	0.667	0	0.167	0	0.23101
337	0	0	0	0.8	0	0	0.6	0	-0.849059
338	0.2	0.4	0	1	0	0	1	0	-0.863155
339	0	0	0	0.333	0.5	0.167	0.333	0	0.283116
340	0.25	0	0	0.25	0.25	0.25	0.25	0	0.0652337
341	0.2	0.6	0	0.8	0	0	0.2	0	-0.674624
342	0.333	0	0	0	0	0	1	0	-0.0675624
343	0.5	0.5	0	0.75	0.25	0	0.5	0	-0.774618
344	0.2	0.6	0	0.6	0	0	0.6	0	-0.29655
345	0	0.667	0	0.333	0	0	0.667	0	0.346727
346	1	0	0	0	0	0	1	0	-0.806737
347	0	0	0	1	0	0	0.125	0	-1.24974
348	0	0.143	0	0	0	1	0	0	1.82317
349	0	0.833	0	0.333	0	0.167	0.667	0	0.773576
350	0.625	0.5	0	0.625	0	0	0.5	0	-0.915982
351	0	0.667	0	1	0	0	0	0	-0.713068
352	0.667	0.667	0.167	0	0.333	0	0	0	-0.314365
353	0	0	0	0.333	0.444	0.333	0	0.222	0.726261
354	0.636	0	0	0.182	0.364	0.273	0	0.455	0.374214
355	0.444	0	0	0	0.333	0.222	0	0	0.1035

## Sheet: Internal validation cohort
ID	TACS1	TACS2	TACS3	TACS4	TACS5	TACS6	TACS7	TACS8	TACS-score
1	0	0	0	0.667	0.167	0.167	0	0	-0.465412
2	0.4	0	0	0.6	0	0	0	0.4	-0.678779
3	0	0	0	0.833	0	0.167	0	0	-0.788522
4	0.286	0	0	0.571	0.143	0	0	0	-0.958394
5	0	0	0	0	0	1	0	0	1.70003
6	0.833	0.167	0	0.333	0	0	0	0	-1.20805
7	0.333	0.333	0	0.333	0	0	0	0	-0.510997
8	0.7	0	0	0.2	0.1	0.1	0	0.1	-0.663481
9	0	0	0	0	1	0	0	0	0.655068
10	0	0	0	0.556	0.111	0.556	0	0	0.30212
11	0.333	0	0	0.667	0	0	0.167	0.167	-0.95322
12	0.571	0.286	0	0.286	0.143	0.143	0	0	-0.417935
13	0.167	0	0	1	0	0	0	0.167	-1.24832
14	0.667	0	0	0.833	0	0	0	0	-1.8116
15	0.5	0	0	0.125	0	0.75	0	0	0.559991
16	0.75	0.125	0	0.375	0	0	0.25	0.125	-0.963135
17	0.25	0.125	0	0.375	0	0.375	0.25	0	0.0606807
18	0	0	0	0	0.5	0.5	0.167	0	1.2279
19	0.333	0.111	0.111	0.556	0	0.111	0	0.111	-0.895941
20	0	0	0	0	0.571	0.429	0	0.429	1.67925
21	0.75	0	0	0	0	0.25	0	0	-0.406148
22	0.929	0.143	0	0.286	0	0.071	0	0.286	-0.769962
23	0.5	0	0.125	0.5	0	0.125	0	0	-1.26053
24	0.4	0.2	0	0.2	0	0.2	0	0.4	0.34842
25	0	0	0	0.25	1	0	0	0.5	1.00441
26	0.071	0	0	0.071	0.5	0.5	0.071	0.214	1.31614
27	0.25	0	0	0.75	0	0	0.25	0	-1.16725
28	0.222	0.222	0	0.444	0.333	0.222	0	0	-0.0309291
29	0.5	0	0	0.5	0	0.5	0	0	-0.347802
30	0.6	0	0	0.4	0	0	0.6	0	-0.999013
31	0.222	0	0	0.556	0	0.333	0.111	0	-0.362258
32	0.2	0	0	0.4	0.2	0.4	0.2	0	0.134708
33	0.333	0	0	0	0.222	0.556	0	0.111	0.870616
34	0.111	0	0.222	0.778	0	0	0.111	0.111	-1.43094
35	1	0.444	0	0	0	0	0.111	0	-0.692413
36	0.25	0	0	0	0.375	0.25	0	0	0.393606
37	0.4	0	0	0	0.4	0.4	0.6	0.2	0.948119
38	0.125	0	0	0.875	0	0	0	0	-1.26502
39	0.4	0	0.2	0.4	0	0.6	0	0	-0.37858
40	0.5	0	0	0	0.1	0.4	0	0.3	0.594136
41	0.75	0.25	0	0.75	0	0	0	0	-1.58145
42	1	0	0	0	0.111	0.333	0.222	0.111	-0.253452
43	0.5	0	0	0	0.5	0.5	0	0	0.623446
44	0.375	0	0	0	0.125	0.5	0	0.25	0.851922
45	0.111	0	0.111	0.667	0.111	0	0	0.333	-0.706384
46	0	0	0	0.25	0.75	0	0	0	0.169444
47	0.375	0.375	0	0.25	0	0	0.25	0.125	-0.171351
48	0.571	0	0	0	0.286	0.143	0	0	-0.202333
49	0	0	0	1	0	0	0	0	-1.28743
50	0	0	0	0.25	0.5	0.25	0	0.5	1.10189
51	0.2	0	0	0	0	0.8	0.2	0	1.19868
52	0.375	0.125	0	0.375	0	0.125	0.125	0	-0.540537
53	0	0	0	0.8	0	0.2	0	0	-0.689935
54	0.5	0.083	0.167	0.25	0.167	0.167	0.083	0.083	-0.642433
55	0.6	0	0	0.2	0.4	0.2	0	0	-0.320377
56	0.091	0.091	0	0.636	0.091	0.364	0	0	-0.162867
57	0	0	0	1	0	0	0	0	-1.28743
58	0.8	0.5	0.1	0.1	0	0.2	0	0.1	-0.330681
59	0	0	0	0	1	0	0	0.143	0.847032
60	0.444	0	0	0.667	0	0	0	0.111	-1.20175
61	0.25	0	0	0.375	0	0.375	0	0.25	0.213275
62	0.778	0.111	0	0.222	0.111	0.111	0.444	0	-0.657142
63	1	0	0	0	0	0	0	0	-1.10821
64	0.182	0	0	0.545	0	0.364	0	0.273	0.0819455
65	0	0	0	1	0.125	0	0	0	-1.20554
66	0.714	0	0	0	0.143	0.429	0	0.143	0.223691
67	0.25	0	0	0.75	0.25	0.5	0.5	0	-0.0781044
68	0.667	0	0	0	0	0.333	0	0.333	0.273956
69	0.231	0	0.077	0.769	0	0	0.154	0.231	-1.05904
70	0	0	0	1	0	0	0	0	-1.28743
71	0.2	0	0	0.4	0	0.8	0	0.2	0.891893
72	0.571	0.286	0	0	0.286	0.286	0	0	0.287049
73	0.25	0	0	0.75	0	0	0	0	-1.24262
74	0	0	0	0.8	0	0	0.4	0.2	-0.640873
75	0.333	0	0	0.222	0.333	0.444	0.222	0.111	0.534043
76	0.333	0	0	0.333	0	0.667	0	0.167	0.560355
77	1	0	0	0	0	0	0	0	-1.10821
78	0.286	0.143	0	0.143	0.143	0.714	0	0	0.929586
79	0.5	0.1	0.1	0.5	0	0	0.1	0.2	-1.03325
80	0.2	0	0	0.6	0.1	0.2	0	0.3	-0.185864
81	0.2	0.2	0.2	0.2	0	0	0.6	0.2	-0.297887
82	0.25	0	0	0.25	0	0.5	0	0	0.251107
83	0.222222	0	0.111111	0.222222	0.333333	0.333333	0	0	0.00803394
84	0.222222	0	0	0.222222	0.111111	0.444444	0	0	0.295991
85	0	0	0	0	0.5	0.666667	0	0	1.46089
86	0.125	0	0	0.5	0	0.625	0	0	0.28028
87	0	0	0	0.7	0.1	0.5	0	0	0.0143234
88	0	0	0	1	0	0	0.142857	0	-1.24436
89	0.333333	0	0	0.5	0	0.166667	0	0	-0.729778
90	0.4	0	0	0.2	0	0.4	0	0	-0.0207562
91	0	0	0	0.333333	0.555556	0.333333	0	0.111111	0.650617
92	0.2	0	0	0.8	0	0	0	0.4	-0.714622
93	0	0	0	0.6	0	0.6	0	0	0.247562
94	0.181818	0	0.0909091	0	0	0.818182	0	0	0.989286
95	0	0	0	0	0	1	0	0	1.70003
96	0	0	0	0	0.142857	0.857143	0	0.428571	2.12607
97	0	0	0	0.5	0	0.75	0	0	0.63131
98	0	0	0	0	0.142857	0.857143	0	0	1.55075
99	0.4	0	0	0	0	0.6	0	0	0.576735
100	0	0	0	0.875	0	0.125	0	0	-0.913995
101	0	0	0	0.25	0.25	0.5	0	0	0.691926
102	0.166667	0	0	0.833333	0	0	0	0	-1.25756
103	0.8	0	0	0.6	0	0	0	0	-1.65902
104	0.714286	0	0	0	0.285714	0.142857	0	0	-0.361553
105	0	0	0	1	0.142857	0.142857	0	0	-0.950984
106	0	0	0	0.714286	0	0.285714	0	0	-0.433868
107	0.166667	0	0	0.833333	0	0	0	0	-1.25756
108	0	0	0	0.857143	0.428571	0	0	0	-0.822765
109	0.0909091	0	0	0.636364	0.0909091	0.454545	0.0909091	0	-0.0603185
110	0.111111	0	0	0.222222	0.111111	0.555556	0.444444	0	0.742005
111	0.5	0	0	0.25	0	0	0.375	0	-0.762909
112	1	0.285714	0	0.285714	0	0	0	0	-1.23001
113	0.5	0	0	1	0	0	0	0	-1.84153
114	0.6	0	0	0.4	0	0	0	0	-1.1799
115	0	0	0	1	0	0	0	0	-1.28743
116	0.25	0	0	0.25	0.25	0.5	0	0	0.414874
117	0.111111	0	0	0.888889	0	0	0.111111	0	-1.23402
118	0	0	0	1	0	0	0.0909091	0	-1.26002
119	0.5	0.333333	0.0833333	0.0833333	0	0.25	0.166667	0	-0.0825774
120	0	0	0	1	0	0	0	0	-1.28743
121	0.333333	0	0	0.777778	0	0	0	0	-1.37073
122	0	0	0	1	0	0	0	0	-1.28743
123	0	0	0	0.6	0	0.6	0	0	0.247562
124	0.222222	0	0	0.888889	0	0.111111	0	0	-1.20176
125	1	0.667	0	0	0	0	1	0	-0.232378
126	0.167	0.333	0	0.5	0	0	0.5	0	-0.3913
127	0.429	0.286	0	0.571	0	0	0.571	0	-0.792125
128	0	0	0	1	0	0	0	0	-1.28743
129	0.8	0.4	0	0.4	0.1	0	0	0	-0.991587
130	0	0.083	0	0.917	0	0	0.5	0	-0.958363
131	0.636	0.364	0	0.455	0.091	0	0.727	0	-0.698376
132	0.583	0.25	0	0.333	0	0.083	0.583	0	-0.542661
133	0.5	0	0	0	0.5	0.5	0.5	0	0.774181
134	0.556	0.111	0	0.556	0	0	0.778	0	-1.00185
135	0.833	0.75	0	0.167	0	0	0.25	0	-0.416939
136	0.625	0.125	0	0.625	0.125	0	0	0	-1.30775
137	0	0	0	1	0	0	0	0	-1.28743
138	0	0	0	1	0	0	0	0	-1.28743
139	0	0	0	1	0	0	0.167	0	-1.23708
140	0.375	0.25	0	1	0	0	0.5	0	-1.33699
141	0	0	0	0.5	0.5	0	0	0	-0.316179
142	0.333	0	0	0.667	0.167	0.167	0.167	0	-0.7841
143	0.429	0	0	0.571	0	0	0	0	-1.21054
144	0.417	0	0	0.75	0	0	0.333	0	-1.3273
145	0.545	0	0	0.727	0	0	0	0	-1.53993
146	0.9	0.2	0	0.2	0.1	0	0	0	-1.01714
147	0.444	0.222	0	1	0	0	0	0	-1.58831
148	0.286	0	0	0.857	0	0	0.143	0	-1.37716
149	0.889	0.111	0	0.222	0	0	0.333	0	-1.07503
150	0.727	0.182	0	0.273	0.091	0	0.455	0	-0.803633
151	0.571	0	0	0.714	0	0	0.357	0	-1.44438
152	0.75	0	0	0.667	0.083	0.083	0.167	0	-1.44405
153	0	0	0	0.417	0.083	0.5	0	0	0.367529
154	0.083	0	0	0.333	0.083	0.833	0.417	0.083	1.18693
155	0.111	0	0.222	0	0.778	0.222	0	0	0.275257
156	0.444	0.556	0	0	0.333	0.333	0.111	0.222	1.10246
157	0.2	0.2	0	0.5	0.2	0.1	0	0	-0.392117
158	0.167	0.25	0	0	0.25	0.583	0.583	0.167	1.58503
159	0	0	0	0	0.571	0.429	0	0.143	1.29532
160	0	0	0	0.111	0.222	0.333	0	0.556	1.31501
161	0	0	0	0.8	0	0	0	0.8	0.04398
162	0	0	0	0.125	0.25	0.75	0	0	1.27786
163	0.4	0	0	0	0	0	0	0.8	0.630639
164	0.25	0.25	0	0	0	1	0.083	0.083	1.7747
165	0.727	0.273	0	0	0.091	0.727	0	0	0.724949
166	0.1	0	0	0.4	0.1	0.6	0	0.2	0.728214
167	0.5	0	0	0	0	0.667	0	0.333	1.02684
168	0.417	0.333	0	0	0	0.25	0.083	0.083	0.386076
169	0	0	0.091	0	0.091	0.909	0.182	0.182	1.70377
170	0.3	0.4	0.1	0.1	0.1	0.4	0	0.1	0.542825
171	0	0	0	0.083	0.167	0.917	0	0.25	1.89707
172	0.429	0	0	0.571	0	0.143	0	0	-0.967438
173	0.25	0	0	0	0.375	0.625	0	0	1.03112
174	0.25	0.188	0	0.25	0	0.438	0	0.25	0.643194
175	0.2	0	0	0	0	0.4	0	0.4	0.995332
176	0.2	0	0	0.4	0	0.2	0	0.5	0.274595
177	0.167	0	0	0.167	0	0.25	0	0.75	1.03174
178	0	0	0	0	0.222	0.778	0	0	1.46805
179	0	0	0	0	0.286	0.714	0	0.143	1.59314
180	0	0	0	0.111	0.111	0.778	0	0.111	1.40144
181	0	0	0	0	0.429	0.571	0	0	1.25174
182	0.5	0	0	0.125	0	0.375	0	0.5	0.59368
183	0	0	0	1	0	0	0	0	-1.28743
184	0.111	0	0	0.889	0	0	0	0.111	-1.11853
185	0	0	0	1	0	0	0	0	-1.28743
186	0.25	0	0	0.625	0	0	0	0.125	-0.913894
187	0.1	0	0	0.9	0	0	0	0.1	-1.13526
188	0.909	0.273	0	0.091	0	0	0	0	-0.889434
189	0	0	0	1	0	0	0	0.2	-1.01895
190	0.6	0.2	0	0.6	0	0	0.2	0.2	-0.936385
191	0.625	0.125	0.125	0.125	0.125	0.125	0	0	-0.726748
192	0.375	0.375	0	0.375	0	0	0.125	0	-0.537764
193	0.333	0.167	0	0.5	0	0	0	0	-0.868942
194	0.5	0	0.125	0.125	0.25	0.125	0	0	-0.613977
195	0	0	0	1	0	0	0.2	0	-1.22713
196	1	0.7	0	0	0	0	0	0.9	0.70273
197	0.111	0	0	0.889	0	0	0	0	-1.26753
198	0.333	0.167	0	0.333	0	0	0.333	0	-0.553552
199	0.714	0.143	0.143	0	0	0	0	0.143	-0.791005
200	0	0	0	0.833	0	0.167	0	0	-0.788522
201	0	0.143	0	0.429	0	0.429	0.429	0	0.429477
202	0	0	0	1	0	0	0	0	-1.28743
203	0.571	0.571	0	0.143	0	0	0	0	-0.325196
204	0.364	0.091	0.091	0.091	0.091	0.455	0	0.091	0.312745
205	0.714	0	0	0	0	0.571	0	0	0.179457
206	0.75	0.125	0	0	0.125	0.25	0	0.25	0.118974
207	0.333	0	0	0.5	0	0.5	0	0	-0.162731
208	0.571	0.143	0	0.143	0.143	0	0	0	-0.600076
209	0	0	0	1	0	0	0	0	-1.28743
210	0.333	0.167	0	0.5	0	0.167	0	0	-0.585037
211	0.6	0.2	0	0.2	0.1	0.1	0.2	0	-0.454384
212	0	0	0	0	0.667	0.333	0	0	1.00304
213	0.143	0	0	0.429	0.143	0.143	0.571	0	-0.201861
214	0.167	0	0.167	0.167	0	0.667	0	0	0.366162
215	0.333	0	0	0	0.333	0	0	0	-0.150896
216	1	0.667	0	0.167	0	0	0.333	0	-0.648459
217	0.5	0	0	0	0.5	0	0	0	-0.22657
218	0.8	0	0	0	0.2	0	0	0	-0.755553
219	0.375	0.25	0	0.625	0	0.125	0	0	-0.792439
220	0.75	0.125	0	0.375	0	0.125	0	0.125	-0.825998
221	0.75	0.375	0	0.125	0.125	0.25	0	0	-0.162277
222	0.778	0.222	0	0	0.111	0	0	0.111	-0.4493
223	0	0	0	1	0	0	0	0	-1.28743
224	0.6	0	0	0	0.2	0.5	0.1	0	0.346251
225	0.333	0.555	0	0.333	0.111	0.222	0.222	0	0.197215
226	0	0.222	0	0	0.778	0.333	0	0	1.26692
227	0	0	0	0.667	0.222	0	0	0.111	-0.564282
228	0	0.111	0	0.333	0.444	0.222	0.111	0	0.36859
229	0	0	0	0.8	0	0	0.4	0	-0.909353
230	0.111	0.889	0	0	0.111	0	0	0	0.715227
231	0	0.625	0	0	0.125	0.375	0.375	0	1.37064
232	0.286	0.143	0	0.714	0	0	0.286	0	-1.02681
233	0	0	0	0	0.25	0.75	0	0	1.43879
234	0.571	0.857	0	0.571	0	0	0.714	0	-0.414688
235	0.143	0	0	0.286	0	0.429	0.286	0	0.288856
236	0.2	0	0	0.8	0	0	0.8	0	-1.01041
237	0	0.8	0	0.4	0	0	0.4	0	0.294504
238	0	0	0	0.5	0.5	0.75	0.25	0	1.03421
239	0.25	0.75	0	0	0.25	0	1	0	0.834017
240	0	0.75	0	0.75	0	0	1	0	-0.0182682
241	0.833	0.833	0	0	0	0	0	0	-0.205834
242	0	0	0	0.857	0	0	0.143	0	-1.06021
243	0	0	0	1	0	0	0.8	0	-1.04625
244	0.9	0	0	0.3	0	0	0.1	0	-1.35347
245	0.5	0.375	0	1	0	0	0.625	0	-1.3302
246	0.444	0.444	0	1	0	0	0.333	0	-1.29675
247	0.625	0.625	0	0.375	0	0	0.125	0	-0.599538
248	0.4	0.2	0	0.1	0.5	0.1	0.1	0	0.12788
249	0.429	0	0	0.714	0	0	0	0	-1.39464
250	0	0	0	1	0	0	0	0	-1.28743
251	0.222	0.111	0	0.556	0	0.111	0.556	0	-0.509927
252	0	0	0	1	0	0	0	0	-1.28743
253	0.182	0.545	0	0	0	0.545	0.455	0	1.3313
254	0.154	0	0	0	0.538	0.538	0	0.077	1.19974
255	0.75	0.125	0	0	0.375	0.125	0.5	0	-0.114628
256	0	0	0	0.571	0.143	0.286	0	0	-0.155237
257	0.1	0.1	0	0.2	0.4	0.4	0.1	0	0.689991
258	0.333	0	0.167	0.667	0	0.167	0.167	0	-1.26118
259	0.4	0.2	0	0	0	0.2	0	0.6	0.874386
260	0	0	0	0.714	0	0	0	0.429	-0.343332
261	0	0	0	0	0.5	0.417	0.083	0.167	1.28565
262	0	0	0	0.25	0	0.75	0	0.5	1.62437
263	0.083	0	0	0.083	0.25	0.667	0	0	1.09885
264	0.455	0.091	0	0	0.091	0.455	0	0.182	0.651569
265	0.833	0	0	0.167	0	0	0	0	-1.13814
266	0	0	0	1	0	0	0	0	-1.28743
267	0.555	0	0	0.444	0	0	0	0.111	-1.03767
268	0	0	0	1	0	0	0	0	-1.28743
269	0.571	0	0	0.571	0	0	0	0	-1.36791
270	0.429	0.143	0	0.143	0	0.286	0	0	-0.0501759
271	0.2	0	0	0.8	0	0	0	0	-1.25158
272	0.333	0	0	0.667	0	0	0	0	-1.22775
273	0	0	0	0.714	0	0.286	0	0	-0.433014
274	1	0.333	0	0	0	0	0	0	-0.821459
275	0.25	0	0	0.875	0	0	0	0	-1.40355
276	0.571	0.286	0	0	0	0.714	0	0	0.827312
277	0.714	0.429	0	0.143	0	0	0.571	0	-0.433807
278	0.273	0.091	0	0.091	0.273	0.545	0.091	0.091	0.913607
279	0.857	0.286	0	0.143	0	0	0	0.286	-0.503632
280	1	0.375	0	0	0	0	0	0	-0.785292
281	0.667	0.222	0	0	0.111	0.222	0	0	-0.0978892
282	0.857	0	0	0.286	0	0	0	0	-1.31794
283	1	0.143	0	0	0	0	0.714	0	-0.769819
284	0	0	0	1	0	0	0	0	-1.28743
285	0	0	0	0	0.445	0.667	0.111	0	1.45889
286	0	0	0	0.2	0.2	0.6	0.2	0	0.953841
287	0.167	0.167	0	0	0.167	0.834	0.334	0	1.58665
288	0	0.125	0	0.375	0.375	0.25	0.125	0	0.333196
289	0	0.111	0	0	0.334	0.778	0.111	0	1.67046
290	0	0	0	0	0.334	0.778	0	0	1.54142
291	0	0	0	0	0.167	0.834	0.5	0	1.67796
292	0.714	0.286	0.143	0	0	0.714	0	0	0.353992
293	0.125	0.125	0	0.375	0	0.5	0.375	0	0.449394
294	0	0.75	0	0.25	0	0	0.5	0.75	1.48151
295	0	0.2	0	0.5	0.3	0.2	0.2	0	0.125329
296	0	0	0	0	0.625	0.25	0.125	0.125	1.03991
297	0	0.167	0	0	0.167	0.833	0	0	1.66933
298	0	0	0	0.75	0	0.25	1	0	-0.239092
299	0.222	0	0	0.556	0.222	0	0.556	0.111	-0.499782
300	0	0	0	0.1	0	0.9	0.1	0	1.43143
301	0	0	0	0.6	0.2	0.2	0.6	0	-0.120554
302	0	0	0	0	0.4	0.6	0	0	1.28205
303	0	0	0	0.714	0	0.286	0	0	-0.433014
304	0.222	0.778	0.333	0.222	0.111	0	0.222	0	-0.455423
305	0	0.455	0	0.091	0.273	0.636	0.091	0	1.56214
306	0	0.125	0	0.625	0.125	0.25	0	0	-0.190112
307	0.286	0	0	0.429	0	0.429	0.571	0	0.0321994
308	0	0	0	0	0.375	0.625	0	0	1.30817
309	0	0	0.2	0.6	0.4	0.2	0.4	0	-0.490179
310	0	0.2	0	0	0.6	0.1	0.3	0	0.825707
311	0	0	0	0.333	0	0.833	0.167	0	1.03776
312	0	0	0	0.5	0.333	0.167	0.833	0	0.109455
313	0	0	0	0.5	0	0.333	0.5	0	0.0731322
314	0	0	0	0.833	0	0	0.833	0	-0.821302
315	0	0	0	0.8	0	0	0	0	-1.02994
316	0.167	0	0	0.833	0	0	0.667	0	-1.05642
317	0	0	0	0	0.333	0.333	0.5	0.167	1.15916
318	0	0	0	0.8	0	0	0	0	-1.02994
319	0.167	0.5	0.167	1	0	0	0.333	0	-1.30924
320	0.25	0.25	0	0.5	0.25	0.25	0.5	0	0.0340218
321	0.333	0	0	0.667	0	0	0.667	0.333	-0.579646
322	0	0	0	1	0	0	0	0	-1.28743
323	0	0	0	1	0	0	0	0	-1.28743
324	0	0.2	0	1	0	0	0.6	0	-0.934323
325	0.5	0.833	0	0	0	0	0	0	0.163199
326	0	0	0	1	0	0	0.5	0	-1.13669
327	0	0.2	0	0.6	0	0.4	0.4	0	0.200366
328	0	0.6	0	0.2	0.8	0	0.2	0	0.843528
329	0.2	0.8	0	0.6	0	0	0	0	-0.305211
330	0	0.833	0	0.5	0	0	0.833	0	0.324715
331	0	0	0	0.8	0	0.2	0	0	-0.689935
332	0	1	0	0.25	0	0	1	0	0.840722
333	0	0.556	0	0.556	0	0	0.222	0	-0.170107
334	0.6	0.6	0	0.2	0	0	0.4	0	-0.285157

## Sheet: External validation cohort
ID	TACS1	TACS2	TACS3	TACS4	TACS5	TACS6	TACS7	TACS8	TACS-score
1	0.461538	0	0	0.692308	0	0	0.0769231	0	-1.37959
2	0.142857	0	0	0.857143	0.142857	0.142857	0.142857	0	-0.882314
3	0	0	0	1	0	0	0	0	-1.28743
4	0	0	0	0	1	0	0	0	0.655068
5	0	0	0	0.222222	0.111111	0.777778	0	0	1.10894
6	0	0	0	0.142857	0.428571	0.571429	0	0.285714	1.45182
7	0.142857	0	0	0.857143	0	0	0	0	-1.26182
8	0.333333	0.0833333	0	0.583333	0	0.0833333	0.25	0	-0.831606
9	0	0	0	0.222222	0	0.888889	0.111111	0.111111	1.4077
10	0.636364	0	0	0.727273	0	0	0	0	-1.64153
11	0	0	0	0	0.25	0.75	0	0	1.43879
12	0.125	0	0	0	0.375	0.625	0	0	1.16964
13	0.3	0	0	0.4	0.3	0.1	0	0	-0.48091
14	0	0	0	0.6	0.4	0.4	0	0	0.169583
15	0.5	0	0.166667	0.333333	0.166667	0	0	0	-1.24102
16	0.166667	0	0	0.5	0.166667	0.333333	0	0	-0.15256
17	0	0	0	0.6	0.4	0	0	0	-0.510429
18	0.142857	0	0	0.857143	0	0	0	0	-1.26182
19	0.428571	0	0	0.714286	0	0.142857	0	0	-1.15168
20	0.222222	0	0	1	0	0	0.222222	0	-1.4667
21	0.142857	0	0	0.857143	0	0.285714	0	0.142857	-0.584329
22	0	0	0	1	0	0	0	0	-1.28743
23	0.333333	0	0	0.888889	0	0	0.222222	0	-1.44679
24	0.3	0	0	0.3	0.4	0.3	0	0	0.0533461
25	0.375	0	0.125	0	0.375	0.125	0	0	-0.232639
26	0	0	0	1	0	0	0	0	-1.28743
27	0	0	0	1	0	0	0	0	-1.28743
28	0	0	0	0.375	0.25	0.375	0	0	0.318494
29	0	0	0	0.5	0	0.5	0	0	0.206302
30	0	0.1	0	0.5	0	0.5	0.2	0	0.352707
31	0.25	0.125	0.125	0	0.125	0.5	0	0	0.48727
32	0	0	0	0	0	1	0	0	1.70003
33	0	0	0	0.875	0.125	0.25	0	0	-0.619607
34	0.222222	0	0	0.333333	0.444444	0.111111	0	0.111111	-0.0462212
35	0	0	0	1	0	0	0	0	-1.28743
36	0.1	0	0.1	0.6	0.1	0.2	0	0	-0.697936
37	0.1	0	0	0.8	0	0.3	0.2	0	-0.570459
38	0.5	0	0.25	0.5	0	0.25	0	0	-1.32324
39	0.25	0	0	1	0	0.125	0	0	-1.35198
40	0	0	0	0.818182	0	0.181818	0	0	-0.744253
41	0.25	0	0	0.25	0.75	0	0	0	-0.107608
42	0.888889	0	0	0.111111	0.111111	0.222222	0	0	-0.677551
43	0.181818	0	0	0.545455	0.181818	0.0909091	0	0	-0.630074
44	0	0	0	1	0	0	0	0	-1.28743
45	0	0	0	0.714286	0.428571	0	0	0	-0.638847
46	0.727273	0	0	0.545455	0	0.0909091	0.0909091	0	-1.32625
47	0	0	0	1	0	0	0	0.0909091	-1.16539
48	0	0	0	0.375	0	0.75	0	0	0.792238
49	0.875	0.25	0.125	0	0	0	0	0	-1.02962
50	0.6	0.1	0	0.4	0.2	0.1	0	0	-0.792768
51	0.25	0	0	0.625	0.25	0.125	0	0	-0.705423
52	0	0	0	1	0.2	0	0	0	-1.15641
53	0.166667	0	0	0	0.5	0.333333	0	0	0.70951
54	0	0	0.125	0.625	0.375	0	0	0.125	-0.666406
55	0	0.0909091	0	0.818182	0	0	0	0.0909091	-0.85303
56	0	0	0	0.333333	0.333333	0.333333	0	0	0.355891
57	0	0	0	0.4	0.6	0.2	0	0	0.218076
58	0.25	0	0	0.25	0	0.5	0	0	0.251107
59	0	0	0	1	0	0	0	0	-1.28743
60	0.222222	0.111111	0.111111	0.555556	0.111111	0.111111	0	0	-0.848785
61	0	0	0	1	0	0	0	0	-1.28743
62	0.222222	0	0.111111	0.666667	0.111111	0	0	0	-1.2764
63	0	0	0	1	0	0	0	0	-1.28743
64	0.25	0	0	0.5	0	0.25	0	0	-0.495758
65	0.333333	0	0.166667	0.333333	0.333333	0	0	0	-0.947143
66	0	0	0	0	1	0	0	0	0.655068
67	0	0	0	0.8	0	0.2	0	0	-0.689935
68	0.125	0	0	0.25	0.625	0.125	0	0	0.161539
69	0.166667	0	0	0.666667	0	0.333333	0	0	-0.476309
70	0.2	0	0	0.2	0.2	0.4	0	0	0.331899
71	0	0	0	1	0	0	0	0	-1.28743
72	0	0	0	0.8	0	0.2	0	0	-0.689935
73	0	0	0	1	0	0	0	0	-1.28743
74	0.454545	0.0909091	0.181818	0.545455	0	0.181818	0	0	-1.2189
75	0.4	0	0	0.5	0.1	0.2	0.1	0	-0.651337
76	0.5	0	0	0	0	0.5	0	0	0.295912
77	0	0	0	0.875	0	0.125	0	0	-0.913995
78	0	0	0	1	0	0	0	0	-1.28743
79	0	0	0	1	0	0	0	0.1	-1.15319
80	0.25	0	0	0.25	0	0.5	0	0.25	0.586707
81	0	0	0	0.8	0	0.2	0	0	-0.689935
82	0	0	0	1	0	0	0	0	-1.28743
83	0.857143	0	0	0	0	0.142857	0	0	-0.707031
84	0	0	0	1	0	0	0	0	-1.28743
85	0.125	0	0	0.875	0.125	0	0.125	0	-1.14546
86	0	0	0	0.833333	0.166667	0	0	0	-0.963678
87	0.333333	0.222222	0	0.111111	0.555556	0.111111	0	0	0.231726
88	0.222222	0	0	0.777778	0	0	1	0	-0.94613
89	0.55	0.2	0	0.55	0	0.2	0	0	-0.805371
90	0.166667	0	0	0.5	0.166667	0.333333	0	0	-0.15256
91	0.5	0	0	0.875	0	0.25	0	0	-1.25559
92	0	0	0	0.333333	0.5	0.5	0	0	0.748407
93	0	0	0	0.6	0.4	0	0	0	-0.510429
94	0	0	0	1	0	0	0.666667	0	-1.08645
95	0.785714	0	0	0.357143	0	0	0	0	-1.33053
96	0.4	0	0.1	0.1	0.3	0.3	0	0	-0.0856683
97	0.7	0.1	0	0.6	0	0	0.2	0	-1.4018
98	0	0	0.142857	0.857143	0	0	0	0	-1.41804
99	0.333333	0	0	0.777778	0	0	0.111111	0	-1.33724
100	0	0	0	1	0	0	1	0	-0.985956
101	0.6	0	0	0.6	0.2	0	0.2	0	-1.24607
102	0.428571	0	0	0.142857	0	0.714286	0	0.142857	0.747215
103	0.333333	0	0.111111	0.777778	0	0	0.111111	0	-1.58187
104	0.222222	0.111111	0	0.666667	0	0.222222	0	0	-0.63109
105	0.333333	0	0	0.777778	0.222222	0	0.111111	0	-1.19167
106	0.333333	0	0	0.5	0.166667	0	0	0	-0.903938
107	0	0	0	0.8	0	0.2	0	0	-0.689935
108	0.166667	0	0	0.5	0.333333	0.166667	0	0	-0.32672
109	0	0	0	0.375	0.375	0.25	0	0	0.187873
110	0	0	0	0.428571	0.142857	0.428571	0	0	0.270411
111	0.2	0	0	1	0	0	0	0	-1.50907
112	0	0	0	0.571429	0	0.571429	0.428571	0	0.364975
113	0	0	0	0	0.5	0.5	0	0	1.17755
114	0	0	0	0.125	0.625	0.5	0	0	1.0985
115	0	0	0	1	0.111111	0	0	0.111111	-1.06549
116	0	0	0	0	0.571429	0.428571	0	0	1.10291
117	0.125	0	0	0.875	0	0.125	0.125	0	-1.01484
118	0.375	0	0	0.375	0.25	0.125	0	0	-0.522092
119	0.2	0	0	0	0.8	0.2	0	0	0.642419
120	0.0909091	0.181818	0	0.636364	0.272727	0.181818	0	0	-0.275701
121	0.4	0	0	0.6	0	0.2	0	0	-0.875733
122	0.5	0	0	0.167	0.167	0.333	0.167	0	-0.042575
123	0.5	0	0	0.125	0.125	0.25	0	0	-0.208141
124	0.25	0	0	0	0.5	0.25	0	0	0.47549
125	0	0	0	0.888889	0	0.111111	0	0.111111	-0.806332
126	0	0	0	1	0	0	0.166667	0	-1.23718
127	0	0	0	0.875	0.375	0.25	0.25	0	-0.380473
128	0.5	0	0	0.75	0	0	0	0	-1.51967
129	0.181818	0	0	0.636364	0.272727	0.0909091	0.0909091	0	-0.660154
130	0.5	0	0	0.625	0	0	0	0	-1.35875
131	0.0909091	0	0	0.818182	0.0909091	0.0909091	0	0	-0.939996
132	0.428571	0	0	0.714286	0	0	0.142857	0	-1.35147
133	0	0	0	1	0	0	0	0	-1.28743
134	0	0	0	0.75	0.125	0.375	0.375	0	-0.133124
135	0	0	0	1	0	0	0	0	-1.28743
136	0	0	0	1	0	0	0	0	-1.28743
137	0.142857	0	0	0.571429	0	0.285714	0	0	-0.408265
138	0	0	0	1	0	0	0	0	-1.28743
139	0	0	0	0.818182	0	0.272727	0	0	-0.589705
140	0	0	0	1	0	0	0	0	-1.28743
141	0	0	0	0	0.714286	0.285714	0	0	0.953629
142	0.166667	0	0	0.333333	0.166667	0.333333	0	0	0.0620113
143	0.4	0	0	0.4	0	0.2	0	0	-0.618248
144	0	0	0	0.142857	0	0.857143	0	0.285714	1.65679
145	0	0	0.333333	0	0	0.333333	0	0.333333	0.280237
146	0	0	0	0	0.571429	0.428571	0	0.142857	1.29468
147	0	0	0	0.444444	0	0.777778	0	0	0.750057
148	0.111111	0	0	0.888889	0.111111	0	0.111111	0	-1.16123
149	0	0	0	0.428571	0.142857	0.714286	0.142857	0	0.799202
150	0	0.1	0.1	0.1	0	0.8	0	0	1.09722
151	0	0	0	0.75	0	0.25	0	0	-0.540563
152	0	0	0	0	0	0.833333	0	0.333333	1.86416
153	0	0	0	0.143	0.143	0.714	0	0	1.12397
154	0	0	0	0.875	0	0.125	0.625	0	-0.725576
155	0	0	0	0.5	0.125	0.5	0	0	0.288185
156	0	0.1	0	0.2	0.7	0.1	0	0.1	0.591416
157	0.125	0	0	0	0.375	0.5	0	0	0.95714
158	0.111	0	0	0.444	0.667	0.222	0	0.111	0.268329
159	0	0	0	0.273	0.364	0.455	0	0.182	0.903905
160	0	0	0	0	0.571	0.571	0	0	1.34577
161	0	0	0	0.667	0	0.333	0	0.667	0.603327
162	0	0	0	1	0	0	0	0	-1.28743
163	0	0	0	0.4	0	0.6	0	0.1	0.639288
164	0.143	0	0	1	0	0	0	0	-1.44574
165	0.143	0	0	1	0	0	0	0.143	-1.25397
166	0.125	0	0	0	0	0.875	0	0.125	1.5168
167	0	0	0	0.091	0.273	0.545	0	0.182	1.23298
168	0	0	0	0	0	1	0.143	0	1.7431
169	0.25	0.125	0.125	0.375	0	0.125	0	0	-0.71491
170	0	0	0	0	0.857	0.429	0	0	1.29007
171	0	0	0	0.25	0.25	0.75	0.125	0	1.15462
172	0	0	0	0	0	1	0	0	1.70003
173	0.111	0	0	0.556	0	0.333	0	0	-0.271694
174	0.286	0	0	0.714	0	0	0	0.143	-1.04445
175	0	0	0	0.8	0	0	0	0.2	-0.761461
176	0	0	0	0.429	0.143	0.429	0	0.143	0.462183
177	0	0	0.143	0.429	0.286	0.857	0	0	0.778046
178	0.5	0	0	0.5	0	0	0	0	-1.19782
179	0	0	0	0.333	0	0.667	0	0	0.704212
180	0	0	0	0.714	0	0	0	0.429	-0.344276
181	0	0	0	0.167	0	0.833	0	0	1.20212
182	0	0	0	0.182	0.091	0.636	0	0.091	1.02935
183	0	0	0.125	0.5	0.125	0.375	0	0.125	-0.0317334
184	0	0	0	0.667	0.167	0.333	0	0	-0.18243
185	0	0	0	0.4	0	0.4	0	0.2	0.433522
186	0	0	0	0.167	0.833	0.333	0	0	0.897996
187	0.25	0	0	0.25	0.25	0.5	0	0.25	0.750474
188	0	0	0	0.875	0	0.25	0	0	-0.701491
189	0	0	0.167	0	0	0.667	0	0.167	0.990134
190	0.3	0	0.1	0.1	0.1	0.4	0	0.3	0.466863
191	0	0	0.083	0	0.333	0.667	0.083	0	1.19336
192	0	0	0	0.714	0.143	0.143	0.429	0	-0.453946
193	0	0	0.091	0.091	0	0.909	0	0	1.22829
194	0	0	0	0.4	0.1	0.6	0	0	0.570555
195	0	0	0	0	1	0	0	0	0.655068
196	0	0	0.111	0.222	0.556	0.333	0	0.222	0.698185
197	0	0	0.111	0.222	0.111	0.556	0.111	0	0.520013
198	0	0	0	0	0	1	0	0	1.70003
199	0	0	0	0.333	1	0	0	0	0.225926
200	0	0	0	0	0.333	0.667	0	0.667	2.24664
201	0	0	0	0	0.364	0.727	0	0.091	1.59663
202	0	0	0	0.2	0.4	0.4	0	0	0.684554
203	0	0	0	0.25	0.25	0.5	0	0.375	1.19533
204	0	0	0	0.4	0.6	0.2	0	0	0.218076
205	0	0	0	0.333	0	0.667	0	0	0.704212
206	0.143	0	0	0	0.286	0.714	0	0	1.24315
207	0	0	0	1	0	0	0	0.143	-1.09566
208	0	0	0	0	0.5	0.75	0	0	1.60256
209	0	0	0	0	0	0.857	0	0	1.45717
210	0	0	0	0.5	0	0	0	0.833	0.474955
211	0.364	0	0	0.091	0.182	0.455	0	0.182	0.615894
212	0	0	0	0.25	0	0.75	0	0.25	1.28877
213	0	0	0	0	0	1	0	0	1.70003
214	0	0	0	0.4	0	0.6	0	0	0.505048
215	0	0	0	0.3	0	0.8	0	0	0.973797
216	0	0	0	0.25	0.25	0.75	0	0	1.11693
217	0	0	0	0.182	0	0.818	0.091	0.182	1.42834
218	0	0	0	0	0.429	0.571	0	0	1.25219
219	0	0	0	1	0	0	0	0	-1.28743
220	0	0	0	0.833	0	0	0	0.667	-0.177921
221	0	0	0	0.571	0.286	0.429	0	0.143	0.371846
222	0	0	0	0.143	0	1	0	0	1.51611
223	0	0	0	0.375	0.25	0.5	0.125	0	0.568681
224	0	0	0	1	0	0	0	0	-1.28743
225	0	0	0	0	0	1	0.1	0	1.73018
226	0	0	0	0.6	0	0.6	0	0	0.247562
227	0	0	0	0.167	0.667	0.333	0	0	0.788818
228	0.091	0	0	0.818	0	0.273	0	0	-0.690451
229	0	0	0	0.8	0	0.2	0	0	-0.689935
230	0	0	0	1	0	0	0	0	-1.28743
231	0	0	0	0.75	0	0.375	0.125	0	-0.290375
232	0.222	0	0	0.778	0.111	0.111	0	0	-0.985923
233	0.667	0	0	0.667	0	0	0	0	-1.59709
234	1	0	0	0.25	0	0	0	0	-1.43006
235	0.455	0.364	0	0.727	0	0	0.091	0	-1.0995
236	0	0	0	0.667	0	0.333	0	0	-0.291608
237	0	0	0	0.2	0.4	0.4	0	0	0.684554
238	0.273	0	0	0.455	0.091	0.182	0	0	-0.518784
239	0.75	0.625	0	0.5	0	0	0.125	0	-0.898993
240	0.25	0	0	0.5	0.25	0.5	0	0	0.093017
241	0.75	0	0	0.25	0	0.5	0.25	0	-0.22763
242	0	0	0	1	0.143	0	0	0	-1.19385
243	0	0	0	1	0	0	0	0	-1.28743
244	0.143	0	0	0.857	0	0	0.143	0	-1.21876
245	0	0	0	1	0	0	0	0	-1.28743
246	0	0	0	0	0.75	0.25	0	0	0.916309
247	0	0	0	0.833	0.167	0	0	0	-0.963678
248	0.571	0	0	0	0	0.429	0	0	0.0953231
249	0	0	0	0.571	0	0.429	0	0	-0.00708791
250	0.8	0	0	0.2	0	0	0	0	-1.14405
251	0.429	0	0	0.286	0	0.571	0	0	0.128664
252	0	0	0	0.778	0	0.222	0	0	-0.623548
253	0.286	0	0	0.857	0	0	0.143	0	-1.37707
