# Supplementary material for: Computer-assisted quantification of tumor-associated collagen signatures to improve the prognosis prediction of breast cancer
Source: BMC Med. 2021 Nov 18;19:273. doi: 10.1186/s12916-021-02146-7 (PMC8600902; doi:10.1186/s12916-021-02146-7)
Supplement: Supplementary file 4 — Additional file 4. Clinical Factors, CLI-score. [file 12916_2021_2146_MOESM4_ESM.xlsx]

## Sheet: Training cohort
ID	Age	Subtype	Size	Node	Stage	Grade	ER	PR	HER2	CT	RT	CLI-score	DFS	status
1	≤50	Luminal A	≤2cm	0	Ⅰ	G1	Positive	Positive	Negative	Yes	No	-1.0178	73	1
2	>50	Luminal B	2-5cm	1-3	Ⅱ	G2	Positive	Positive	Negative	Yes	No	0.50286	94	0
3	≤50	Triple-negative	2-5cm	1-3	Ⅱ	G3	Negative	Negative	Negative	Yes	Yes	0.79656	95	0
4	>50	Luminal B	≤2cm	≥4	Ⅲ	G2	Positive	Positive	Negative	Yes	No	1.05305	94	0
5	≤50	Luminal A	≤2cm	≥4	Ⅲ	G2	Positive	Positive	Negative	Yes	Yes	0.414105	94	0
6	>50	Triple-negative	≤2cm	0	Ⅰ	G2	Negative	Negative	Negative	Yes	No	-0.16314	94	0
7	≤50	Luminal B	2-5cm	≥4	Ⅲ	G3	Positive	Positive	Positive	Yes	Yes	1.49665	95	0
8	≤50	Luminal A	≤2cm	0	Ⅰ	G2	Positive	Positive	Negative	No	No	0.09086	88	0
9	≤50	Luminal B	2-5cm	1-3	Ⅱ	G1	Positive	Positive	Positive	Yes	Yes	0.28356	91	0
10	≤50	Luminal A	≤2cm	1-3	Ⅱ	G2	Positive	Positive	Negative	Yes	Yes	-0.38418	92	0
11	≤50	Luminal B	≤2cm	0	Ⅰ	G2	Positive	Positive	Negative	No	Yes	0.62802	90	0
12	≤50	Luminal A	≤2cm	≥4	Ⅲ	G2	Positive	Positive	Negative	Yes	Yes	0.414105	91	0
13	≤50	Luminal A	2-5cm	≥4	Ⅲ	G1	Positive	Positive	Negative	Yes	Yes	0.571345	89	0
14	≤50	Luminal B	≤2cm	0	Ⅰ	G3	Positive	Negative	Negative	Yes	Yes	-0.06584	5	1
15	≤50	Triple-negative	2-5cm	0	Ⅱ	G2	Negative	Negative	Negative	Yes	No	0.06786	90	0
16	>50	Luminal A	2-5cm	0	Ⅱ	G2	Positive	Positive	Negative	Yes	No	-0.38574	86	0
17	>50	Luminal B	≤2cm	≥4	Ⅲ	G2	Positive	Positive	Negative	Yes	Yes	1.0797	18	1
18	>50	Triple-negative	2-5cm	1-3	Ⅱ	G3	Negative	Negative	Negative	Yes	No	0.925	90	0
19	>50	Triple-negative	2-5cm	1-3	Ⅱ	G3	Negative	Negative	Negative	Yes	No	0.925	86	0
20	≤50	Luminal B	2-5cm	≥4	Ⅲ	G2	Positive	Positive	Negative	Yes	Yes	1.17271	92	0
21	≤50	Luminal B	2-5cm	0	Ⅱ	G1	Positive	Positive	Negative	Yes	No	-0.1212	86	0
22	>50	Luminal A	2-5cm	0	Ⅱ	G1	Positive	Positive	Negative	Yes	No	-0.4766	92	0
23	≤50	Luminal A	>5cm	0	Ⅱ	G2	Positive	Positive	Negative	Yes	Yes	0.12152	93	0
24	≤50	Luminal B	2-5cm	1-3	Ⅱ	G3	Positive	Negative	Negative	Yes	Yes	0.69836	82	1
25	≤50	Luminal A	≤2cm	0	Ⅰ	G1	Positive	Positive	Negative	Yes	No	-1.0178	91	0
26	>50	Triple-negative	2-5cm	0	Ⅱ	G2	Negative	Negative	Negative	Yes	No	0.22296	85	0
27	>50	Luminal B	≤2cm	0	Ⅰ	G2	Positive	Positive	Negative	Yes	No	-0.26134	87	0
28	>50	Luminal B	≤2cm	1-3	Ⅱ	G2	Positive	Positive	Negative	Yes	Yes	0.28142	92	0
29	>50	Luminal B	2-5cm	≥4	Ⅲ	G2	Positive	Positive	Negative	Yes	No	1.30114	18	1
30	>50	Luminal B	≤2cm	0	Ⅰ	G2	Positive	Positive	Negative	Yes	No	-0.26134	84	0
31	≤50	Luminal A	≤2cm	0	Ⅰ	G2	Positive	Positive	Negative	Yes	No	-0.92694	85	0
32	>50	Luminal A	>5cm	0	Ⅱ	G2	Positive	Positive	Negative	Yes	No	0.24996	85	0
33	>50	HER2-enriched	2-5cm	0	Ⅱ	G1	Negative	Negative	Positive	Yes	No	0.0881	84	0
34	≤50	Luminal A	≤2cm	0	Ⅰ	G2	Positive	Positive	Negative	Yes	No	-0.92694	84	0
35	>50	Luminal B	2-5cm	≥4	Ⅲ	G2	Positive	Positive	Negative	Yes	Yes	1.3278	8	1
36	>50	Triple-negative	2-5cm	≥4	Ⅲ	G1	Negative	Negative	Negative	No	No	2.32628	80	0
37	>50	HER2-enriched	≤2cm	0	Ⅰ	G1	Negative	Negative	Positive	Yes	No	-0.298	93	0
38	≤50	Luminal B	≤2cm	0	Ⅰ	G2	Positive	Positive	Negative	Yes	No	-0.41644	83	0
39	>50	Luminal B	2-5cm	1-3	Ⅱ	G3	Positive	Positive	Negative	Yes	No	0.8268	64	1
40	≤50	Luminal B	2-5cm	≥4	Ⅲ	G2	Positive	Positive	Negative	Yes	Yes	1.17271	82	0
41	>50	Luminal B	≤2cm	0	Ⅰ	G2	Positive	Negative	Negative	Yes	No	-0.26134	95	0
42	≤50	Luminal B	≤2cm	0	Ⅰ	G2	Positive	Positive	Negative	Yes	No	-0.41644	81	0
43	≤50	Luminal A	≤2cm	0	Ⅰ	G2	Positive	Positive	Negative	Yes	No	-0.92694	84	0
44	≤50	Luminal A	2-5cm	≥4	Ⅲ	G2	Positive	Positive	Negative	Yes	Yes	0.662205	92	0
45	≤50	Luminal B	2-5cm	0	Ⅱ	G2	Positive	Positive	Negative	Yes	No	-0.03034	82	0
46	≤50	Luminal B	2-5cm	0	Ⅱ	G2	Positive	Positive	Negative	Yes	No	-0.03034	81	0
47	≤50	Luminal B	2-5cm	0	Ⅱ	G2	Positive	Negative	Positive	Yes	No	-0.03034	84	0
48	>50	HER2-enriched	2-5cm	1-3	Ⅱ	G1	Negative	Negative	Positive	Yes	Yes	0.49286	93	0
49	>50	HER2-enriched	≤2cm	0	Ⅰ	G3	Negative	Negative	Positive	Yes	No	0.1168	91	0
50	≤50	Luminal B	≤2cm	0	Ⅰ	G2	Positive	Positive	Positive	Yes	No	-0.41644	81	0
51	>50	Luminal A	2-5cm	0	Ⅱ	G1	Positive	Positive	Negative	Yes	No	-0.4766	82	0
52	>50	Luminal B	≤2cm	≥4	Ⅲ	G2	Positive	Positive	Negative	Yes	Yes	1.0797	81	0
53	≤50	Luminal B	≤2cm	0	Ⅰ	G3	Positive	Positive	Negative	Yes	Yes	-0.06584	81	0
54	>50	Luminal A	≤2cm	0	Ⅰ	G1	Positive	Positive	Negative	No	No	0.1551	71	1
55	≤50	Luminal B	≤2cm	≥4	Ⅲ	G2	Positive	Negative	Negative	Yes	Yes	0.924605	33	1
56	≤50	Triple-negative	≤2cm	0	Ⅰ	G3	Negative	Negative	Negative	Yes	No	0.0057	80	0
57	>50	Luminal B	2-5cm	≥4	Ⅲ	G2	Positive	Positive	Negative	Yes	Yes	1.3278	80	0
58	>50	Luminal B	2-5cm	1-3	Ⅱ	G2	Positive	Positive	Positive	Yes	Yes	0.52952	80	0
59	≤50	Luminal B	2-5cm	≥4	Ⅲ	G2	Positive	Positive	Negative	Yes	Yes	1.17271	83	0
60	≤50	Luminal B	≤2cm	1-3	Ⅱ	G3	Positive	Positive	Negative	Yes	No	0.4236	79	0
61	>50	Luminal B	2-5cm	≥4	Ⅲ	G2	Positive	Positive	Negative	Yes	Yes	1.3278	56	1
62	≤50	Luminal A	2-5cm	0	Ⅱ	G1	Positive	Positive	Negative	Yes	No	-0.6317	79	0
63	≤50	Luminal A	2-5cm	≥4	Ⅲ	G2	Positive	Positive	Negative	Yes	Yes	0.662205	78	0
64	≤50	Luminal A	2-5cm	0	Ⅱ	G2	Positive	Positive	Negative	Yes	No	-0.54084	79	0
65	≤50	Luminal B	2-5cm	1-3	Ⅱ	G3	Positive	Positive	Negative	Yes	No	0.6717	79	0
66	>50	Luminal B	2-5cm	0	Ⅱ	G3	Positive	Positive	Negative	Yes	No	0.4487	78	0
67	>50	Luminal B	2-5cm	0	Ⅱ	G2	Positive	Negative	Negative	Yes	No	0.12476	79	0
68	≤50	Luminal B	2-5cm	0	Ⅱ	G3	Positive	Positive	Positive	Yes	No	0.2936	78	0
69	≤50	Luminal A	2-5cm	1-3	Ⅱ	G1	Positive	Positive	Negative	Yes	No	-0.2536	80	0
70	≤50	Luminal B	2-5cm	0	Ⅱ	G3	Positive	Positive	Negative	Yes	No	0.2936	80	0
71	>50	Luminal B	≤2cm	≥4	Ⅲ	G1	Positive	Positive	Positive	Yes	Yes	0.988845	88	0
72	>50	Triple-negative	2-5cm	0	Ⅱ	G1	Negative	Negative	Negative	Yes	No	0.1321	80	0
73	>50	Luminal B	2-5cm	≥4	Ⅲ	G2	Positive	Positive	Negative	Yes	Yes	1.3278	86	0
74	≤50	Luminal B	2-5cm	0	Ⅱ	G2	Positive	Negative	Positive	Yes	No	-0.03034	80	0
75	≤50	Luminal B	≤2cm	1-3	Ⅱ	G2	Positive	Positive	Positive	Yes	Yes	0.12632	93	0
76	>50	Luminal B	2-5cm	≥4	Ⅲ	G2	Positive	Negative	Negative	Yes	Yes	1.3278	94	0
77	>50	Luminal B	≤2cm	0	Ⅰ	G1	Positive	Negative	Negative	Yes	No	-0.3522	93	0
78	≤50	Luminal A	2-5cm	0	Ⅱ	G1	Positive	Positive	Negative	Yes	No	-0.6317	30	1
79	≤50	Luminal B	≤2cm	0	Ⅰ	G2	Positive	Positive	Negative	Yes	Yes	-0.38978	94	0
80	>50	Triple-negative	≤2cm	0	Ⅰ	G3	Negative	Negative	Negative	Yes	No	0.1608	90	0
81	>50	Luminal A	≤2cm	0	Ⅰ	G2	Positive	Positive	Negative	Yes	No	-0.77184	86	0
82	>50	Triple-negative	2-5cm	0	Ⅱ	G3	Negative	Negative	Negative	Yes	No	0.5469	87	0
83	>50	Luminal B	≤2cm	0	Ⅰ	G2	Positive	Positive	Negative	Yes	No	-0.26134	79	0
84	>50	Luminal A	2-5cm	1-3	Ⅱ	G2	Positive	Positive	Negative	Yes	No	-0.00764	79	0
85	>50	Luminal A	≤2cm	0	Ⅰ	G1	Positive	Positive	Negative	No	No	0.1551	86	0
86	>50	Luminal B	≤2cm	≥4	Ⅲ	G2	Positive	Negative	Positive	Yes	No	1.05305	86	0
87	>50	Triple-negative	≤2cm	0	Ⅰ	G2	Negative	Negative	Negative	Yes	No	-0.16314	87	0
88	≤50	HER2-enriched	≤2cm	≥4	Ⅲ	G1	Negative	Negative	Positive	Yes	Yes	0.887945	88	0
89	>50	HER2-enriched	2-5cm	1-3	Ⅱ	G2	Negative	Negative	Positive	Yes	Yes	0.58372	89	0
90	>50	Luminal B	2-5cm	0	Ⅱ	G2	Positive	Positive	Negative	Yes	No	0.12476	55	1
91	≤50	Luminal A	≤2cm	0	Ⅰ	G1	Positive	Positive	Negative	Yes	No	-1.0178	88	0
92	>50	Luminal A	2-5cm	1-3	Ⅱ	G1	Positive	Positive	Negative	Yes	No	-0.0985	87	0
93	≤50	Luminal A	2-5cm	1-3	Ⅱ	G2	Positive	Positive	Negative	Yes	Yes	-0.13608	86	0
94	≤50	Triple-negative	≤2cm	0	Ⅰ	G3	Negative	Negative	Negative	Yes	Yes	0.03236	78	0
95	≤50	Luminal B	2-5cm	0	Ⅱ	G2	Positive	Positive	Negative	Yes	No	-0.03034	69	1
96	≤50	Luminal B	2-5cm	1-3	Ⅱ	G2	Positive	Positive	Positive	Yes	Yes	0.37442	85	0
97	≤50	Luminal A	≤2cm	≥4	Ⅲ	G1	Positive	Positive	Negative	Yes	Yes	0.323245	59	1
98	≤50	Luminal A	≤2cm	1-3	Ⅱ	G1	Positive	Positive	Negative	Yes	No	-0.5017	52	1
99	≤50	Luminal B	≤2cm	≥4	Ⅲ	G3	Positive	Positive	Positive	Yes	Yes	1.24855	38	1
100	≤50	Luminal B	2-5cm	≥4	Ⅲ	G2	Positive	Positive	Negative	No	No	2.16384	58	1
101	≤50	Luminal B	>5cm	0	Ⅱ	G3	Positive	Positive	Positive	Yes	Yes	0.95596	56	1
102	≤50	Luminal B	>5cm	≥4	Ⅲ	G2	Positive	Positive	Positive	Yes	Yes	1.80841	39	1
103	≤50	Luminal B	2-5cm	≥4	Ⅲ	G2	Positive	Negative	Negative	Yes	No	1.14604	50	1
104	≤50	Luminal B	2-5cm	≥4	Ⅲ	G3	Positive	Negative	Negative	Yes	Yes	1.49665	17	1
105	≤50	Luminal B	≤2cm	1-3	Ⅱ	G2	Positive	Positive	Positive	Yes	Yes	0.12632	15	1
106	≤50	Luminal B	2-5cm	≥4	Ⅲ	G2	Positive	Positive	Positive	Yes	No	1.14604	43	1
107	≤50	Luminal B	≤2cm	1-3	Ⅱ	G2	Positive	Positive	Negative	Yes	Yes	0.12632	52	1
108	>50	Luminal B	2-5cm	≥4	Ⅲ	G3	Positive	Negative	Positive	Yes	Yes	1.65175	51	1
109	>50	Luminal B	2-5cm	0	Ⅱ	G1	Positive	Positive	Negative	Yes	No	0.0339	31	1
110	>50	Luminal B	≤2cm	0	Ⅰ	G2	Positive	Positive	Negative	Yes	No	-0.26134	60	1
111	>50	Luminal B	2-5cm	0	Ⅱ	G2	Positive	Positive	Negative	No	No	1.14256	48	1
112	≤50	HER2-enriched	≤2cm	0	Ⅰ	G1	Negative	Negative	Positive	No	Yes	0.59136	19	1
113	≤50	HER2-enriched	2-5cm	≥4	Ⅲ	G3	Negative	Negative	Positive	Yes	Yes	1.55085	18	1
114	>50	HER2-enriched	2-5cm	1-3	Ⅱ	G3	Negative	Negative	Positive	Yes	No	0.881	31	1
115	>50	HER2-enriched	>5cm	≥4	Ⅲ	G3	Negative	Negative	Positive	Yes	No	2.31499	15	1
116	>50	HER2-enriched	≤2cm	≥4	Ⅲ	G3	Negative	Negative	Positive	Yes	Yes	1.45785	9	1
117	≤50	Triple-negative	2-5cm	≥4	Ⅲ	G3	Negative	Negative	Negative	Yes	Yes	1.59485	12	1
118	≤50	Triple-negative	2-5cm	0	Ⅱ	G1	Negative	Negative	Negative	Yes	No	-0.023	25	1
119	>50	Triple-negative	2-5cm	0	Ⅱ	G3	Negative	Negative	Negative	Yes	No	0.5469	41	1
120	≤50	Luminal B	≤2cm	1-3	Ⅱ	G2	Positive	Positive	Negative	Yes	Yes	0.12632	70	0
121	≤50	Luminal B	≤2cm	0	Ⅰ	G2	Positive	Positive	Positive	Yes	No	-0.41644	100	0
122	≤50	Luminal B	≤2cm	0	Ⅰ	G1	Positive	Positive	Positive	Yes	Yes	-0.48064	97	0
123	≤50	Luminal B	2-5cm	1-3	Ⅱ	G3	Positive	Positive	Positive	Yes	Yes	0.69836	117	0
124	≤50	Luminal B	2-5cm	≥4	Ⅲ	G2	Positive	Positive	Negative	Yes	Yes	1.17271	63	1
125	≤50	Luminal B	2-5cm	≥4	Ⅲ	G2	Positive	Positive	Negative	Yes	Yes	1.17271	96	0
126	≤50	Luminal B	2-5cm	1-3	Ⅱ	G2	Positive	Positive	Negative	Yes	Yes	0.37442	154	0
127	≤50	Luminal B	≤2cm	≥4	Ⅲ	G2	Positive	Positive	Negative	Yes	Yes	0.924605	69	1
128	≤50	Luminal B	2-5cm	≥4	Ⅲ	G2	Positive	Positive	Positive	Yes	No	1.14604	105	0
129	≤50	HER2-enriched	≤2cm	0	Ⅰ	G3	Negative	Negative	Positive	Yes	No	-0.0383	108	0
130	≤50	HER2-enriched	≤2cm	0	Ⅰ	G3	Negative	Negative	Positive	Yes	No	-0.0383	118	0
131	≤50	HER2-enriched	2-5cm	1-3	Ⅱ	G3	Negative	Negative	Positive	Yes	Yes	0.75256	126	0
132	≤50	HER2-enriched	2-5cm	1-3	Ⅱ	G3	Negative	Negative	Positive	Yes	No	0.7259	108	0
133	≤50	HER2-enriched	2-5cm	0	Ⅱ	G1	Negative	Negative	Positive	Yes	No	-0.067	100	0
134	≤50	HER2-enriched	2-5cm	1-3	Ⅱ	G2	Negative	Negative	Positive	Yes	Yes	0.42862	96	0
135	≤50	HER2-enriched	≤2cm	0	Ⅰ	G1	Negative	Negative	Positive	Yes	No	-0.4531	112	0
136	≤50	HER2-enriched	≤2cm	≥4	Ⅲ	G1	Negative	Negative	Positive	Yes	No	0.861285	115	0
137	≤50	HER2-enriched	>5cm	0	Ⅱ	G1	Negative	Negative	Positive	Yes	Yes	0.59536	110	0
138	≤50	HER2-enriched	≤2cm	0	Ⅰ	G1	Negative	Negative	Positive	Yes	No	-0.4531	96	0
139	>50	HER2-enriched	2-5cm	0	Ⅱ	G2	Negative	Negative	Positive	Yes	No	0.17896	100	0
140	>50	HER2-enriched	2-5cm	1-3	Ⅱ	G2	Negative	Negative	Positive	Yes	No	0.55706	122	0
141	≤50	Triple-negative	2-5cm	1-3	Ⅱ	G2	Negative	Negative	Negative	Yes	No	0.44596	113	0
142	>50	Luminal A	≤2cm	0	Ⅰ	G2	Positive	Positive	Negative	No	No	0.24596	74	0
143	>50	Luminal A	≤2cm	0	Ⅰ	G2	Positive	Positive	Negative	Yes	No	-0.77184	73	0
144	>50	Triple-negative	2-5cm	≥4	Ⅲ	G2	Negative	Negative	Negative	Yes	No	1.39935	52	1
145	≤50	Luminal A	≤2cm	0	Ⅰ	G2	Positive	Positive	Negative	Yes	No	-0.92694	10	1
146	≤50	HER2-enriched	2-5cm	0	Ⅱ	G2	Negative	Negative	Positive	Yes	No	0.02386	75	0
147	≤50	HER2-enriched	≤2cm	1-3	Ⅱ	G2	Negative	Negative	Positive	Yes	No	0.15386	75	0
148	≤50	Luminal A	2-5cm	1-3	Ⅱ	G1	Positive	Positive	Negative	Yes	No	-0.2536	74	0
149	>50	Luminal B	≤2cm	≥4	Ⅲ	G2	Positive	Negative	Positive	Yes	No	1.05305	74	0
150	≤50	Luminal B	2-5cm	1-3	Ⅱ	G3	Positive	Positive	Negative	Yes	No	0.6717	74	0
151	≤50	Luminal B	2-5cm	1-3	Ⅱ	G2	Positive	Positive	Negative	Yes	No	0.34776	74	0
152	≤50	Luminal B	≤2cm	0	Ⅰ	G2	Positive	Positive	Negative	Yes	Yes	-0.38978	74	0
153	≤50	Luminal A	≤2cm	0	Ⅰ	G2	Positive	Positive	Negative	Yes	Yes	-0.90028	74	0
154	≤50	Luminal A	≤2cm	≥4	Ⅲ	G2	Positive	Positive	Negative	Yes	No	0.387445	84	0
155	≤50	Luminal A	2-5cm	0	Ⅱ	G2	Positive	Positive	Negative	Yes	No	-0.54084	84	0
156	≤50	Luminal B	2-5cm	0	Ⅱ	G3	Positive	Positive	Positive	Yes	No	0.2936	83	0
157	>50	Triple-negative	2-5cm	0	Ⅱ	G3	Negative	Negative	Negative	Yes	No	0.5469	78	0
158	≤50	Luminal B	≤2cm	≥4	Ⅲ	G3	Positive	Positive	Negative	Yes	No	1.22189	78	0
159	>50	Luminal A	2-5cm	0	Ⅱ	G2	Positive	Positive	Negative	No	No	0.63206	77	0
160	≤50	Triple-negative	2-5cm	0	Ⅱ	G3	Negative	Negative	Negative	Yes	No	0.3918	77	0
161	>50	Luminal A	≤2cm	0	Ⅰ	G3	Positive	Positive	Negative	Yes	No	-0.4479	77	0
162	>50	Luminal B	≤2cm	0	Ⅰ	G3	Positive	Negative	Negative	Yes	No	0.0626	76	0
163	≤50	Luminal A	2-5cm	≥4	Ⅲ	G2	Positive	Positive	Negative	Yes	Yes	0.662205	76	0
164	>50	Luminal B	2-5cm	0	Ⅱ	G3	Positive	Positive	Negative	Yes	No	0.4487	76	0
165	>50	HER2-enriched	≤2cm	0	Ⅰ	G3	Negative	Negative	Positive	No	No	1.1346	76	0
166	≤50	Luminal A	2-5cm	0	Ⅱ	G2	Positive	Positive	Negative	Yes	No	-0.54084	76	0
167	>50	Luminal A	≤2cm	0	Ⅰ	G2	Positive	Positive	Negative	Yes	No	-0.77184	75	0
168	>50	Luminal B	2-5cm	0	Ⅱ	G2	Positive	Positive	Negative	Yes	No	0.12476	85	0
169	>50	Luminal B	≤2cm	0	Ⅰ	G2	Positive	Negative	Negative	Yes	No	-0.26134	77	0
170	≤50	Luminal A	2-5cm	≥4	Ⅲ	G3	Positive	Positive	Negative	Yes	Yes	0.986145	77	0
171	>50	Luminal B	2-5cm	0	Ⅱ	G1	Positive	Positive	Negative	Yes	Yes	0.06056	7	1
172	≤50	Luminal A	2-5cm	1-3	Ⅱ	G3	Positive	Positive	Negative	Yes	No	0.1612	14	1
173	>50	Luminal B	2-5cm	1-3	Ⅱ	G2	Positive	Negative	Positive	Yes	Yes	0.52952	48	1
174	>50	Luminal A	2-5cm	0	Ⅱ	G2	Positive	Positive	Negative	Yes	No	-0.38574	38	1
175	>50	Luminal B	≤2cm	≥4	Ⅲ	G3	Positive	Positive	Positive	Yes	Yes	1.40365	26	1
176	>50	Luminal B	2-5cm	≥4	Ⅲ	G2	Positive	Positive	Positive	Yes	No	1.30114	26	1
177	≤50	Luminal B	≤2cm	≥4	Ⅲ	G1	Positive	Positive	Negative	Yes	Yes	0.833745	31	1
178	≤50	Luminal B	≤2cm	1-3	Ⅱ	G1	Positive	Negative	Positive	Yes	No	0.0088	32	1
179	>50	Luminal A	2-5cm	1-3	Ⅱ	G3	Positive	Positive	Negative	Yes	No	0.3163	53	1
180	≤50	Luminal A	2-5cm	≥4	Ⅲ	G2	Positive	Positive	Negative	Yes	No	0.635545	31	1
181	>50	Luminal B	2-5cm	≥4	Ⅲ	G2	Positive	Negative	Negative	Yes	Yes	1.3278	26	1
182	>50	Triple-negative	2-5cm	≥4	Ⅲ	G2	Negative	Negative	Negative	Yes	Yes	1.426	16	1
183	≤50	HER2-enriched	≤2cm	0	Ⅰ	G2	Negative	Negative	Positive	Yes	No	-0.36224	44	1
184	≤50	Luminal B	2-5cm	0	Ⅱ	G2	Positive	Positive	Negative	Yes	No	-0.03034	52	1
185	≤50	Luminal B	2-5cm	≥4	Ⅲ	G2	Positive	Positive	Negative	Yes	Yes	1.17271	19	1
186	>50	Luminal B	>5cm	≥4	Ⅲ	G2	Positive	Positive	Positive	Yes	No	1.93684	36	1
187	≤50	Luminal B	≤2cm	1-3	Ⅱ	G2	Positive	Positive	Negative	Yes	Yes	0.12632	42	1
188	≤50	Luminal A	≤2cm	≥4	Ⅲ	G2	Positive	Positive	Negative	Yes	Yes	0.414105	28	1
189	≤50	Luminal B	2-5cm	1-3	Ⅱ	G3	Positive	Positive	Negative	Yes	No	0.6717	42	1
190	≤50	Luminal B	>5cm	≥4	Ⅲ	G1	Positive	Positive	Negative	Yes	Yes	1.71755	35	1
191	>50	Luminal B	2-5cm	≥4	Ⅲ	G2	Positive	Positive	Negative	Yes	Yes	1.3278	13	1
192	≤50	Luminal B	2-5cm	≥4	Ⅲ	G3	Positive	Positive	Negative	Yes	No	1.46999	1	1
193	≤50	Luminal B	2-5cm	≥4	Ⅲ	G2	Positive	Positive	Negative	Yes	Yes	1.17271	31	1
194	≤50	Luminal B	2-5cm	≥4	Ⅲ	G2	Positive	Positive	Positive	Yes	Yes	1.17271	16	1
195	≤50	Luminal B	>5cm	≥4	Ⅲ	G2	Positive	Positive	Negative	Yes	Yes	1.80841	30	1
196	≤50	Triple-negative	>5cm	≥4	Ⅲ	G2	Negative	Negative	Negative	Yes	No	1.87994	17	1
197	>50	HER2-enriched	≤2cm	0	Ⅰ	G2	Negative	Negative	Positive	No	No	0.81066	17	1
198	≤50	Triple-negative	>5cm	1-3	Ⅲ	G3	Negative	Negative	Negative	Yes	No	1.27378	33	1
199	>50	Luminal B	>5cm	≥4	Ⅲ	G2	Positive	Positive	Positive	Yes	No	1.93684	25	1
200	>50	HER2-enriched	2-5cm	0	Ⅱ	G3	Negative	Negative	Positive	No	No	1.5207	21	1
201	>50	HER2-enriched	≤2cm	≥4	Ⅲ	G3	Negative	Negative	Positive	Yes	Yes	1.45785	37	1
202	≤50	HER2-enriched	2-5cm	0	Ⅱ	G3	Negative	Negative	Positive	Yes	No	0.3478	30	1
203	>50	HER2-enriched	≤2cm	0	Ⅰ	G2	Negative	Negative	Positive	Yes	No	-0.20714	71	0
204	≤50	HER2-enriched	≤2cm	0	Ⅰ	G1	Negative	Negative	Positive	Yes	No	-0.4531	71	0
205	>50	Triple-negative	≤2cm	0	Ⅰ	G2	Negative	Negative	Negative	Yes	No	-0.16314	71	0
206	>50	Triple-negative	2-5cm	0	Ⅱ	G2	Negative	Negative	Negative	Yes	No	0.22296	69	0
207	≤50	Triple-negative	≤2cm	0	Ⅰ	G3	Negative	Negative	Negative	Yes	No	0.0057	68	0
208	>50	Triple-negative	2-5cm	0	Ⅱ	G1	Negative	Negative	Negative	Yes	No	0.1321	68	0
209	>50	Triple-negative	2-5cm	0	Ⅱ	G3	Negative	Negative	Negative	Yes	No	0.5469	67	0
210	>50	HER2-enriched	≤2cm	1-3	Ⅱ	G2	Negative	Negative	Positive	Yes	No	0.30896	65	0
211	>50	HER2-enriched	≤2cm	0	Ⅰ	G3	Negative	Negative	Positive	Yes	No	0.1168	63	0
212	>50	Triple-negative	≤2cm	0	Ⅰ	G3	Negative	Negative	Negative	Yes	No	0.1608	63	0
213	>50	HER2-enriched	≤2cm	0	Ⅰ	G1	Negative	Negative	Positive	Yes	No	-0.298	62	0
214	>50	HER2-enriched	≤2cm	0	Ⅰ	G3	Negative	Negative	Positive	Yes	No	0.1168	62	0
215	>50	HER2-enriched	2-5cm	1-3	Ⅱ	G2	Negative	Negative	Positive	Yes	No	0.55706	62	0
216	≤50	HER2-enriched	≤2cm	0	Ⅰ	G3	Negative	Negative	Positive	Yes	No	-0.0383	70	0
217	≤50	Triple-negative	≤2cm	0	Ⅰ	G3	Negative	Negative	Negative	Yes	No	0.0057	68	0
218	≤50	Triple-negative	2-5cm	0	Ⅱ	G1	Negative	Negative	Negative	Yes	No	-0.023	67	0
219	>50	Luminal B	≤2cm	≥4	Ⅲ	G2	Positive	Negative	Negative	Yes	No	1.05305	58	1
220	≤50	Luminal B	2-5cm	0	Ⅱ	G2	Positive	Positive	Negative	Yes	No	-0.03034	44	1
221	>50	Luminal B	>5cm	≥4	Ⅲ	G2	Positive	Positive	Negative	Yes	No	1.93684	1	1
222	>50	Luminal B	2-5cm	≥4	Ⅲ	G3	Positive	Positive	Positive	Yes	No	1.62508	41	1
223	≤50	Luminal B	≤2cm	1-3	Ⅱ	G2	Positive	Positive	Positive	Yes	Yes	0.12632	27	1
224	>50	Luminal B	2-5cm	≥4	Ⅲ	G2	Positive	Positive	Negative	Yes	No	1.30114	15	1
225	≤50	Luminal B	2-5cm	1-3	Ⅱ	G2	Positive	Positive	Positive	Yes	No	0.34776	50	1
226	≤50	Luminal B	2-5cm	1-3	Ⅱ	G3	Positive	Positive	Negative	Yes	No	0.6717	15	1
227	≤50	Luminal B	2-5cm	≥4	Ⅲ	G3	Positive	Positive	Negative	Yes	No	1.46999	18	1
228	≤50	Luminal B	2-5cm	1-3	Ⅱ	G2	Positive	Negative	Negative	Yes	No	0.34776	20	1
229	>50	Luminal B	2-5cm	≥4	Ⅲ	G1	Positive	Positive	Negative	Yes	No	1.21029	55	1
230	≤50	Luminal B	>5cm	≥4	Ⅲ	G2	Positive	Positive	Negative	Yes	Yes	1.80841	49	1
231	>50	Luminal B	≤2cm	1-3	Ⅱ	G2	Positive	Positive	Positive	Yes	No	0.25476	32	1
232	≤50	Luminal B	2-5cm	≥4	Ⅲ	G3	Positive	Positive	Negative	Yes	No	1.46999	35	1
233	≤50	Luminal B	2-5cm	1-3	Ⅱ	G2	Positive	Positive	Negative	Yes	No	0.34776	64	0
234	≤50	Luminal B	≤2cm	0	Ⅰ	G2	Positive	Negative	Negative	Yes	No	-0.41644	64	0
235	>50	Luminal B	≤2cm	0	Ⅰ	G3	Positive	Positive	Positive	Yes	No	0.0626	64	0
236	≤50	Luminal B	≤2cm	0	Ⅰ	G2	Positive	Positive	Negative	Yes	No	-0.41644	63	0
237	≤50	Luminal B	2-5cm	0	Ⅱ	G2	Positive	Positive	Negative	Yes	No	-0.03034	62	0
238	≤50	Luminal B	≤2cm	1-3	Ⅱ	G2	Positive	Positive	Negative	Yes	Yes	0.12632	62	0
239	>50	Luminal B	2-5cm	0	Ⅱ	G3	Positive	Negative	Negative	Yes	No	0.4487	62	0
240	>50	Luminal B	2-5cm	0	Ⅱ	G2	Positive	Positive	Negative	Yes	No	0.12476	62	0
241	≤50	Luminal B	≤2cm	0	Ⅰ	G2	Positive	Positive	Positive	Yes	No	-0.41644	61	0
242	>50	Triple-negative	2-5cm	1-3	Ⅱ	G2	Negative	Negative	Negative	Yes	Yes	0.62772	22	1
243	>50	Luminal B	2-5cm	1-3	Ⅱ	G3	Positive	Negative	Negative	Yes	No	0.8268	6	1
244	≤50	HER2-enriched	2-5cm	≥4	Ⅲ	G2	Negative	Negative	Positive	Yes	Yes	1.2269	21	1
245	>50	Triple-negative	2-5cm	0	Ⅱ	G2	Negative	Negative	Negative	Yes	No	0.22296	31	1
246	≤50	HER2-enriched	2-5cm	1-3	Ⅱ	G3	Negative	Negative	Positive	Yes	Yes	0.75256	16	1
247	>50	HER2-enriched	2-5cm	≥4	Ⅲ	G2	Negative	Negative	Positive	Yes	Yes	1.382	39	1
248	>50	HER2-enriched	2-5cm	0	Ⅱ	G1	Negative	Negative	Positive	No	No	1.1059	56	1
249	>50	Triple-negative	≤2cm	0	Ⅰ	G2	Negative	Negative	Negative	No	No	0.85466	38	1
250	>50	Luminal A	≤2cm	0	Ⅰ	G1	Positive	Positive	Negative	Yes	No	-0.8627	133	0
251	≤50	Triple-negative	2-5cm	0	Ⅱ	G2	Negative	Negative	Negative	Yes	No	0.06786	95	0
252	≤50	Triple-negative	≤2cm	1-3	Ⅱ	G3	Negative	Negative	Negative	Yes	No	0.5218	131	0
253	>50	HER2-enriched	≤2cm	1-3	Ⅱ	G3	Negative	Negative	Positive	Yes	Yes	0.65956	83	0
254	≤50	Luminal B	≤2cm	0	Ⅰ	G1	Positive	Positive	Negative	Yes	No	-0.5073	87	0
255	≤50	Luminal B	>5cm	0	Ⅱ	G3	Positive	Positive	Negative	Yes	Yes	0.95596	82	0
256	>50	Luminal A	≤2cm	0	Ⅰ	G2	Positive	Positive	Negative	Yes	No	-0.77184	81	0
257	>50	Luminal B	2-5cm	≥4	Ⅲ	G2	Positive	Negative	Positive	Yes	Yes	1.3278	79	0
258	≤50	Triple-negative	2-5cm	0	Ⅱ	G2	Negative	Negative	Negative	Yes	No	0.06786	79	0
259	≤50	Luminal A	2-5cm	0	Ⅱ	G2	Positive	Positive	Negative	Yes	Yes	-0.51418	78	0
260	≤50	Luminal B	≤2cm	0	Ⅰ	G2	Positive	Positive	Negative	Yes	No	-0.41644	78	0
261	>50	Luminal B	≤2cm	0	Ⅰ	G3	Positive	Positive	Negative	Yes	Yes	0.08926	73	1
262	≤50	Luminal B	2-5cm	1-3	Ⅱ	G3	Positive	Positive	Negative	Yes	No	0.6717	77	0
263	≤50	Triple-negative	≤2cm	0	Ⅰ	G2	Negative	Negative	Negative	Yes	Yes	-0.29158	76	0
264	≤50	Luminal B	2-5cm	1-3	Ⅱ	G2	Positive	Positive	Negative	Yes	Yes	0.37442	75	0
265	≤50	Luminal B	2-5cm	1-3	Ⅱ	G3	Positive	Positive	Negative	Yes	Yes	0.69836	73	0
266	>50	Luminal A	≤2cm	0	Ⅰ	G2	Positive	Positive	Negative	Yes	No	-0.77184	77	0
267	>50	Luminal B	2-5cm	≥4	Ⅲ	G3	Positive	Negative	Positive	Yes	No	1.62508	75	0
268	≤50	Triple-negative	≤2cm	0	Ⅰ	G3	Negative	Negative	Negative	Yes	Yes	0.03236	74	0
269	>50	Luminal A	≤2cm	0	Ⅰ	G3	Positive	Positive	Negative	No	No	0.5699	85	0
270	≤50	Luminal A	2-5cm	0	Ⅱ	G2	Positive	Positive	Negative	Yes	No	-0.54084	84	0
271	≤50	Luminal B	≤2cm	≥4	Ⅲ	G3	Positive	Positive	Negative	Yes	No	1.22189	84	0
272	>50	Luminal A	2-5cm	0	Ⅱ	G3	Positive	Positive	Negative	No	No	0.956	66	0
273	≤50	Luminal B	2-5cm	0	Ⅱ	G2	Positive	Positive	Positive	Yes	No	-0.03034	77	0
274	≤50	Luminal A	≤2cm	0	Ⅰ	G1	Positive	Positive	Negative	Yes	No	-1.0178	84	0
275	>50	Luminal A	≤2cm	≥4	Ⅲ	G2	Positive	Positive	Negative	Yes	Yes	0.569205	81	0
276	≤50	Luminal B	>5cm	0	Ⅱ	G2	Positive	Positive	Positive	Yes	No	0.60536	77	0
277	≤50	Luminal A	2-5cm	0	Ⅱ	G3	Positive	Positive	Negative	Yes	No	-0.2169	77	0
278	>50	Triple-negative	2-5cm	1-3	Ⅱ	G3	Negative	Negative	Negative	Yes	No	0.925	22	1
279	>50	Luminal B	2-5cm	0	Ⅱ	G1	Positive	Negative	Negative	No	No	1.0517	43	1
280	>50	Luminal A	≤2cm	0	Ⅰ	G1	Positive	Positive	Negative	No	No	0.1551	6	1
281	>50	Luminal B	≤2cm	0	Ⅰ	G3	Positive	Positive	Negative	No	No	1.0804	32	1
282	>50	Luminal A	2-5cm	0	Ⅱ	G3	Positive	Positive	Negative	Yes	No	-0.0618	6	1
283	≤50	Luminal A	2-5cm	≥4	Ⅲ	G2	Positive	Positive	Negative	Yes	Yes	0.662205	60	1
284	>50	Luminal A	>5cm	≥4	Ⅲ	G2	Positive	Positive	Negative	No	No	2.44414	29	1
285	≤50	Luminal B	2-5cm	≥4	Ⅲ	G3	Positive	Negative	Negative	Yes	Yes	1.49665	33	1
286	≤50	Luminal A	2-5cm	≥4	Ⅲ	G2	Positive	Positive	Negative	Yes	No	0.635545	20	1
287	≤50	Luminal A	≤2cm	1-3	Ⅱ	G3	Positive	Positive	Negative	Yes	No	-0.0869	37	1
288	≤50	Triple-negative	2-5cm	≥4	Ⅲ	G3	Negative	Negative	Negative	Yes	No	1.7	10	1
289	≤50	Triple-negative	≤2cm	0	Ⅰ	G2	Negative	Negative	Negative	Yes	Yes	-0.29158	71	0
290	>50	HER2-enriched	≤2cm	1-3	Ⅱ	G2	Negative	Negative	Positive	Yes	No	0.30896	70	0
291	≤50	HER2-enriched	2-5cm	0	Ⅱ	G1	Negative	Negative	Positive	Yes	No	-0.067	67	0
292	≤50	HER2-enriched	2-5cm	0	Ⅱ	G3	Negative	Negative	Positive	Yes	No	0.3478	65	0
293	>50	HER2-enriched	2-5cm	0	Ⅱ	G2	Negative	Negative	Positive	Yes	No	0.17896	63	0
294	>50	HER2-enriched	≤2cm	0	Ⅰ	G2	Negative	Negative	Positive	Yes	No	-0.20714	62	0
295	≤50	HER2-enriched	2-5cm	≥4	Ⅲ	G3	Negative	Negative	Positive	Yes	Yes	1.55085	61	0
296	>50	Triple-negative	2-5cm	0	Ⅱ	G3	Negative	Negative	Negative	Yes	No	0.5469	61	0
297	>50	HER2-enriched	≤2cm	≥4	Ⅲ	G2	Negative	Negative	Positive	Yes	No	1.10725	61	0
298	>50	Luminal B	2-5cm	0	Ⅱ	G3	Positive	Negative	Negative	Yes	No	0.4487	45	1
299	>50	Luminal B	≤2cm	0	Ⅰ	G1	Positive	Positive	Negative	No	No	0.6656	60	1
300	≤50	Luminal B	2-5cm	≥4	Ⅲ	G2	Positive	Negative	Positive	Yes	No	1.27786	31	1
301	>50	Luminal B	2-5cm	1-3	Ⅱ	G2	Positive	Positive	Negative	Yes	No	0.50286	54	1
302	≤50	Luminal B	≤2cm	0	Ⅰ	G2	Positive	Positive	Negative	No	No	0.60136	6	1
303	>50	Luminal B	≤2cm	1-3	Ⅱ	G1	Positive	Positive	Negative	Yes	No	0.1639	59	1
304	≤50	Luminal B	2-5cm	0	Ⅱ	G2	Positive	Positive	Negative	Yes	No	-0.03034	62	0
305	≤50	Luminal B	2-5cm	≥4	Ⅲ	G2	Positive	Positive	Negative	Yes	Yes	1.17271	61	0
306	>50	Luminal B	≤2cm	0	Ⅰ	G2	Positive	Positive	Negative	Yes	No	-0.26134	61	0
307	>50	Luminal B	≤2cm	0	Ⅰ	G1	Positive	Negative	Positive	Yes	Yes	-0.32554	115	0
308	≤50	HER2-enriched	2-5cm	0	Ⅱ	G2	Negative	Negative	Positive	Yes	No	0.02386	11	1
309	>50	Luminal B	2-5cm	0	Ⅱ	G2	Positive	Negative	Positive	Yes	No	0.12476	13	1
310	≤50	HER2-enriched	>5cm	≥4	Ⅲ	G2	Negative	Negative	Positive	Yes	No	1.83594	23	1
311	>50	Triple-negative	≤2cm	0	Ⅰ	G2	Negative	Negative	Negative	No	No	0.85466	9	1
312	≤50	HER2-enriched	2-5cm	0	Ⅱ	G2	Negative	Negative	Positive	No	No	1.04166	20	1
313	>50	Triple-negative	2-5cm	≥4	Ⅲ	G2	Negative	Negative	Negative	Yes	Yes	1.426	12	1
314	≤50	HER2-enriched	>5cm	≥4	Ⅲ	G3	Negative	Negative	Positive	Yes	Yes	2.18655	15	1
315	>50	HER2-enriched	2-5cm	≥4	Ⅲ	G3	Negative	Negative	Positive	Yes	Yes	1.70595	26	1
316	≤50	HER2-enriched	≤2cm	0	Ⅰ	G3	Negative	Negative	Positive	Yes	Yes	-0.01164	15	1
317	≤50	Luminal A	2-5cm	0	Ⅲ	G2	Positive	Positive	Negative	Yes	No	-0.672655	31	1
318	>50	Triple-negative	2-5cm	1-3	Ⅱ	G3	Negative	Negative	Negative	No	Yes	1.96946	18	1
319	≤50	Luminal B	2-5cm	≥4	Ⅲ	G2	Positive	Positive	Positive	Yes	No	1.14604	24	1
320	>50	Triple-negative	2-5cm	1-3	Ⅱ	G2	Negative	Negative	Negative	Yes	No	0.60106	18	1
321	>50	Triple-negative	≤2cm	0	Ⅰ	G2	Negative	Negative	Negative	Yes	No	-0.16314	11	1
322	>50	Triple-negative	≤2cm	≥4	Ⅲ	G3	Negative	Negative	Negative	Yes	No	1.47518	19	1
323	>50	HER2-enriched	2-5cm	0	Ⅱ	G3	Negative	Negative	Positive	Yes	No	0.5029	16	1
324	≤50	Luminal B	2-5cm	≥4	Ⅲ	G3	Positive	Positive	Negative	Yes	Yes	1.49665	14	1
325	≤50	Luminal B	2-5cm	≥4	Ⅲ	G3	Positive	Positive	Negative	Yes	Yes	1.49665	28	1
326	>50	HER2-enriched	≤2cm	≥4	Ⅲ	G2	Negative	Negative	Positive	Yes	Yes	1.1339	44	1
327	≤50	HER2-enriched	>5cm	≥4	Ⅲ	G2	Negative	Negative	Positive	Yes	No	1.83594	45	1
328	≤50	HER2-enriched	≤2cm	0	Ⅰ	G2	Negative	Negative	Positive	Yes	Yes	-0.33558	12	1
329	≤50	Luminal B	2-5cm	≥4	Ⅲ	G2	Positive	Positive	Negative	Yes	Yes	1.17271	47	1
330	>50	Triple-negative	2-5cm	1-3	Ⅱ	G3	Negative	Negative	Negative	Yes	No	0.925	54	1
331	>50	Triple-negative	2-5cm	0	Ⅱ	G2	Negative	Negative	Negative	Yes	No	0.22296	57	1
332	≤50	Triple-negative	≤2cm	≥4	Ⅲ	G3	Negative	Negative	Negative	Yes	Yes	1.34675	12	1
333	>50	HER2-enriched	≤2cm	0	Ⅰ	G2	Negative	Negative	Positive	Yes	Yes	-0.18048	18	1
334	>50	Luminal A	2-5cm	1-3	Ⅱ	G2	Positive	Positive	Negative	Yes	No	-0.00764	151	0
335	>50	Luminal B	≤2cm	1-3	Ⅱ	G2	Positive	Positive	Negative	No	No	1.27256	109	0
336	≤50	Luminal B	2-5cm	0	Ⅱ	G3	Positive	Positive	Positive	Yes	Yes	0.32026	70	0
337	≤50	Luminal B	≤2cm	0	Ⅰ	G2	Positive	Positive	Positive	Yes	No	-0.41644	76	0
338	≤50	HER2-enriched	2-5cm	1-3	Ⅱ	G3	Negative	Negative	Positive	Yes	No	0.7259	120	0
339	≤50	Luminal A	2-5cm	1-3	Ⅱ	G1	Positive	Positive	Negative	Yes	Yes	-0.22694	83	0
340	>50	Luminal A	2-5cm	≥4	Ⅲ	G2	Positive	Positive	Negative	Yes	Yes	0.817305	88	0
341	>50	Luminal B	≤2cm	0	Ⅰ	G1	Positive	Positive	Negative	Yes	No	-0.3522	75	0
342	≤50	Luminal A	≤2cm	0	Ⅰ	G2	Positive	Positive	Negative	No	No	0.09086	84	0
343	≤50	Luminal A	≤2cm	0	Ⅰ	G2	Positive	Positive	Negative	Yes	Yes	-0.90028	84	0
344	>50	Triple-negative	≤2cm	0	Ⅰ	G2	Negative	Negative	Negative	Yes	Yes	-0.13648	82	0
345	≤50	Triple-negative	≤2cm	0	Ⅰ	G3	Negative	Negative	Negative	Yes	No	0.0057	79	0
346	≤50	Luminal A	≤2cm	1-3	Ⅱ	G2	Positive	Positive	Negative	Yes	Yes	-0.38418	79	0
347	≤50	HER2-enriched	2-5cm	0	Ⅱ	G3	Negative	Negative	Positive	Yes	No	0.3478	77	0
348	>50	Luminal A	≤2cm	1-3	Ⅱ	G2	Positive	Positive	Negative	Yes	No	-0.25574	76	0
349	≤50	Triple-negative	2-5cm	0	Ⅱ	G3	Negative	Negative	Negative	Yes	No	0.3918	76	0
350	≤50	Luminal B	>5cm	≥4	Ⅲ	G2	Positive	Positive	Negative	Yes	Yes	1.80841	75	0
351	>50	Luminal B	≤2cm	0	Ⅰ	G3	Positive	Negative	Positive	Yes	Yes	0.08926	75	0
352	≤50	Luminal A	2-5cm	0	Ⅱ	G2	Positive	Positive	Negative	Yes	No	-0.54084	75	0
353	≤50	Luminal B	≤2cm	0	Ⅰ	G1	Positive	Positive	Positive	Yes	Yes	-0.48064	8	1
354	≤50	Luminal A	2-5cm	0	Ⅱ	G2	Positive	Positive	Negative	Yes	No	-0.54084	44	1
355	≤50	Luminal A	≤2cm	0	Ⅰ	G2	Positive	Positive	Negative	Yes	No	-0.92694	54	1

## Sheet: Internal validation cohort
ID	Age	Subtype	Size	Node	Stage	Grade	ER	PR	HER2	CT	RT	CLI-score	DFS	status
1	>50	Luminal A	2-5cm	1-3	Ⅱ	G2	Positive	Positive	Negative	No	No	1.01016	95	0
2	>50	Triple-negative	≤2cm	0	Ⅰ	G1	Negative	Negative	Negative	Yes	No	-0.254	95	0
3	≤50	Triple-negative	≤2cm	1-3	Ⅱ	G3	Negative	Negative	Negative	Yes	Yes	0.54846	94	0
4	≤50	Luminal A	2-5cm	0	Ⅱ	G1	Positive	Positive	Negative	Yes	No	-0.6317	93	0
5	>50	HER2-enriched	≤2cm	≥4	Ⅲ	G2	Negative	Negative	Positive	Yes	Yes	1.1339	14	1
6	≤50	Luminal A	2-5cm	≥4	Ⅲ	G1	Positive	Positive	Negative	Yes	No	0.544685	94	0
7	>50	Luminal B	>5cm	0	Ⅱ	G2	Positive	Negative	Positive	Yes	Yes	0.78712	74	1
8	≤50	Luminal B	≤2cm	0	Ⅰ	G2	Positive	Positive	Negative	Yes	Yes	-0.38978	90	0
9	≤50	Luminal A	≤2cm	0	Ⅰ	G1	Positive	Positive	Negative	Yes	No	-1.0178	89	0
10	≤50	Triple-negative	≤2cm	0	Ⅰ	G2	Negative	Negative	Negative	Yes	Yes	-0.29158	89	0
11	≤50	HER2-enriched	≤2cm	0	Ⅰ	G1	Negative	Negative	Positive	Yes	No	-0.4531	90	0
12	≤50	Luminal A	≤2cm	0	Ⅰ	G2	Positive	Positive	Negative	Yes	Yes	-0.90028	86	0
13	>50	HER2-enriched	2-5cm	0	Ⅱ	G3	Negative	Negative	Positive	Yes	No	0.5029	94	0
14	≤50	Triple-negative	2-5cm	0	Ⅱ	G2	Negative	Negative	Negative	Yes	Yes	0.09452	90	0
15	≤50	Luminal A	≤2cm	0	Ⅰ	G2	Positive	Positive	Negative	Yes	Yes	-0.90028	88	0
16	≤50	Luminal A	≤2cm	0	Ⅰ	G1	Positive	Positive	Negative	Yes	No	-1.0178	91	0
17	≤50	Luminal B	≤2cm	≥4	Ⅲ	G3	Positive	Positive	Negative	Yes	Yes	1.24855	83	0
18	>50	Luminal A	≤2cm	0	Ⅰ	G2	Positive	Positive	Negative	Yes	Yes	-0.74518	85	0
19	≤50	Triple-negative	2-5cm	0	Ⅱ	G2	Negative	Negative	Negative	Yes	No	0.06786	85	0
20	≤50	Luminal A	≤2cm	0	Ⅰ	G3	Positive	Positive	Negative	Yes	No	-0.603	84	0
21	≤50	HER2-enriched	≤2cm	0	Ⅰ	G2	Negative	Negative	Positive	Yes	No	-0.36224	94	0
22	≤50	Triple-negative	≤2cm	0	Ⅰ	G1	Negative	Negative	Negative	Yes	No	-0.4091	86	0
23	≤50	Luminal B	2-5cm	0	Ⅱ	G3	Positive	Positive	Positive	Yes	No	0.2936	86	0
24	>50	HER2-enriched	≤2cm	0	Ⅰ	G2	Negative	Negative	Positive	Yes	No	-0.20714	11	1
25	>50	Luminal B	2-5cm	0	Ⅱ	G2	Positive	Positive	Negative	Yes	No	0.12476	87	0
26	≤50	Luminal B	2-5cm	0	Ⅱ	G2	Positive	Positive	Negative	Yes	No	-0.03034	83	0
27	≤50	Luminal B	≤2cm	1-3	Ⅱ	G2	Positive	Positive	Positive	Yes	Yes	0.12632	91	0
28	>50	Luminal B	≤2cm	0	Ⅰ	G2	Positive	Positive	Negative	Yes	No	-0.26134	84	0
29	>50	Triple-negative	≤2cm	0	Ⅰ	G3	Negative	Negative	Negative	Yes	No	0.1608	84	0
30	>50	Luminal A	≤2cm	0	Ⅰ	G1	Positive	Positive	Negative	No	No	0.1551	83	0
31	≤50	Luminal B	2-5cm	1-3	Ⅱ	G2	Positive	Positive	Negative	Yes	No	0.34776	90	0
32	>50	Luminal B	≤2cm	0	Ⅰ	G3	Positive	Positive	Negative	No	No	1.0804	85	0
33	≤50	Luminal B	≤2cm	0	Ⅰ	G1	Positive	Positive	Positive	Yes	Yes	-0.48064	82	0
34	>50	Luminal A	>5cm	1-3	Ⅲ	G1	Positive	Positive	Negative	Yes	Yes	0.432045	87	0
35	≤50	Luminal B	2-5cm	0	Ⅱ	G2	Positive	Positive	Negative	Yes	No	-0.03034	81	0
36	≤50	Luminal A	2-5cm	0	Ⅱ	G1	Positive	Positive	Negative	Yes	No	-0.6317	84	0
37	≤50	Luminal B	2-5cm	1-3	Ⅱ	G1	Positive	Positive	Negative	Yes	Yes	0.28356	82	0
38	>50	Luminal B	2-5cm	0	Ⅱ	G2	Positive	Negative	Positive	Yes	No	0.12476	93	0
39	≤50	Luminal B	2-5cm	≥4	Ⅲ	G3	Positive	Positive	Positive	Yes	Yes	1.49665	84	0
40	>50	Luminal B	≤2cm	1-3	Ⅱ	G2	Positive	Positive	Negative	Yes	No	0.25476	81	0
41	≤50	HER2-enriched	2-5cm	1-3	Ⅱ	G1	Negative	Negative	Positive	Yes	No	0.3111	93	0
42	≤50	Luminal B	2-5cm	0	Ⅱ	G1	Positive	Positive	Negative	Yes	No	-0.1212	81	0
43	≤50	Luminal B	2-5cm	0	Ⅱ	G3	Positive	Positive	Negative	Yes	No	0.2936	37	1
44	>50	Luminal A	2-5cm	0	Ⅱ	G1	Positive	Positive	Negative	Yes	No	-0.4766	81	0
45	≤50	Luminal B	≤2cm	0	Ⅰ	G3	Positive	Positive	Negative	Yes	Yes	-0.06584	81	0
46	>50	Luminal B	≤2cm	≥4	Ⅲ	G1	Positive	Positive	Negative	No	No	1.97999	89	0
47	>50	Luminal B	2-5cm	≥4	Ⅲ	G2	Positive	Positive	Negative	Yes	Yes	1.3278	80	0
48	≤50	Luminal A	≤2cm	≥4	Ⅲ	G1	Positive	Positive	Negative	Yes	No	0.296585	80	0
49	≤50	Luminal B	2-5cm	1-3	Ⅱ	G3	Positive	Negative	Negative	Yes	No	0.6717	80	0
50	>50	Luminal A	2-5cm	≥4	Ⅲ	G1	Positive	Positive	Negative	Yes	Yes	0.726445	80	0
51	>50	Luminal A	2-5cm	0	Ⅱ	G1	Positive	Positive	Negative	Yes	No	-0.4766	79	0
52	>50	Luminal B	2-5cm	1-3	Ⅱ	G3	Positive	Negative	Positive	Yes	No	0.8268	79	0
53	>50	Luminal A	2-5cm	0	Ⅱ	G2	Positive	Positive	Negative	Yes	No	-0.38574	79	0
54	≤50	Luminal A	2-5cm	0	Ⅱ	G1	Positive	Positive	Negative	Yes	No	-0.6317	80	0
55	>50	Luminal B	2-5cm	1-3	Ⅱ	G2	Positive	Negative	Negative	Yes	No	0.50286	79	0
56	≤50	Luminal B	≤2cm	1-3	Ⅱ	G3	Positive	Positive	Negative	Yes	No	0.4236	78	0
57	≤50	HER2-enriched	2-5cm	≥4	Ⅲ	G2	Negative	Negative	Positive	Yes	No	1.20025	78	0
58	≤50	Luminal B	2-5cm	0	Ⅱ	G1	Positive	Positive	Positive	Yes	No	-0.1212	78	0
59	>50	Luminal A	≤2cm	1-3	Ⅱ	G1	Positive	Positive	Negative	Yes	No	-0.3466	78	0
60	≤50	Luminal A	2-5cm	0	Ⅱ	G2	Positive	Positive	Negative	Yes	No	-0.54084	78	0
61	≤50	Luminal B	2-5cm	1-3	Ⅱ	G2	Positive	Positive	Positive	Yes	No	0.34776	78	0
62	≤50	Luminal B	≤2cm	0	Ⅰ	G2	Positive	Negative	Negative	Yes	No	-0.41644	78	0
63	>50	Luminal B	>5cm	≥4	Ⅲ	G2	Positive	Negative	Negative	Yes	Yes	1.96351	12	1
64	≤50	Luminal B	2-5cm	1-3	Ⅱ	G3	Positive	Positive	Negative	Yes	Yes	0.69836	80	0
65	>50	Triple-negative	>5cm	0	Ⅱ	G2	Negative	Negative	Negative	Yes	Yes	0.88532	72	0
66	≤50	Luminal A	≤2cm	0	Ⅰ	G2	Positive	Positive	Negative	Yes	Yes	-0.90028	90	0
67	≤50	Luminal B	≤2cm	1-3	Ⅱ	G3	Positive	Positive	Positive	Yes	Yes	0.45026	92	0
68	≤50	Luminal A	2-5cm	0	Ⅱ	G1	Positive	Positive	Negative	Yes	No	-0.6317	91	0
69	>50	Luminal B	2-5cm	≥4	Ⅲ	G3	Positive	Positive	Positive	Yes	Yes	1.65175	80	0
70	>50	Luminal A	≤2cm	0	Ⅰ	G1	Positive	Positive	Negative	Yes	No	-0.8627	91	0
71	≤50	Triple-negative	2-5cm	0	Ⅱ	G3	Negative	Negative	Negative	Yes	No	0.3918	92	0
72	≤50	Luminal A	≤2cm	0	Ⅰ	G2	Positive	Positive	Negative	Yes	No	-0.92694	78	0
73	≤50	Luminal A	2-5cm	≥4	Ⅲ	G2	Positive	Positive	Negative	Yes	Yes	0.662205	84	0
74	>50	Luminal B	≤2cm	0	Ⅰ	G3	Positive	Positive	Negative	Yes	No	0.0626	81	0
75	≤50	Luminal B	≤2cm	1-3	Ⅱ	G2	Positive	Positive	Negative	Yes	Yes	0.12632	79	0
76	≤50	Luminal A	2-5cm	1-3	Ⅱ	G2	Positive	Positive	Negative	Yes	No	-0.16274	88	0
77	≤50	Luminal B	≤2cm	0	Ⅰ	G3	Positive	Positive	Negative	Yes	No	-0.0925	79	0
78	≤50	Luminal A	≤2cm	1-3	Ⅱ	G2	Positive	Positive	Negative	Yes	No	-0.41084	89	0
79	≤50	Luminal A	2-5cm	0	Ⅱ	G1	Positive	Positive	Negative	Yes	No	-0.6317	78	0
80	>50	Luminal B	≤2cm	1-3	Ⅱ	G2	Positive	Negative	Positive	Yes	No	0.25476	88	0
81	>50	Luminal A	≤2cm	0	Ⅰ	G2	Positive	Positive	Negative	Yes	No	-0.77184	80	0
82	≤50	Luminal B	≤2cm	1-3	Ⅱ	G2	Positive	Positive	Negative	Yes	Yes	0.12632	80	0
83	≤50	Luminal A	2-5cm	0	Ⅱ	G2	Positive	Positive	Negative	Yes	No	-0.54084	45	1
84	≤50	Luminal B	2-5cm	1-3	Ⅱ	G2	Positive	Positive	Negative	Yes	No	0.34776	13	1
85	≤50	Luminal B	2-5cm	≥4	Ⅲ	G3	Positive	Negative	Negative	Yes	Yes	1.49665	46	1
86	≤50	Luminal B	≤2cm	1-3	Ⅱ	G3	Positive	Positive	Positive	Yes	No	0.4236	10	1
87	≤50	Luminal B	≤2cm	1-3	Ⅱ	G2	Positive	Positive	Negative	Yes	No	0.09966	60	1
88	≤50	Luminal B	2-5cm	0	Ⅱ	G2	Positive	Negative	Positive	Yes	No	-0.03034	55	1
89	≤50	Luminal B	2-5cm	1-3	Ⅱ	G2	Positive	Positive	Positive	Yes	No	0.34776	30	1
90	>50	Luminal B	2-5cm	0	Ⅱ	G2	Positive	Positive	Negative	Yes	Yes	0.15142	14	1
91	>50	Luminal B	2-5cm	0	Ⅱ	G3	Positive	Positive	Negative	Yes	No	0.4487	7	1
92	>50	Luminal B	2-5cm	0	Ⅱ	G2	Positive	Positive	Negative	No	No	1.14256	6	1
93	≤50	HER2-enriched	2-5cm	≥4	Ⅲ	G3	Negative	Negative	Positive	Yes	Yes	1.55085	8	1
94	≤50	HER2-enriched	>5cm	≥4	Ⅲ	G3	Negative	Negative	Positive	Yes	Yes	2.18655	14	1
95	≤50	HER2-enriched	2-5cm	≥4	Ⅲ	G3	Negative	Negative	Positive	Yes	Yes	1.55085	20	1
96	>50	HER2-enriched	≤2cm	0	Ⅰ	G1	Negative	Negative	Positive	Yes	No	-0.298	25	1
97	≤50	Triple-negative	2-5cm	≥4	Ⅲ	G3	Negative	Negative	Negative	Yes	Yes	1.59485	8	1
98	≤50	Triple-negative	2-5cm	≥4	Ⅲ	G1	Negative	Negative	Negative	Yes	No	1.15339	4	1
99	≤50	Triple-negative	2-5cm	≥4	Ⅲ	G2	Negative	Negative	Negative	Yes	No	1.24425	8	1
100	≤50	Triple-negative	2-5cm	0	Ⅱ	G2	Negative	Negative	Negative	No	No	1.08566	9	1
101	≤50	Triple-negative	2-5cm	≥4	Ⅲ	G3	Negative	Negative	Negative	Yes	No	1.56818	9	1
102	≤50	Luminal B	2-5cm	≥4	Ⅲ	G2	Positive	Positive	Negative	Yes	No	1.14604	137	0
103	≤50	Luminal B	≤2cm	0	Ⅰ	G2	Positive	Positive	Negative	Yes	No	-0.41644	112	0
104	≤50	Luminal B	2-5cm	≥4	Ⅲ	G3	Positive	Positive	Negative	Yes	Yes	1.49665	108	0
105	≤50	Luminal B	2-5cm	1-3	Ⅱ	G3	Positive	Positive	Negative	Yes	Yes	0.69836	101	0
106	≤50	Luminal B	≤2cm	0	Ⅰ	G2	Positive	Positive	Negative	Yes	No	-0.41644	108	0
107	≤50	Luminal B	2-5cm	≥4	Ⅲ	G2	Positive	Positive	Negative	Yes	No	1.14604	98	0
108	≤50	Luminal B	2-5cm	0	Ⅱ	G3	Positive	Positive	Negative	Yes	Yes	0.32026	99	0
109	≤50	Luminal B	2-5cm	1-3	Ⅱ	G1	Positive	Positive	Positive	Yes	No	0.2569	109	0
110	≤50	HER2-enriched	>5cm	1-3	Ⅲ	G2	Negative	Negative	Positive	Yes	Yes	0.932505	105	0
111	≤50	HER2-enriched	2-5cm	1-3	Ⅱ	G3	Negative	Negative	Positive	Yes	Yes	0.75256	102	0
112	≤50	HER2-enriched	2-5cm	0	Ⅱ	G3	Negative	Negative	Positive	Yes	Yes	0.37446	101	0
113	≤50	HER2-enriched	≤2cm	0	Ⅰ	G2	Negative	Negative	Positive	Yes	No	-0.36224	80	0
114	≤50	HER2-enriched	2-5cm	1-3	Ⅱ	G1	Negative	Negative	Positive	Yes	No	0.3111	96	0
115	≤50	HER2-enriched	2-5cm	0	Ⅱ	G2	Negative	Negative	Positive	Yes	No	0.02386	113	0
116	≤50	HER2-enriched	2-5cm	0	Ⅱ	G2	Negative	Negative	Positive	Yes	No	0.02386	96	0
117	≤50	HER2-enriched	2-5cm	0	Ⅱ	G2	Negative	Negative	Positive	Yes	No	0.02386	100	0
118	≤50	HER2-enriched	≤2cm	0	Ⅰ	G2	Negative	Negative	Positive	Yes	No	-0.36224	121	0
119	>50	HER2-enriched	≤2cm	0	Ⅰ	G1	Negative	Negative	Positive	No	No	0.7198	108	0
120	>50	HER2-enriched	≤2cm	1-3	Ⅱ	G3	Negative	Negative	Positive	Yes	No	0.6329	98	0
121	>50	HER2-enriched	≤2cm	0	Ⅰ	G3	Negative	Negative	Positive	Yes	No	0.1168	106	0
122	≤50	Triple-negative	≤2cm	≥4	Ⅲ	G2	Negative	Negative	Negative	Yes	No	0.996145	137	0
123	≤50	Triple-negative	≤2cm	≥4	Ⅲ	G3	Negative	Negative	Negative	No	Yes	2.36455	135	0
124	≤50	Triple-negative	2-5cm	0	Ⅱ	G3	Negative	Negative	Negative	Yes	Yes	0.41846	125	0
125	≤50	Luminal A	≤2cm	1-3	Ⅱ	G2	Positive	Positive	Negative	Yes	No	-0.41084	74	0
126	≤50	Luminal B	2-5cm	≥4	Ⅲ	G2	Positive	Negative	Positive	Yes	Yes	1.17271	73	0
127	≤50	Luminal A	≤2cm	0	Ⅰ	G2	Positive	Positive	Negative	No	No	0.09086	73	0
128	>50	HER2-enriched	2-5cm	≥4	Ⅲ	G3	Negative	Negative	Positive	No	No	2.69708	3	1
129	≤50	Luminal A	2-5cm	≥4	Ⅲ	G3	Positive	Positive	Negative	Yes	No	0.959485	25	1
130	>50	Luminal B	≤2cm	0	Ⅰ	G2	Positive	Positive	Negative	No	No	0.75646	16	1
131	≤50	Luminal B	≤2cm	≥4	Ⅲ	G2	Positive	Positive	Negative	Yes	Yes	0.924605	83	0
132	>50	Luminal B	≤2cm	≥4	Ⅲ	G1	Positive	Positive	Negative	Yes	Yes	0.988845	80	0
133	>50	Luminal B	≤2cm	0	Ⅰ	G1	Positive	Negative	Negative	Yes	No	-0.3522	75	0
134	>50	Luminal A	2-5cm	1-3	Ⅱ	G2	Positive	Positive	Negative	Yes	No	-0.00764	75	0
135	≤50	Luminal A	2-5cm	1-3	Ⅱ	G1	Positive	Positive	Negative	Yes	No	-0.2536	74	0
136	>50	Triple-negative	2-5cm	1-3	Ⅱ	G3	Negative	Negative	Negative	Yes	No	0.925	74	0
137	>50	Luminal A	≤2cm	≥4	Ⅲ	G1	Positive	Positive	Negative	Yes	Yes	0.478345	85	0
138	≤50	Luminal A	≤2cm	0	Ⅰ	G1	Positive	Positive	Negative	Yes	No	-1.0178	84	0
139	>50	Luminal B	2-5cm	0	Ⅱ	G3	Positive	Positive	Positive	Yes	No	0.4487	84	0
140	≤50	Luminal B	≤2cm	0	Ⅰ	G3	Positive	Negative	Negative	Yes	No	-0.0925	78	0
141	>50	Luminal B	≤2cm	0	Ⅰ	G3	Positive	Positive	Positive	Yes	No	0.0626	78	0
142	>50	Luminal B	2-5cm	≥4	Ⅲ	G3	Positive	Positive	Negative	Yes	Yes	1.65175	62	1
143	>50	Luminal A	2-5cm	0	Ⅱ	G2	Positive	Positive	Negative	Yes	No	-0.38574	76	0
144	>50	Luminal B	2-5cm	0	Ⅱ	G3	Positive	Negative	Negative	Yes	No	0.4487	84	0
145	>50	Luminal B	2-5cm	0	Ⅱ	G2	Positive	Positive	Negative	Yes	No	0.12476	84	0
146	≤50	Luminal A	≤2cm	0	Ⅰ	G2	Positive	Positive	Negative	No	No	0.09086	84	1
147	>50	Luminal A	2-5cm	≥4	Ⅲ	G2	Positive	Positive	Negative	Yes	No	0.790645	72	0
148	≤50	Luminal A	≤2cm	0	Ⅰ	G2	Positive	Positive	Negative	Yes	No	-0.92694	77	0
149	>50	Triple-negative	≤2cm	0	Ⅰ	G2	Negative	Negative	Negative	Yes	No	-0.16314	77	0
150	≤50	Luminal B	2-5cm	≥4	Ⅲ	G2	Positive	Negative	Positive	Yes	Yes	1.17271	76	0
151	≤50	Luminal A	≤2cm	0	Ⅰ	G2	Positive	Positive	Negative	Yes	No	-0.92694	76	0
152	>50	Luminal B	2-5cm	≥4	Ⅲ	G3	Positive	Positive	Negative	Yes	Yes	1.65175	76	0
153	>50	Luminal B	>5cm	1-3	Ⅲ	G2	Positive	Positive	Negative	Yes	No	1.00675	75	0
154	≤50	Luminal B	2-5cm	0	Ⅱ	G2	Positive	Positive	Negative	Yes	No	-0.03034	28	1
155	>50	Luminal B	2-5cm	≥4	Ⅲ	G1	Positive	Positive	Positive	Yes	Yes	1.23694	12	1
156	>50	Luminal B	≤2cm	1-3	Ⅱ	G3	Positive	Positive	Positive	Yes	No	0.5787	43	1
157	≤50	Luminal B	2-5cm	1-3	Ⅱ	G3	Positive	Positive	Positive	Yes	No	0.6717	30	1
158	≤50	Luminal B	≤2cm	0	Ⅰ	G2	Positive	Positive	Positive	Yes	No	-0.41644	15	1
159	>50	Luminal B	≤2cm	≥4	Ⅲ	G2	Positive	Positive	Negative	Yes	Yes	1.0797	4	1
160	>50	Luminal A	2-5cm	1-3	Ⅱ	G2	Positive	Positive	Negative	Yes	Yes	0.01902	5	1
161	>50	Triple-negative	≤2cm	0	Ⅰ	G2	Negative	Negative	Negative	Yes	No	-0.16314	24	1
162	>50	Luminal A	2-5cm	1-3	Ⅱ	G3	Positive	Positive	Negative	Yes	No	0.3163	42	1
163	>50	Luminal B	≤2cm	1-3	Ⅱ	G1	Positive	Positive	Positive	Yes	No	0.1639	17	1
164	≤50	Luminal A	≤2cm	≥4	Ⅲ	G2	Positive	Positive	Negative	Yes	Yes	0.414105	32	1
165	≤50	HER2-enriched	>5cm	≥4	Ⅲ	G2	Negative	Negative	Positive	Yes	Yes	1.86261	18	1
166	≤50	Luminal B	2-5cm	0	Ⅱ	G3	Positive	Positive	Negative	Yes	No	0.2936	38	1
167	>50	Luminal B	2-5cm	1-3	Ⅱ	G2	Positive	Positive	Negative	Yes	Yes	0.52952	30	1
168	>50	Luminal B	2-5cm	1-3	Ⅱ	G1	Positive	Positive	Negative	Yes	No	0.412	21	1
169	≤50	Luminal B	>5cm	≥4	Ⅲ	G3	Positive	Positive	Negative	Yes	Yes	2.13234	13	1
170	≤50	Luminal B	>5cm	≥4	Ⅲ	G3	Positive	Positive	Negative	Yes	Yes	2.13234	19	1
171	>50	Luminal B	2-5cm	≥4	Ⅲ	G3	Positive	Positive	Negative	Yes	No	1.62508	23	1
172	≤50	Luminal B	≤2cm	0	Ⅰ	G3	Positive	Negative	Negative	Yes	No	-0.0925	55	1
173	>50	Luminal B	≤2cm	0	Ⅰ	G2	Positive	Positive	Positive	No	No	0.75646	4	1
174	>50	Luminal B	2-5cm	≥4	Ⅲ	G3	Positive	Positive	Positive	Yes	No	1.62508	20	1
175	>50	Triple-negative	2-5cm	1-3	Ⅱ	G2	Negative	Negative	Negative	Yes	No	0.60106	9	1
176	>50	Luminal B	>5cm	≥4	Ⅲ	G2	Positive	Positive	Positive	No	No	2.95465	24	1
177	≤50	Luminal B	≤2cm	1-3	Ⅱ	G2	Positive	Negative	Negative	Yes	Yes	0.12632	20	1
178	≤50	Triple-negative	2-5cm	1-3	Ⅱ	G2	Negative	Negative	Negative	Yes	Yes	0.47262	15	1
179	≤50	HER2-enriched	2-5cm	≥4	Ⅲ	G2	Negative	Negative	Positive	Yes	No	1.20025	9	1
180	>50	Luminal B	2-5cm	≥4	Ⅲ	G2	Positive	Positive	Positive	Yes	Yes	1.3278	24	1
181	>50	Luminal B	2-5cm	≥4	Ⅲ	G2	Positive	Positive	Positive	Yes	No	1.30114	11	1
182	>50	HER2-enriched	≤2cm	≥4	Ⅲ	G1	Negative	Negative	Positive	Yes	No	1.01639	50	1
183	≤50	Triple-negative	2-5cm	0	Ⅱ	G3	Negative	Negative	Negative	Yes	No	0.3918	70	0
184	≤50	Triple-negative	2-5cm	0	Ⅱ	G3	Negative	Negative	Negative	Yes	No	0.3918	69	0
185	>50	HER2-enriched	≤2cm	0	Ⅰ	G2	Negative	Negative	Positive	Yes	No	-0.20714	68	0
186	≤50	HER2-enriched	2-5cm	0	Ⅱ	G3	Negative	Negative	Positive	Yes	No	0.3478	67	0
187	≤50	Triple-negative	≤2cm	0	Ⅰ	G2	Negative	Negative	Negative	Yes	No	-0.31824	67	0
188	≤50	HER2-enriched	2-5cm	0	Ⅱ	G1	Negative	Negative	Positive	Yes	No	-0.067	66	0
189	>50	Triple-negative	2-5cm	0	Ⅱ	G3	Negative	Negative	Negative	Yes	No	0.5469	66	0
190	>50	HER2-enriched	2-5cm	1-3	Ⅱ	G2	Negative	Negative	Positive	Yes	No	0.55706	65	0
191	≤50	Triple-negative	≤2cm	0	Ⅰ	G2	Negative	Negative	Negative	Yes	No	-0.31824	65	0
192	≤50	HER2-enriched	2-5cm	0	Ⅱ	G2	Negative	Negative	Positive	Yes	No	0.02386	64	0
193	>50	HER2-enriched	2-5cm	1-3	Ⅱ	G2	Negative	Negative	Positive	Yes	No	0.55706	63	0
194	>50	HER2-enriched	≤2cm	0	Ⅰ	G2	Negative	Negative	Positive	No	No	0.81066	63	0
195	≤50	Triple-negative	≤2cm	1-3	Ⅱ	G3	Negative	Negative	Negative	Yes	Yes	0.54846	63	0
196	>50	HER2-enriched	>5cm	0	Ⅱ	G2	Negative	Negative	Positive	Yes	No	0.81466	62	0
197	>50	Triple-negative	2-5cm	0	Ⅱ	G2	Negative	Negative	Negative	Yes	No	0.22296	62	0
198	≤50	HER2-enriched	2-5cm	0	Ⅱ	G3	Negative	Negative	Positive	Yes	No	0.3478	62	0
199	>50	Triple-negative	≤2cm	≥4	Ⅲ	G3	Negative	Negative	Negative	Yes	No	1.47518	61	0
200	>50	Triple-negative	2-5cm	0	Ⅱ	G3	Negative	Negative	Negative	Yes	No	0.5469	61	0
201	≤50	Triple-negative	≤2cm	0	Ⅰ	G2	Negative	Negative	Negative	Yes	No	-0.31824	71	0
202	>50	HER2-enriched	≤2cm	0	Ⅰ	G3	Negative	Negative	Positive	Yes	No	0.1168	69	0
203	≤50	Luminal B	2-5cm	≥4	Ⅲ	G2	Positive	Positive	Negative	Yes	No	1.14604	49	1
204	≤50	Luminal B	≤2cm	0	Ⅰ	G1	Positive	Positive	Positive	Yes	No	-0.5073	23	1
205	≤50	Luminal B	2-5cm	≥4	Ⅲ	G3	Positive	Positive	Positive	Yes	No	1.46999	26	1
206	≤50	Luminal B	2-5cm	0	Ⅱ	G2	Positive	Positive	Negative	Yes	No	-0.03034	57	1
207	≤50	Luminal B	2-5cm	≥4	Ⅲ	G3	Positive	Positive	Negative	Yes	No	1.46999	11	1
208	>50	Luminal B	≤2cm	0	Ⅰ	G1	Positive	Positive	Negative	No	No	0.6656	49	1
209	>50	Luminal B	>5cm	1-3	Ⅲ	G2	Positive	Negative	Negative	Yes	No	1.00675	64	0
210	≤50	Luminal B	2-5cm	0	Ⅱ	G2	Positive	Positive	Negative	Yes	No	-0.03034	64	0
211	≤50	Luminal A	≤2cm	1-3	Ⅱ	G2	Positive	Positive	Negative	Yes	No	-0.41084	64	0
212	>50	Luminal B	≤2cm	≥4	Ⅲ	G3	Positive	Positive	Negative	Yes	Yes	1.40365	64	0
213	>50	Luminal B	≤2cm	≥4	Ⅲ	G2	Positive	Positive	Positive	Yes	Yes	1.0797	63	0
214	>50	Luminal B	2-5cm	1-3	Ⅱ	G2	Positive	Positive	Negative	Yes	No	0.50286	63	0
215	≤50	Luminal B	≤2cm	1-3	Ⅱ	G3	Positive	Positive	Negative	Yes	Yes	0.45026	63	0
216	≤50	Luminal B	≤2cm	0	Ⅰ	G3	Positive	Positive	Negative	Yes	No	-0.0925	63	0
217	>50	Luminal B	≤2cm	1-3	Ⅱ	G2	Positive	Positive	Positive	Yes	No	0.25476	63	0
218	>50	Luminal B	≤2cm	1-3	Ⅱ	G2	Positive	Positive	Negative	Yes	Yes	0.28142	62	0
219	>50	Luminal B	≤2cm	0	Ⅰ	G2	Positive	Positive	Negative	Yes	Yes	-0.23468	62	0
220	>50	Luminal B	≤2cm	1-3	Ⅱ	G2	Positive	Positive	Positive	Yes	No	0.25476	62	0
221	≤50	Luminal B	2-5cm	0	Ⅱ	G2	Positive	Positive	Negative	Yes	No	-0.03034	61	0
222	>50	Luminal B	2-5cm	0	Ⅱ	G2	Positive	Positive	Negative	Yes	No	0.12476	61	0
223	>50	Luminal B	2-5cm	0	Ⅱ	G3	Positive	Positive	Negative	Yes	No	0.4487	61	0
224	≤50	Luminal B	≤2cm	1-3	Ⅱ	G2	Positive	Positive	Negative	Yes	Yes	0.12632	63	0
225	>50	HER2-enriched	≤2cm	1-3	Ⅱ	G2	Negative	Negative	Positive	Yes	Yes	0.33562	9	1
226	≤50	Triple-negative	2-5cm	≥4	Ⅲ	G3	Negative	Negative	Negative	Yes	No	1.56818	3	1
227	>50	Triple-negative	2-5cm	1-3	Ⅱ	G3	Negative	Negative	Negative	Yes	Yes	0.95166	2	1
228	≤50	Triple-negative	≤2cm	1-3	Ⅱ	G3	Negative	Negative	Negative	Yes	Yes	0.54846	8	1
229	>50	Triple-negative	>5cm	≥4	Ⅲ	G3	Negative	Negative	Negative	No	Yes	3.40345	7	1
230	≤50	HER2-enriched	>5cm	≥4	Ⅲ	G2	Negative	Negative	Positive	Yes	No	1.83594	18	1
231	≤50	HER2-enriched	2-5cm	0	Ⅱ	G2	Negative	Negative	Positive	Yes	Yes	0.05052	39	1
232	>50	Triple-negative	≤2cm	0	Ⅰ	G3	Negative	Negative	Negative	Yes	No	0.1608	38	1
233	>50	Triple-negative	2-5cm	0	Ⅱ	G3	Negative	Negative	Negative	Yes	No	0.5469	38	1
234	>50	HER2-enriched	2-5cm	0	Ⅱ	G2	Negative	Negative	Positive	Yes	No	0.17896	98	0
235	≤50	Triple-negative	2-5cm	0	Ⅱ	G2	Negative	Negative	Negative	Yes	No	0.06786	29	1
236	≤50	Luminal B	≤2cm	0	Ⅰ	G2	Positive	Positive	Positive	Yes	Yes	-0.38978	70	0
237	>50	Luminal B	2-5cm	0	Ⅱ	G1	Positive	Positive	Positive	Yes	No	0.0339	115	0
238	>50	Luminal B	≤2cm	0	Ⅰ	G1	Positive	Positive	Negative	Yes	No	-0.3522	112	0
239	≤50	Luminal B	2-5cm	0	Ⅱ	G2	Positive	Positive	Negative	Yes	No	-0.03034	78	0
240	>50	HER2-enriched	≤2cm	0	Ⅰ	G3	Negative	Negative	Positive	Yes	No	0.1168	78	0
241	≤50	Luminal A	≤2cm	0	Ⅰ	G1	Positive	Positive	Negative	No	Yes	0.02666	77	0
242	≤50	Luminal A	2-5cm	≥4	Ⅲ	G2	Positive	Positive	Negative	Yes	Yes	0.662205	75	0
243	≤50	Luminal B	2-5cm	1-3	Ⅱ	G3	Positive	Positive	Positive	Yes	No	0.6717	75	0
244	>50	Luminal B	≤2cm	0	Ⅰ	G2	Positive	Positive	Negative	Yes	No	-0.26134	84	0
245	>50	Luminal B	>5cm	≥4	Ⅲ	G3	Positive	Negative	Positive	Yes	Yes	2.28744	85	0
246	>50	Luminal A	2-5cm	≥4	Ⅲ	G3	Positive	Positive	Negative	Yes	Yes	1.14125	84	0
247	>50	Luminal B	≤2cm	0	Ⅰ	G2	Positive	Positive	Negative	Yes	No	-0.26134	77	0
248	≤50	Luminal B	2-5cm	1-3	Ⅱ	G2	Positive	Positive	Negative	Yes	Yes	0.37442	78	0
249	>50	HER2-enriched	2-5cm	0	Ⅱ	G2	Negative	Negative	Positive	Yes	No	0.17896	77	0
250	≤50	Luminal A	≤2cm	0	Ⅰ	G2	Positive	Positive	Negative	No	No	0.09086	84	0
251	≤50	Luminal B	2-5cm	≥4	Ⅲ	G2	Positive	Positive	Positive	Yes	Yes	1.17271	77	0
252	>50	Luminal A	≤2cm	0	Ⅰ	G1	Positive	Positive	Negative	No	No	0.1551	75	0
253	≤50	Luminal B	>5cm	1-3	Ⅲ	G1	Positive	Negative	Positive	Yes	Yes	0.787445	24	1
254	≤50	Luminal A	2-5cm	1-3	Ⅱ	G2	Positive	Positive	Negative	Yes	Yes	-0.13608	22	1
255	>50	Luminal A	2-5cm	1-3	Ⅱ	G2	Positive	Positive	Negative	Yes	No	-0.00764	57	1
256	≤50	Luminal B	2-5cm	0	Ⅱ	G2	Positive	Positive	Negative	Yes	No	-0.03034	48	1
257	≤50	Luminal A	2-5cm	≥4	Ⅲ	G2	Positive	Positive	Negative	Yes	No	0.635545	35	1
258	≤50	Luminal B	2-5cm	1-3	Ⅱ	G3	Positive	Positive	Negative	Yes	No	0.6717	50	1
259	≤50	Luminal B	≤2cm	1-3	Ⅱ	G3	Positive	Positive	Negative	Yes	No	0.4236	55	1
260	≤50	Luminal B	2-5cm	1-3	Ⅱ	G3	Positive	Positive	Negative	Yes	Yes	0.69836	32	1
261	>50	Luminal B	2-5cm	1-3	Ⅱ	G3	Positive	Positive	Negative	No	No	1.8446	34	1
262	≤50	Triple-negative	≤2cm	≥4	Ⅱ	G2	Negative	Negative	Negative	Yes	No	1.12796	6	1
263	>50	HER2-enriched	2-5cm	≥4	Ⅲ	G2	Negative	Negative	Positive	Yes	No	1.35535	24	1
264	≤50	Luminal B	2-5cm	≥4	Ⅲ	G2	Positive	Negative	Negative	Yes	Yes	1.17271	32	1
265	≤50	HER2-enriched	2-5cm	0	Ⅱ	G1	Negative	Negative	Positive	Yes	No	-0.067	71	0
266	>50	HER2-enriched	2-5cm	0	Ⅱ	G3	Negative	Negative	Positive	Yes	No	0.5029	69	0
267	>50	HER2-enriched	>5cm	0	Ⅱ	G2	Negative	Negative	Positive	Yes	Yes	0.84132	68	0
268	≤50	Triple-negative	≤2cm	0	Ⅰ	G2	Negative	Negative	Negative	Yes	No	-0.31824	68	0
269	>50	HER2-enriched	≤2cm	0	Ⅰ	G2	Negative	Negative	Positive	Yes	No	-0.20714	68	0
270	≤50	HER2-enriched	>5cm	0	Ⅱ	G2	Negative	Negative	Positive	Yes	Yes	0.68622	66	0
271	≤50	HER2-enriched	2-5cm	0	Ⅱ	G3	Negative	Negative	Positive	Yes	No	0.3478	66	0
272	≤50	HER2-enriched	2-5cm	0	Ⅱ	G3	Negative	Negative	Positive	Yes	No	0.3478	65	0
273	>50	HER2-enriched	2-5cm	1-3	Ⅱ	G2	Negative	Negative	Positive	Yes	No	0.55706	64	0
274	≤50	HER2-enriched	2-5cm	0	Ⅱ	G2	Negative	Negative	Positive	Yes	No	0.02386	64	0
275	>50	HER2-enriched	2-5cm	0	Ⅱ	G2	Negative	Negative	Positive	Yes	No	0.17896	63	0
276	>50	Luminal B	2-5cm	≥4	Ⅲ	G2	Positive	Positive	Negative	Yes	No	1.30114	31	1
277	>50	Luminal B	2-5cm	0	Ⅱ	G2	Positive	Negative	Negative	No	No	1.14256	36	1
278	>50	Luminal B	2-5cm	≥4	Ⅲ	G2	Positive	Positive	Negative	Yes	No	1.43296	13	1
279	≤50	Luminal B	>5cm	1-3	Ⅲ	G2	Positive	Positive	Positive	Yes	No	0.851645	36	1
280	≤50	Luminal B	>5cm	≥4	Ⅲ	G2	Positive	Positive	Positive	Yes	No	1.78174	13	1
281	>50	Luminal B	≤2cm	≥4	Ⅲ	G2	Positive	Negative	Negative	Yes	Yes	1.0797	64	0
282	≤50	Luminal B	≤2cm	0	Ⅰ	G2	Positive	Positive	Negative	Yes	No	-0.41644	63	0
283	≤50	Luminal B	≤2cm	0	Ⅰ	G3	Positive	Positive	Positive	Yes	No	-0.0925	63	0
284	≤50	Luminal B	2-5cm	0	Ⅱ	G3	Positive	Positive	Negative	Yes	No	0.2936	62	0
285	≤50	HER2-enriched	2-5cm	0	Ⅱ	G3	Negative	Negative	Positive	Yes	No	0.3478	21	1
286	≤50	Triple-negative	2-5cm	0	Ⅱ	G3	Negative	Negative	Negative	Yes	Yes	0.41846	28	1
287	≤50	Triple-negative	≤2cm	0	Ⅰ	G2	Negative	Negative	Negative	Yes	No	-0.31824	22	1
288	>50	HER2-enriched	2-5cm	1-3	Ⅱ	G2	Negative	Negative	Positive	No	No	1.57486	19	1
289	>50	Triple-negative	2-5cm	≥4	Ⅲ	G1	Negative	Negative	Negative	No	No	2.4581	30	1
290	>50	Luminal B	>5cm	≥4	Ⅲ	G2	Positive	Positive	Negative	Yes	Yes	1.96351	18	1
291	≤50	HER2-enriched	>5cm	0	Ⅲ	G2	Negative	Negative	Positive	No	No	1.54554	29	1
292	>50	Triple-negative	≤2cm	1-3	Ⅱ	G2	Negative	Negative	Negative	Yes	No	0.35296	12	1
293	>50	Luminal B	2-5cm	≥4	Ⅲ	G3	Positive	Negative	Negative	Yes	Yes	1.65175	12	1
294	≤50	HER2-enriched	2-5cm	0	Ⅱ	G1	Negative	Negative	Positive	Yes	No	-0.067	13	1
295	>50	HER2-enriched	2-5cm	≥4	Ⅲ	G3	Negative	Negative	Positive	Yes	Yes	1.70595	10	1
296	>50	HER2-enriched	>5cm	≥4	Ⅲ	G3	Negative	Negative	Positive	Yes	No	2.31499	12	1
297	≤50	HER2-enriched	2-5cm	≥4	Ⅲ	G3	Negative	Negative	Positive	Yes	Yes	1.55085	21	1
298	≤50	HER2-enriched	2-5cm	≥4	Ⅲ	G2	Negative	Negative	Positive	Yes	Yes	1.2269	9	1
299	≤50	Triple-negative	≤2cm	0	Ⅰ	G1	Negative	Negative	Negative	Yes	No	-0.4091	12	1
300	≤50	Triple-negative	2-5cm	≥4	Ⅲ	G3	Negative	Negative	Negative	Yes	No	1.56818	6	1
301	≤50	Triple-negative	2-5cm	1-3	Ⅱ	G3	Negative	Negative	Negative	Yes	No	0.7699	22	1
302	>50	Triple-negative	2-5cm	0	Ⅱ	G2	Negative	Negative	Negative	Yes	No	0.22296	42	1
303	>50	HER2-enriched	2-5cm	0	Ⅱ	G2	Negative	Negative	Positive	Yes	No	0.17896	43	1
304	>50	Triple-negative	2-5cm	≥4	Ⅲ	G2	Negative	Negative	Negative	Yes	No	1.39935	47	1
305	>50	HER2-enriched	2-5cm	0	Ⅱ	G2	Negative	Negative	Positive	Yes	No	0.17896	36	1
306	>50	Triple-negative	>5cm	≥4	Ⅲ	G3	Negative	Negative	Negative	Yes	Yes	2.38564	36	1
307	>50	HER2-enriched	2-5cm	≥4	Ⅲ	G2	Negative	Negative	Positive	Yes	No	1.35535	46	1
308	≤50	HER2-enriched	≤2cm	0	Ⅰ	G2	Negative	Negative	Positive	Yes	No	-0.36224	45	1
309	>50	HER2-enriched	≤2cm	0	Ⅰ	G1	Negative	Negative	Positive	No	No	0.7198	76	1
310	≤50	HER2-enriched	2-5cm	≥4	Ⅲ	G2	Negative	Negative	Positive	Yes	Yes	1.2269	64	1
311	≤50	Triple-negative	2-5cm	0	Ⅱ	G2	Negative	Negative	Negative	Yes	No	0.06786	70	1
312	≤50	Luminal A	≤2cm	1-3	Ⅱ	G2	Positive	Positive	Negative	Yes	No	-0.41084	66	0
313	≤50	Triple-negative	≤2cm	0	Ⅰ	G1	Negative	Negative	Negative	Yes	Yes	-0.38244	72	1
314	≤50	Triple-negative	≤2cm	≥4	Ⅲ	G3	Negative	Negative	Negative	Yes	No	1.32008	116	0
315	>50	HER2-enriched	2-5cm	0	Ⅱ	G3	Negative	Negative	Positive	Yes	No	0.5029	116	0
316	>50	Luminal B	≤2cm	0	Ⅰ	G1	Positive	Negative	Negative	Yes	No	-0.3522	66	0
317	≤50	Luminal A	≤2cm	1-3	Ⅱ	G1	Positive	Positive	Negative	Yes	No	-0.5017	67	0
318	>50	Luminal B	≤2cm	1-3	Ⅱ	G2	Positive	Positive	Negative	Yes	No	0.25476	109	0
319	≤50	Luminal B	2-5cm	1-3	Ⅱ	G2	Positive	Positive	Positive	Yes	Yes	0.37442	79	1
320	≤50	Luminal A	2-5cm	0	Ⅱ	G2	Positive	Positive	Negative	Yes	Yes	-0.51418	83	0
321	≤50	Luminal B	2-5cm	1-3	Ⅱ	G2	Positive	Positive	Positive	Yes	No	0.34776	82	0
322	≤50	Luminal B	≤2cm	0	Ⅰ	G2	Positive	Positive	Negative	Yes	Yes	-0.38978	81	0
323	≤50	Triple-negative	≤2cm	≥4	Ⅲ	G2	Negative	Negative	Negative	Yes	Yes	1.0228	79	0
324	≤50	Luminal B	≤2cm	0	Ⅰ	G1	Positive	Positive	Negative	No	No	0.5105	79	0
325	≤50	Luminal B	≤2cm	0	Ⅰ	G2	Positive	Positive	Negative	Yes	No	-0.41644	79	0
326	>50	Luminal A	≤2cm	0	Ⅰ	G2	Positive	Positive	Negative	No	No	0.24596	78	0
327	≤50	HER2-enriched	2-5cm	0	Ⅱ	G2	Negative	Negative	Positive	Yes	Yes	0.05052	78	0
328	>50	Luminal A	≤2cm	0	Ⅰ	G2	Positive	Positive	Negative	Yes	Yes	-0.74518	78	0
329	≤50	HER2-enriched	≤2cm	1-3	Ⅱ	G2	Negative	Negative	Positive	Yes	Yes	0.18052	76	0
330	≤50	HER2-enriched	2-5cm	≥4	Ⅲ	G3	Negative	Negative	Positive	Yes	No	1.52418	76	0
331	>50	Luminal B	≤2cm	0	Ⅰ	G2	Positive	Positive	Negative	Yes	No	-0.26134	76	0
332	≤50	HER2-enriched	2-5cm	1-3	Ⅱ	G3	Negative	Negative	Positive	Yes	No	0.7259	75	0
333	≤50	HER2-enriched	>5cm	0	Ⅱ	G3	Negative	Negative	Positive	Yes	Yes	1.01016	75	0
334	≤50	HER2-enriched	≤2cm	0	Ⅰ	G2	Negative	Negative	Positive	Yes	No	-0.36224	75	0

## Sheet: External validation cohort
ID	Age	Subtype	Size	Node	Stage	Grade	ER	PR	HER2	CT	RT	CLI-score	DFS	status
1	>50	Triple-negative	2-5cm	0	Ⅱ	G2	Negative	Negative	Negative	Yes	No	0.22296	70	0
2	≤50	Luminal A	≤2cm	0	Ⅰ	G2	Positive	Positive	Negative	Yes	No	-0.92694	83	0
3	>50	Luminal B	≤2cm	1-3	Ⅱ	G2	Positive	Positive	Negative	Yes	Yes	0.28142	83	0
4	≤50	Luminal A	≤2cm	0	Ⅰ	G1	Positive	Positive	Negative	Yes	No	-1.0178	83	0
5	≤50	Luminal B	2-5cm	1-3	Ⅱ	G2	Positive	Negative	Negative	Yes	No	0.34776	83	0
6	>50	Luminal A	≤2cm	≥4	Ⅲ	G2	Positive	Positive	Negative	Yes	Yes	0.569205	83	0
7	≤50	Luminal B	≤2cm	0	Ⅰ	G3	Positive	Positive	Positive	No	No	0.9253	70	0
8	≤50	Luminal A	≤2cm	1-3	Ⅱ	G2	Positive	Positive	Negative	Yes	No	-0.41084	83	0
9	≤50	Luminal B	≤2cm	1-3	Ⅱ	G2	Positive	Positive	Negative	Yes	No	0.09966	82	0
10	≤50	Luminal B	2-5cm	0	Ⅱ	G2	Positive	Negative	Negative	Yes	No	-0.03034	70	0
11	>50	Luminal B	2-5cm	≥4	Ⅲ	G3	Positive	Negative	Negative	Yes	Yes	1.65175	10	1
12	>50	Luminal A	≤2cm	1-3	Ⅱ	G2	Positive	Positive	Negative	Yes	No	-0.25574	71	0
13	≤50	Luminal A	≤2cm	1-3	Ⅱ	G2	Positive	Positive	Negative	Yes	No	-0.41084	82	0
14	≤50	Luminal B	≤2cm	1-3	Ⅱ	G2	Positive	Positive	Negative	Yes	No	0.09966	82	0
15	≤50	Luminal A	≤2cm	0	Ⅰ	G2	Positive	Positive	Negative	No	No	0.09086	76	1
16	>50	Luminal A	≤2cm	0	Ⅰ	G2	Positive	Positive	Negative	Yes	Yes	-0.74518	83	0
17	≤50	Luminal B	2-5cm	0	Ⅱ	G2	Positive	Positive	Negative	Yes	No	-0.03034	83	0
18	>50	Luminal A	≤2cm	0	Ⅰ	G2	Positive	Positive	Negative	No	No	0.24596	83	0
19	≤50	Luminal A	≤2cm	0	Ⅰ	G2	Positive	Positive	Negative	No	No	0.09086	82	0
20	≤50	Luminal A	≤2cm	0	Ⅰ	G2	Positive	Positive	Negative	Yes	No	-0.92694	82	0
21	>50	Luminal B	2-5cm	0	Ⅱ	G2	Positive	Positive	Negative	Yes	No	0.12476	70	0
22	>50	Triple-negative	≤2cm	0	Ⅰ	G2	Negative	Negative	Negative	No	No	0.85466	69	0
23	>50	HER2-enriched	≤2cm	0	Ⅰ	G2	Negative	Negative	Positive	Yes	No	-0.20714	69	0
24	≤50	Luminal B	2-5cm	0	Ⅱ	G2	Positive	Positive	Negative	Yes	No	-0.03034	82	0
25	>50	Luminal A	≤2cm	0	Ⅰ	G2	Positive	Positive	Negative	Yes	No	-0.77184	82	0
26	>50	Luminal B	≤2cm	0	Ⅰ	G2	Positive	Positive	Negative	Yes	No	-0.26134	82	0
27	>50	Luminal B	2-5cm	0	Ⅱ	G2	Positive	Negative	Negative	Yes	No	0.12476	82	0
28	>50	Luminal B	≤2cm	0	Ⅰ	G2	Positive	Negative	Negative	Yes	No	-0.26134	82	0
29	≤50	Luminal A	≤2cm	0	Ⅰ	G2	Positive	Positive	Negative	Yes	No	-0.92694	82	0
30	≤50	Luminal A	≤2cm	0	Ⅰ	G2	Positive	Positive	Negative	Yes	No	-0.92694	82	0
31	≤50	Luminal A	≤2cm	≥4	Ⅲ	G2	Positive	Positive	Negative	Yes	Yes	0.414105	82	0
32	≤50	Luminal B	2-5cm	≥4	Ⅲ	G2	Positive	Positive	Positive	Yes	No	1.14604	70	0
33	≤50	HER2-enriched	≤2cm	0	Ⅰ	G2	Negative	Negative	Positive	Yes	No	-0.36224	61	1
34	≤50	Luminal A	≤2cm	1-3	Ⅱ	G2	Positive	Positive	Negative	Yes	No	-0.41084	82	0
35	≤50	Luminal A	2-5cm	0	Ⅱ	G2	Positive	Positive	Negative	Yes	No	-0.54084	82	0
36	≤50	Luminal B	≤2cm	1-3	Ⅱ	G2	Positive	Positive	Positive	Yes	No	0.09966	82	0
37	>50	Luminal A	≤2cm	0	Ⅰ	G2	Positive	Positive	Negative	Yes	No	-0.77184	69	0
38	≤50	Luminal A	≤2cm	0	Ⅰ	G1	Positive	Positive	Negative	No	No	0	82	0
39	>50	Luminal B	≤2cm	1-3	Ⅱ	G2	Positive	Negative	Negative	No	No	1.27256	82	0
40	>50	Triple-negative	2-5cm	0	Ⅱ	G2	Negative	Negative	Negative	Yes	No	0.22296	82	0
41	>50	Luminal A	≤2cm	0	Ⅰ	G1	Positive	Positive	Negative	No	No	0.1551	82	0
42	>50	Luminal A	≤2cm	0	Ⅰ	G2	Positive	Positive	Negative	No	No	0.24596	82	0
43	≤50	Luminal A	2-5cm	1-3	Ⅱ	G2	Positive	Positive	Negative	Yes	Yes	-0.13608	82	0
44	≤50	Luminal B	2-5cm	≥4	Ⅲ	G2	Positive	Positive	Negative	Yes	Yes	1.17271	82	0
45	>50	Luminal A	≤2cm	0	Ⅰ	G2	Positive	Positive	Negative	No	No	0.24596	81	0
46	≤50	Luminal A	2-5cm	1-3	Ⅱ	G2	Positive	Positive	Negative	Yes	Yes	-0.13608	81	0
47	>50	HER2-enriched	≤2cm	0	Ⅰ	G1	Negative	Negative	Positive	Yes	No	-0.298	81	0
48	>50	Triple-negative	2-5cm	0	Ⅱ	G2	Negative	Negative	Negative	Yes	No	0.22296	81	0
49	≤50	Luminal B	2-5cm	0	Ⅱ	G1	Positive	Positive	Positive	No	No	0.8966	81	0
50	≤50	Luminal A	2-5cm	0	Ⅱ	G2	Positive	Positive	Negative	Yes	No	-0.54084	81	0
51	≤50	Luminal A	2-5cm	≥4	Ⅲ	G2	Positive	Positive	Negative	Yes	Yes	0.662205	68	0
52	≤50	Luminal B	≤2cm	0	Ⅰ	G2	Positive	Positive	Negative	Yes	No	-0.41644	81	0
53	>50	Luminal B	≤2cm	0	Ⅰ	G2	Positive	Negative	Negative	No	No	0.75646	81	0
54	≤50	HER2-enriched	≤2cm	1-3	Ⅱ	G2	Negative	Negative	Positive	Yes	No	0.15386	81	0
55	>50	Luminal A	≤2cm	0	Ⅰ	G2	Positive	Positive	Negative	No	No	0.24596	81	0
56	>50	Luminal A	≤2cm	0	Ⅰ	G2	Positive	Positive	Negative	Yes	No	-0.77184	81	0
57	>50	Luminal A	≤2cm	≥4	Ⅲ	G2	Positive	Positive	Negative	Yes	No	0.542545	81	0
58	≤50	Luminal A	≤2cm	0	Ⅰ	G1	Positive	Positive	Negative	No	No	0	72	1
59	≤50	HER2-enriched	≤2cm	0	Ⅰ	G2	Negative	Negative	Positive	Yes	No	-0.36224	81	0
60	≤50	Luminal B	≤2cm	0	Ⅰ	G2	Positive	Negative	Negative	Yes	No	-0.41644	76	1
61	≤50	Luminal A	2-5cm	≥4	Ⅲ	G2	Positive	Positive	Negative	Yes	Yes	0.662205	81	0
62	≤50	Luminal B	≤2cm	≥4	Ⅲ	G2	Positive	Positive	Positive	Yes	Yes	0.924605	81	0
63	>50	HER2-enriched	2-5cm	1-3	Ⅱ	G3	Negative	Negative	Positive	Yes	No	0.881	81	0
64	>50	Luminal B	≤2cm	0	Ⅰ	G1	Positive	Negative	Positive	Yes	No	-0.3522	81	0
65	>50	Luminal A	≤2cm	0	Ⅰ	G2	Positive	Positive	Negative	No	No	0.24596	53	1
66	≤50	Luminal A	≤2cm	0	Ⅰ	G2	Positive	Positive	Negative	Yes	No	-0.92694	81	0
67	>50	HER2-enriched	2-5cm	1-3	Ⅱ	G2	Negative	Negative	Positive	No	No	1.57486	56	1
68	≤50	Luminal A	≤2cm	0	Ⅰ	G2	Positive	Positive	Negative	Yes	No	-0.92694	81	0
69	≤50	Triple-negative	2-5cm	0	Ⅱ	G2	Negative	Negative	Negative	Yes	No	0.06786	81	0
70	≤50	Triple-negative	2-5cm	1-3	Ⅱ	G3	Negative	Negative	Negative	Yes	No	0.7699	81	0
71	≤50	Luminal B	≤2cm	0	Ⅰ	G3	Positive	Negative	Negative	Yes	No	-0.0925	80	0
72	>50	Triple-negative	2-5cm	0	Ⅱ	G2	Negative	Negative	Negative	Yes	No	0.22296	81	0
73	≤50	Luminal B	≤2cm	1-3	Ⅱ	G2	Positive	Positive	Negative	Yes	No	0.09966	81	0
74	≤50	HER2-enriched	2-5cm	0	Ⅱ	G3	Negative	Negative	Positive	Yes	No	0.3478	81	0
75	≤50	Luminal A	≤2cm	0	Ⅰ	G2	Positive	Positive	Negative	Yes	No	-0.92694	81	0
76	≤50	Luminal B	≤2cm	0	Ⅰ	G2	Positive	Negative	Positive	Yes	No	-0.41644	80	0
77	>50	Luminal B	≤2cm	1-3	Ⅱ	G2	Positive	Positive	Negative	Yes	No	0.25476	68	0
78	>50	Luminal A	2-5cm	0	Ⅱ	G2	Positive	Positive	Negative	No	No	0.63206	80	0
79	>50	HER2-enriched	≤2cm	0	Ⅰ	G2	Negative	Negative	Positive	Yes	No	-0.20714	80	0
80	>50	Luminal B	≤2cm	0	Ⅰ	G2	Positive	Positive	Negative	Yes	No	-0.26134	80	0
81	>50	Luminal A	≤2cm	1-3	Ⅱ	G2	Positive	Positive	Negative	Yes	No	-0.25574	81	0
82	>50	Luminal B	≤2cm	0	Ⅰ	G2	Positive	Positive	Positive	Yes	No	-0.26134	68	1
83	≤50	Luminal A	≤2cm	0	Ⅰ	G1	Positive	Positive	Negative	Yes	No	-1.0178	80	0
84	≤50	HER2-enriched	≤2cm	≥4	Ⅲ	G3	Negative	Negative	Positive	Yes	Yes	1.30275	80	0
85	>50	HER2-enriched	2-5cm	1-3	Ⅱ	G2	Negative	Negative	Positive	No	No	1.57486	80	0
86	>50	Luminal B	2-5cm	1-3	Ⅱ	G2	Positive	Negative	Negative	Yes	No	0.50286	63	1
87	>50	Luminal A	≤2cm	≥4	Ⅲ	G2	Positive	Positive	Negative	Yes	Yes	0.569205	80	0
88	≤50	Luminal B	≤2cm	0	Ⅰ	G2	Positive	Negative	Positive	Yes	No	-0.41644	67	0
89	≤50	Luminal B	2-5cm	1-3	Ⅱ	G2	Positive	Positive	Negative	Yes	No	0.34776	80	0
90	≤50	Luminal B	≤2cm	1-3	Ⅱ	G2	Positive	Positive	Negative	Yes	No	0.09966	80	0
91	≤50	HER2-enriched	2-5cm	0	Ⅱ	G2	Negative	Negative	Positive	Yes	No	0.02386	80	0
92	>50	Luminal A	2-5cm	≥4	Ⅲ	G2	Positive	Positive	Negative	Yes	Yes	0.817305	80	0
93	>50	Luminal A	2-5cm	1-3	Ⅱ	G2	Positive	Positive	Negative	Yes	No	-0.00764	30	1
94	≤50	Luminal A	>5cm	≥4	Ⅲ	G2	Positive	Positive	Negative	Yes	Yes	1.29791	80	0
95	>50	Luminal B	≤2cm	1-3	Ⅱ	G2	Positive	Positive	Negative	Yes	No	0.25476	80	0
96	≤50	Luminal A	≤2cm	1-3	Ⅱ	G2	Positive	Positive	Negative	Yes	No	-0.41084	80	0
97	≤50	HER2-enriched	2-5cm	≥4	Ⅲ	G2	Negative	Negative	Positive	Yes	No	1.20025	67	0
98	>50	Luminal A	2-5cm	0	Ⅱ	G2	Positive	Positive	Negative	No	No	0.63206	67	0
99	>50	Luminal B	≤2cm	≥4	Ⅲ	G3	Positive	Positive	Negative	Yes	No	1.37698	80	0
100	>50	Luminal B	2-5cm	0	Ⅱ	G2	Positive	Positive	Positive	Yes	No	0.12476	80	0
101	≤50	Luminal B	≤2cm	1-3	Ⅱ	G2	Positive	Positive	Negative	Yes	No	0.09966	80	0
102	≤50	Luminal A	≤2cm	1-3	Ⅱ	G1	Positive	Positive	Negative	Yes	No	-0.5017	67	0
103	>50	Luminal A	2-5cm	0	Ⅱ	G2	Positive	Positive	Negative	Yes	No	-0.38574	67	0
104	≤50	Luminal B	≤2cm	0	Ⅰ	G2	Positive	Positive	Negative	Yes	No	-0.41644	80	0
105	≤50	Luminal A	2-5cm	0	Ⅱ	G2	Positive	Positive	Negative	Yes	No	-0.54084	80	0
106	≤50	Luminal B	≤2cm	0	Ⅰ	G2	Positive	Positive	Positive	Yes	No	-0.41644	80	0
107	>50	HER2-enriched	≤2cm	0	Ⅰ	G2	Negative	Negative	Positive	Yes	No	-0.20714	80	0
108	≤50	Luminal A	≤2cm	0	Ⅰ	G2	Positive	Positive	Negative	Yes	No	-0.92694	67	0
109	≤50	Luminal A	2-5cm	1-3	Ⅱ	G2	Positive	Positive	Negative	Yes	Yes	-0.13608	80	0
110	≤50	Luminal B	2-5cm	1-3	Ⅱ	G2	Positive	Positive	Positive	Yes	No	0.34776	80	0
111	≤50	Luminal B	2-5cm	≥4	Ⅲ	G2	Positive	Positive	Negative	Yes	Yes	1.17271	80	0
112	≤50	Triple-negative	≤2cm	1-3	Ⅱ	G2	Negative	Negative	Negative	Yes	No	0.19786	80	0
113	>50	Luminal B	2-5cm	≥4	Ⅲ	G3	Positive	Positive	Positive	Yes	No	1.62508	37	1
114	≤50	Luminal A	≤2cm	0	Ⅰ	G2	Positive	Positive	Negative	Yes	No	-0.92694	80	0
115	>50	Luminal B	≤2cm	1-3	Ⅱ	G2	Positive	Negative	Negative	Yes	No	0.25476	80	0
116	>50	Luminal B	2-5cm	1-3	Ⅱ	G2	Positive	Positive	Negative	Yes	No	0.50286	80	0
117	≤50	Luminal B	≤2cm	0	Ⅰ	G2	Positive	Negative	Negative	Yes	No	-0.41644	80	0
118	≤50	Luminal A	≤2cm	≥4	Ⅲ	G2	Positive	Positive	Negative	Yes	Yes	0.414105	66	0
119	>50	Luminal A	≤2cm	0	Ⅰ	G2	Positive	Positive	Negative	No	No	0.24596	79	0
120	≤50	Luminal B	≤2cm	1-3	Ⅱ	G2	Positive	Positive	Negative	Yes	No	0.09966	80	0
121	>50	Luminal B	2-5cm	1-3	Ⅱ	G2	Positive	Negative	Negative	Yes	No	0.50286	79	0
122	≤50	Luminal B	2-5cm	1-3	Ⅱ	G2	Positive	Positive	Negative	Yes	No	0.34776	49	1
123	≤50	Luminal B	2-5cm	1-3	Ⅱ	G2	Positive	Positive	Negative	Yes	No	0.34776	79	0
124	≤50	Luminal B	≤2cm	1-3	Ⅱ	G2	Positive	Positive	Negative	Yes	No	0.09966	79	0
125	≤50	Triple-negative	2-5cm	≥4	Ⅲ	G2	Negative	Negative	Negative	Yes	Yes	1.2709	79	0
126	≤50	Luminal B	≤2cm	0	Ⅰ	G2	Positive	Positive	Negative	Yes	No	-0.41644	79	0
127	>50	Luminal A	≤2cm	1-3	Ⅱ	G2	Positive	Positive	Negative	Yes	Yes	-0.22908	27	1
128	≤50	Luminal B	2-5cm	0	Ⅱ	G2	Positive	Positive	Negative	Yes	No	-0.03034	79	0
129	≤50	Luminal A	≤2cm	0	Ⅰ	G2	Positive	Positive	Negative	Yes	No	-0.92694	66	0
130	>50	HER2-enriched	≤2cm	0	Ⅰ	G2	Negative	Negative	Positive	No	No	0.81066	56	1
131	≤50	Luminal B	2-5cm	1-3	Ⅱ	G2	Positive	Positive	Positive	Yes	No	0.34776	66	0
132	≤50	Luminal A	≤2cm	1-3	Ⅱ	G2	Positive	Positive	Negative	Yes	No	-0.41084	79	0
133	≤50	Triple-negative	≤2cm	0	Ⅰ	G2	Negative	Negative	Negative	Yes	No	-0.31824	66	0
134	>50	HER2-enriched	2-5cm	1-3	Ⅱ	G2	Negative	Negative	Positive	Yes	No	0.55706	66	0
135	>50	HER2-enriched	2-5cm	0	Ⅱ	G2	Negative	Negative	Positive	Yes	No	0.17896	65	0
136	≤50	Triple-negative	≤2cm	0	Ⅰ	G2	Negative	Negative	Negative	Yes	No	-0.31824	65	0
137	≤50	HER2-enriched	≤2cm	0	Ⅰ	G2	Negative	Negative	Positive	Yes	No	-0.36224	65	0
138	≤50	HER2-enriched	2-5cm	0	Ⅱ	G2	Negative	Negative	Positive	Yes	No	0.02386	64	0
139	>50	HER2-enriched	2-5cm	0	Ⅱ	G2	Negative	Negative	Positive	Yes	No	0.17896	63	0
140	>50	Luminal B	2-5cm	0	Ⅱ	G2	Positive	Positive	Negative	Yes	No	0.12476	61	0
141	≤50	Luminal B	≤2cm	0	Ⅰ	G2	Positive	Positive	Positive	Yes	No	-0.41644	61	0
142	≤50	Luminal B	≤2cm	≥4	Ⅲ	G2	Positive	Positive	Positive	Yes	Yes	0.924605	61	0
143	>50	HER2-enriched	2-5cm	0	Ⅱ	G2	Negative	Negative	Positive	Yes	No	0.17896	61	0
144	≤50	Luminal A	≤2cm	1-3	Ⅱ	G2	Positive	Positive	Negative	Yes	No	-0.41084	53	1
145	>50	Luminal B	≤2cm	1-3	Ⅱ	G3	Positive	Positive	Positive	Yes	No	0.5787	43	1
146	>50	Luminal A	≤2cm	≥4	Ⅲ	G2	Positive	Positive	Negative	Yes	Yes	0.569205	57	1
147	>50	Luminal B	2-5cm	≥4	Ⅲ	G2	Positive	Positive	Negative	Yes	No	1.30114	12	1
148	>50	Luminal B	2-5cm	0	Ⅱ	G2	Positive	Positive	Positive	Yes	No	0.12476	12	1
149	>50	Luminal B	2-5cm	0	Ⅱ	G3	Positive	Positive	Negative	Yes	No	0.4487	10	1
150	≤50	HER2-enriched	2-5cm	1-3	Ⅱ	G2	Negative	Negative	Positive	Yes	No	0.40196	32	1
151	>50	Triple-negative	2-5cm	0	Ⅱ	G2	Negative	Negative	Negative	Yes	No	0.22296	79	0
152	>50	Luminal A	≤2cm	0	Ⅰ	G2	Positive	Positive	Negative	Yes	No	-0.77184	59	1
153	>50	Luminal A	2-5cm	≥4	Ⅲ	G2	Positive	Positive	Negative	Yes	Yes	0.817305	15	1
154	>50	Luminal A	≤2cm	1-3	Ⅱ	G2	Positive	Positive	Negative	Yes	No	-0.25574	79	0
155	≤50	Luminal A	2-5cm	1-3	Ⅱ	G2	Positive	Positive	Negative	Yes	No	-0.16274	78	0
156	>50	Luminal A	2-5cm	0	Ⅱ	G2	Positive	Positive	Negative	Yes	No	-0.38574	78	0
157	≤50	Luminal A	≤2cm	0	Ⅰ	G2	Positive	Positive	Negative	Yes	No	-0.92694	32	1
158	≤50	Luminal A	≤2cm	1-3	Ⅱ	G2	Positive	Positive	Negative	Yes	Yes	-0.38418	53	1
159	≤50	Luminal A	≤2cm	0	Ⅰ	G2	Positive	Positive	Negative	Yes	Yes	-0.90028	52	1
160	>50	Luminal A	≤2cm	0	Ⅰ	G2	Positive	Positive	Negative	Yes	No	-0.77184	57	1
161	>50	HER2-enriched	2-5cm	0	Ⅱ	G3	Negative	Negative	Positive	No	No	1.5207	79	0
162	≤50	HER2-enriched	2-5cm	1-3	Ⅱ	G3	Negative	Negative	Positive	Yes	No	0.7259	19	1
163	≤50	HER2-enriched	≤2cm	≥4	Ⅲ	G3	Negative	Negative	Positive	Yes	No	1.27608	1	1
164	≤50	HER2-enriched	≤2cm	≥4	Ⅲ	G3	Negative	Negative	Positive	Yes	Yes	1.30275	21	1
165	>50	HER2-enriched	2-5cm	≥4	Ⅲ	G2	Negative	Negative	Positive	Yes	No	1.35535	42	1
166	≤50	HER2-enriched	2-5cm	≥4	Ⅲ	G2	Negative	Negative	Positive	Yes	No	1.20025	20	1
167	≤50	HER2-enriched	2-5cm	0	Ⅱ	G2	Negative	Negative	Positive	Yes	No	0.02386	45	1
168	≤50	HER2-enriched	2-5cm	1-3	Ⅱ	G3	Negative	Negative	Positive	Yes	Yes	0.75256	14	1
169	≤50	HER2-enriched	≤2cm	0	Ⅰ	G2	Negative	Negative	Positive	Yes	Yes	-0.33558	58	1
170	>50	HER2-enriched	≤2cm	1-3	Ⅱ	G2	Negative	Negative	Positive	Yes	Yes	0.33562	44	1
171	≤50	HER2-enriched	≤2cm	≥4	Ⅲ	G3	Negative	Negative	Positive	Yes	No	1.27608	54	1
172	>50	HER2-enriched	≤2cm	≥4	Ⅲ	G2	Negative	Negative	Positive	Yes	Yes	1.1339	32	1
173	≤50	HER2-enriched	≤2cm	≥4	Ⅲ	G2	Negative	Negative	Positive	Yes	No	0.952145	43	1
174	≤50	HER2-enriched	2-5cm	1-3	Ⅱ	G2	Negative	Negative	Positive	Yes	No	0.40196	83	0
175	>50	HER2-enriched	2-5cm	0	Ⅱ	G2	Negative	Negative	Positive	Yes	Yes	0.20562	24	1
176	>50	HER2-enriched	2-5cm	1-3	Ⅱ	G3	Negative	Negative	Positive	Yes	Yes	0.90766	37	1
177	≤50	HER2-enriched	≤2cm	1-3	Ⅱ	G1	Negative	Negative	Positive	Yes	Yes	0.08966	37	1
178	≤50	HER2-enriched	2-5cm	≥4	Ⅲ	G2	Negative	Negative	Positive	Yes	Yes	1.2269	15	1
179	≤50	HER2-enriched	2-5cm	≥4	Ⅲ	G3	Negative	Negative	Positive	Yes	Yes	1.55085	24	1
180	>50	HER2-enriched	2-5cm	≥4	Ⅲ	G3	Negative	Negative	Positive	Yes	Yes	1.70595	23	1
181	>50	HER2-enriched	2-5cm	≥4	Ⅲ	G2	Negative	Negative	Positive	Yes	Yes	1.382	28	1
182	>50	Luminal B	2-5cm	≥4	Ⅲ	G3	Positive	Positive	Positive	Yes	No	1.62508	30	1
183	≤50	Luminal B	≤2cm	≥4	Ⅲ	G2	Positive	Positive	Positive	Yes	Yes	0.924605	19	1
184	≤50	Luminal B	2-5cm	1-3	Ⅱ	G2	Positive	Positive	Negative	Yes	No	0.34776	59	1
185	>50	Luminal B	≤2cm	≥4	Ⅲ	G3	Positive	Positive	Negative	Yes	No	1.37698	4	1
186	>50	Luminal B	2-5cm	1-3	Ⅱ	G2	Positive	Positive	Positive	Yes	Yes	0.52952	37	1
187	≤50	Luminal B	>5cm	1-3	Ⅲ	G2	Positive	Positive	Negative	Yes	No	0.851645	39	1
188	≤50	Luminal B	2-5cm	1-3	Ⅱ	G2	Positive	Negative	Negative	Yes	No	0.34776	14	1
189	>50	Luminal B	≤2cm	1-3	Ⅱ	G2	Positive	Positive	Positive	Yes	No	0.25476	37	1
190	>50	Luminal B	≤2cm	0	Ⅰ	G2	Positive	Positive	Positive	Yes	Yes	-0.23468	10	1
191	≤50	Luminal B	≤2cm	1-3	Ⅱ	G2	Positive	Positive	Negative	Yes	No	0.09966	59	1
192	>50	Luminal B	2-5cm	≥4	Ⅲ	G2	Positive	Positive	Negative	Yes	Yes	1.3278	73	0
193	≤50	Luminal B	2-5cm	≥4	Ⅲ	G3	Positive	Positive	Negative	Yes	No	1.46999	15	1
194	≤50	Luminal B	≤2cm	0	Ⅰ	G3	Positive	Negative	Positive	Yes	No	-0.0925	18	1
195	>50	Luminal B	2-5cm	≥4	Ⅲ	G3	Positive	Positive	Negative	Yes	Yes	1.65175	13	1
196	>50	Luminal B	2-5cm	1-3	Ⅱ	G2	Positive	Positive	Positive	Yes	No	0.50286	24	1
197	≤50	Luminal B	2-5cm	≥4	Ⅲ	G2	Positive	Positive	Negative	Yes	No	1.14604	29	1
198	≤50	Luminal B	2-5cm	≥4	Ⅲ	G3	Positive	Positive	Negative	Yes	Yes	1.49665	13	1
199	>50	Luminal B	≤2cm	1-3	Ⅱ	G3	Positive	Positive	Positive	Yes	Yes	0.60536	5	1
200	≤50	Luminal B	≤2cm	1-3	Ⅱ	G2	Positive	Positive	Positive	Yes	No	0.09966	20	1
201	>50	Luminal B	2-5cm	≥4	Ⅲ	G2	Positive	Positive	Positive	Yes	No	1.30114	18	1
202	≤50	Luminal B	≤2cm	0	Ⅰ	G1	Positive	Positive	Negative	Yes	No	-0.5073	55	1
203	>50	Luminal B	2-5cm	1-3	Ⅱ	G2	Positive	Positive	Positive	Yes	No	0.50286	48	1
204	>50	Luminal B	≤2cm	0	Ⅰ	G2	Positive	Positive	Positive	Yes	No	-0.26134	29	1
205	>50	Luminal B	2-5cm	≥4	Ⅲ	G3	Positive	Negative	Negative	Yes	Yes	1.65175	19	1
206	≤50	Luminal B	≤2cm	1-3	Ⅱ	G2	Positive	Positive	Negative	Yes	No	0.09966	48	1
207	>50	Luminal B	2-5cm	≥4	Ⅲ	G3	Positive	Positive	Negative	Yes	Yes	1.65175	71	0
208	≤50	Luminal B	≤2cm	≥4	Ⅲ	G2	Positive	Positive	Positive	Yes	Yes	0.924605	53	1
209	≤50	Luminal B	2-5cm	≥4	Ⅲ	G2	Positive	Positive	Negative	No	No	2.16384	11	1
210	≤50	Luminal B	2-5cm	0	Ⅱ	G2	Positive	Positive	Negative	No	No	0.98746	27	1
211	≤50	Luminal B	≤2cm	≥4	Ⅲ	G2	Positive	Positive	Positive	Yes	Yes	0.924605	17	1
212	≤50	Triple-negative	2-5cm	1-3	Ⅱ	G2	Negative	Negative	Negative	Yes	Yes	0.47262	2	1
213	>50	Triple-negative	2-5cm	0	Ⅱ	G3	Negative	Negative	Negative	Yes	No	0.5469	17	1
214	≤50	Triple-negative	2-5cm	≥4	Ⅲ	G2	Negative	Negative	Negative	Yes	Yes	1.2709	26	1
215	≤50	Triple-negative	2-5cm	0	Ⅱ	G3	Negative	Negative	Negative	Yes	No	0.3918	32	1
216	≤50	Triple-negative	≤2cm	0	Ⅰ	G2	Negative	Negative	Negative	Yes	No	-0.31824	11	1
217	≤50	Triple-negative	≤2cm	≥4	Ⅲ	G3	Negative	Negative	Negative	Yes	No	1.32008	20	1
218	>50	Triple-negative	≤2cm	≥4	Ⅲ	G2	Negative	Negative	Negative	Yes	Yes	1.1779	17	1
219	>50	Triple-negative	≤2cm	1-3	Ⅱ	G3	Negative	Negative	Negative	Yes	No	0.6769	73	0
220	>50	Triple-negative	≤2cm	0	Ⅰ	G3	Negative	Negative	Negative	Yes	No	0.1608	27	1
221	≤50	Triple-negative	≤2cm	≥4	Ⅲ	G2	Negative	Negative	Negative	Yes	Yes	1.0228	6	1
222	>50	Triple-negative	≤2cm	≥4	Ⅲ	G2	Negative	Negative	Negative	Yes	Yes	1.1779	21	1
223	>50	Triple-negative	≤2cm	1-3	Ⅱ	G2	Negative	Negative	Negative	Yes	No	0.35296	54	1
224	≤50	Triple-negative	≤2cm	≥4	Ⅲ	G3	Negative	Negative	Negative	Yes	Yes	1.34675	54	1
225	>50	Triple-negative	≤2cm	1-3	Ⅱ	G3	Negative	Negative	Negative	No	No	1.6947	23	1
226	>50	Triple-negative	≤2cm	0	Ⅰ	G2	Negative	Negative	Negative	Yes	No	-0.16314	25	1
227	>50	Triple-negative	2-5cm	≥4	Ⅲ	G2	Negative	Negative	Negative	Yes	Yes	1.426	15	1
228	≤50	Triple-negative	≤2cm	0	Ⅰ	G3	Negative	Negative	Negative	Yes	No	0.0057	21	1
229	≤50	Triple-negative	2-5cm	0	Ⅱ	G2	Negative	Negative	Negative	Yes	No	0.06786	27	1
230	>50	Luminal B	>5cm	≥4	Ⅲ	G2	Positive	Negative	Negative	Yes	Yes	1.96351	80	0
231	>50	Triple-negative	≤2cm	0	Ⅰ	G2	Negative	Negative	Negative	Yes	No	-0.16314	81	0
232	≤50	Luminal B	2-5cm	0	Ⅱ	G2	Positive	Positive	Positive	Yes	No	-0.03034	80	0
233	>50	HER2-enriched	≤2cm	0	Ⅰ	G2	Negative	Negative	Positive	Yes	No	-0.20714	70	0
234	≤50	HER2-enriched	≤2cm	0	Ⅰ	G2	Negative	Negative	Positive	Yes	No	-0.36224	66	0
235	≤50	HER2-enriched	2-5cm	0	Ⅱ	G2	Negative	Negative	Positive	Yes	No	0.02386	83	0
236	≤50	Triple-negative	≤2cm	≥4	Ⅲ	G2	Negative	Negative	Negative	Yes	Yes	1.0228	79	0
237	>50	Luminal B	≤2cm	1-3	Ⅱ	G3	Positive	Positive	Negative	Yes	No	0.5787	20	1
238	>50	Triple-negative	≤2cm	1-3	Ⅱ	G3	Negative	Negative	Negative	Yes	No	0.6769	79	0
239	≤50	Triple-negative	2-5cm	1-3	Ⅱ	G2	Negative	Negative	Negative	Yes	No	0.44596	78	0
240	≤50	Luminal B	≤2cm	1-3	Ⅱ	G2	Positive	Negative	Negative	Yes	No	0.09966	62	1
241	>50	Triple-negative	≤2cm	0	Ⅰ	G2	Negative	Negative	Negative	No	No	0.85466	78	0
242	>50	Luminal A	2-5cm	0	Ⅱ	G2	Positive	Positive	Negative	Yes	No	-0.38574	61	1
243	>50	Luminal B	≤2cm	≥4	Ⅲ	G2	Positive	Positive	Positive	Yes	No	1.05305	61	1
244	≤50	HER2-enriched	≤2cm	0	Ⅰ	G2	Negative	Negative	Positive	Yes	No	-0.36224	66	0
245	>50	Triple-negative	2-5cm	0	Ⅱ	G3	Negative	Negative	Negative	Yes	No	0.5469	78	0
246	>50	Luminal B	2-5cm	≥4	Ⅲ	G2	Positive	Positive	Negative	Yes	No	1.30114	16	1
247	>50	Luminal B	≤2cm	0	Ⅰ	G2	Positive	Positive	Negative	Yes	No	-0.26134	108	0
248	>50	Luminal A	2-5cm	≥4	Ⅲ	G2	Positive	Positive	Negative	Yes	No	0.790645	72	1
249	≤50	Triple-negative	2-5cm	0	Ⅱ	G2	Negative	Negative	Negative	Yes	No	0.06786	42	1
250	>50	Triple-negative	≤2cm	1-3	Ⅱ	G2	Negative	Negative	Negative	Yes	No	0.35296	80	0
251	>50	Triple-negative	2-5cm	≥4	Ⅲ	G2	Negative	Negative	Negative	Yes	No	1.39935	16	1
252	>50	HER2-enriched	2-5cm	0	Ⅱ	G2	Negative	Negative	Positive	Yes	Yes	0.20562	78	0
253	≤50	Luminal A	≤2cm	1-3	Ⅱ	G2	Positive	Positive	Negative	No	No	0.60696	57	1

## Sheet: Note
	ID - identification number
	subtype - molecular subtype
	size - tumor size
	node - nodal status
	stage - clinical stage
	grade - histological grade
	ER - estrogen receptor
	PR - progesterone receptor
	HER2 - human epidermal growth factor receptor2
	CT - chemotherapy
	RT - radiation therapy
	DFS - disease-free survival; status
	status: 1 - observed recurrence/death in follow-up, 0 - without observed recurrence/death in follow-up.
